# Supplementary material for: Genome-wide identification of gene expression in contrasting maize inbred lines under field drought conditions reveals the significance of transcription factors in drought tolerance
Source: PLoS One. 2017 Jul 12;12(7):e0179477. doi: 10.1371/journal.pone.0179477 (PMC5507481; doi:10.1371/journal.pone.0179477)
Supplement: S1 Table — (XLSX) [file pone.0179477.s004.xlsx]

## Sheet: Sheet1
S1 Table. Statistical analysis of the RWCs between two water treatments of the drought tolerant and sensitive lines.
DAD*	H082183 under drought		H082183 under well-watered		p-value*	Lv28 under drought		Lv28 under well-watered		p-value
	Mean	±SD	Mean	±SD		Mean	±SD	Mean	±SD
6	0.974529	0.00262328	0.966696	0.00092621	< 0.01	0.976553	0.0019032	0.961936	0.00127382	< 0.01
9	0.964728	0.00131343	0.95869	0.00206607	< 0.01	0.959044	0.00140713	0.952889	0.00299609	< 0.05
16	0.943459	0.00640355	0.974482	0.00146063	< 0.01	0.916893	0.00417493	0.972855	0.00127168	< 0.01
18	0.942572	0.00169853	0.968697	0.00124328	< 0.01	0.883782	0.00150056	0.958	0.00206469	< 0.01
27	0.88027	0.0064646	0.964261	0.000875962	< 0.01	0.823455	0.00319643	0.94701	0.00237459	< 0.01
44	0.856157	0.0111433	0.967518	0.00109047	< 0.01	0.826887	0.00872657	0.941197	0.000855923	< 0.01
46	0.827436	0.00737492	0.952428	0.00271055	< 0.01	0.828035	0.0120101	0.933461	0.00222179	< 0.01
* Days After Drought
*p-value: Student's t-test
