# Supplementary material for: Genome-wide identification of gene expression in contrasting maize inbred lines under field drought conditions reveals the significance of transcription factors in drought tolerance
Source: PLoS One. 2017 Jul 12;12(7):e0179477. doi: 10.1371/journal.pone.0179477 (PMC5507481; doi:10.1371/journal.pone.0179477)
Supplement: S2 Table — (XLSX) [file pone.0179477.s005.xlsx]

## Sheet: Sheet1
S2 Table. Sequencing data output of each sample.
Sample*	Read	Base	GC(%)	N(%)	Q30(%)
HMD.1	99703420	12494995326	47.8	0	95.14
HMD.2	102641694	12901153418	46.03	0	95.36
LMD.1	105311790	13218611330	47.77	0	94.58
LMD.2	102922040	12891394004	47.21	0	95.01
HMC.1	104367858	13124109992	46.49	0	96.04
HMC.2	138559972	17434451834	45.82	0	95.16
LMC.1	95073866	11930633218	47.88	0	95.28
LMC.2	116983458	14659874420	47.87	0	95.53
HSD.1	86775172	10905312686	47.67	0	95.19
HSD.2	108587858	13630298798	47.43	0	95.39
LSD.1	105159330	13098023080	50.01	0	95.13
LSD.2	99988722	12529313754	50.46	0	95.53
HSC.1	89679264	11272492914	48.09	0	94.92
HSC.2	79473454	9997368918	47.43	0	95.21
LSC.1	101499380	12756775316	48.15	0	95.2
LSC.2	89870484	11252529968	48.13	0	94.99
Average	1.01662e+08	12756083686	47.77	0	95.22
* H and L present H082183 and Lv28
* MD and SD present moderate drought and severe drought
* MC and SC present moderate drought control and severe drought control
* .1 and .2 present different replications
