# Supplementary material for: Genome-wide identification of gene expression in contrasting maize inbred lines under field drought conditions reveals the significance of transcription factors in drought tolerance
Source: PLoS One. 2017 Jul 12;12(7):e0179477. doi: 10.1371/journal.pone.0179477 (PMC5507481; doi:10.1371/journal.pone.0179477)
Supplement: S3 Table — (XLSX) [file pone.0179477.s006.xlsx]

## Sheet: Sheet1
S3 Table. Reference genome mapping results of each library.
Sample*	Total Reads	Mapped Reads	Uniq Mapped Reads	Multiple Mapped Reads	Reads Map to '+'	Reads Map to '-'
HMD.1	99703420	86200233(86.46%)	45238973(52.48%)	40961260(47.52%)	44356530(44.49%)	41843703(41.97%)
HMD.2	102641694	90003872(87.69%)	48350626(53.72%)	41653246(46.28%)	46232430(45.04%)	43771442(42.64%)
LMD.1	105311790	89293375(84.79%)	50759094(56.85%)	38534281(43.15%)	46254347(43.92%)	43039028(40.87%)
LMD.2	102922040	88791678(86.27%)	49243208(55.46%)	39548470(44.54%)	45637553(44.34%)	43154125(41.93%)
HMC.1	104367858	88391229(84.69%)	47021708(53.20%)	41369521(46.80%)	45651787(43.74%)	42739442(40.95%)
HMC.2	138559972	118793683(85.73%)	60686038(51.09%)	58107645(48.91%)	60965471(44.00%)	57828212(41.74%)
LMC.1	95073866	82203928(86.46%)	43475361(52.89%)	38728567(47.11%)	42074679(44.25%)	40129249(42.21%)
LMC.2	116983458	101255337(86.56%)	53854849(53.19%)	47400488(46.81%)	51739386(44.23%)	49515951(42.33%)
HSD.1	86775172	73467366(84.66%)	40715920(55.42%)	32751446(44.58%)	37827428(43.59%)	35639938(41.07%)
HSD.2	108587858	91144781(83.94%)	53162699(58.33%)	37982082(41.67%)	46793914(43.09%)	44350867(40.84%)
LSD.1	105159330	88269551(83.94%)	49134466(55.66%)	39135085(44.34%)	45304654(43.08%)	42964897(40.86%)
LSD.2	99988722	82492827(82.50%)	47932680(58.11%)	34560147(41.89%)	42097952(42.10%)	40394875(40.40%)
HSC.1	89679264	74806412(83.42%)	42561607(56.90%)	32244805(43.10%)	38664257(43.11%)	36142155(40.30%)
HSC.2	79473454	67840994(85.36%)	42656275(62.88%)	25184719(37.12%)	34807767(43.80%)	33033227(41.57%)
LSC.1	101499380	86514122(85.24%)	46926071(54.24%)	39588051(45.76%)	44325702(43.67%)	42188420(41.57%)
LSC.2	89870484	76190142(84.78%)	41469023(54.43%)	34721119(45.57%)	39150671(43.56%)	37039471(41.21%)
* H and L present H082183 and Lv28
* MD and SD present moderate drought and severe drought
* MC and SC present moderate drought control and severe drought control
* .1 and .2 present different replications
