# Supplementary material for: Genome-wide identification of gene expression in contrasting maize inbred lines under field drought conditions reveals the significance of transcription factors in drought tolerance
Source: PLoS One. 2017 Jul 12;12(7):e0179477. doi: 10.1371/journal.pone.0179477 (PMC5507481; doi:10.1371/journal.pone.0179477)
Supplement: S4 Table — (XLSX) [file pone.0179477.s007.xlsx]

## Sheet: Sheet1
S4 Table. Expression of 462 common drought responsive genes of two genotypes.
Gene ID	log2(FC) of LMD*	log2(FC) of LSD*	log2(FC) of HMD*	log2(FC) of HSD*
AC149810.2_FG008	-2.69937	--	--	-2.19586
AC190636.3_FG005	-2.75792	-2.00492	--	-1.52026
AC194965.4_FG004	-1.78367	--	--	-1.58657
AC198353.5_FG001	-1.52828	-2.45619	-1.16377	--
AC198979.4_FG009	-4.17016	-Inf	-2.02112	-4.4369
AC212023.4_FG004	-2.15938	-2.64257	-2.00344	--
AC225363.3_FG004	-2.04772	-2.08111	--	-1.15704
GRMZM2G000489	-2.00632	-1.6552	--	-1.37934
GRMZM2G001304	-1.88079	-1.70092	--	-1.50082
GRMZM2G001973	-2.24544	--	-1.68471	-1.92613
GRMZM2G003662	--	-1.86136	--	-1.02738
GRMZM2G004128	-1.08789	-2.07461	--	-1.12394
GRMZM2G004305	-1.8831	--	--	-1.32495
GRMZM2G005040	-2.86943	-2.45305	--	-2.34658
GRMZM2G005433	-1.76039	-1.05035	--	-1.75436
GRMZM2G009189	-1.10498	-4.65718	--	-1.68354
GRMZM2G009223	-3.3268	--	--	-2.92322
GRMZM2G010433	-2.35456	--	-3.54316	--
GRMZM2G011347	--	-2.2096	--	-1.48698
GRMZM2G013986	--	-3.25603	--	-2.36057
GRMZM2G015080	-1.18498	-2.21632	--	-1.10304
GRMZM2G017815	-1.57528	-2.93988	--	-1.15192
GRMZM2G019363	-1.73857	-2.34676	--	-1.0061
GRMZM2G019619	-1.93132	-1.32939	--	-1.40162
GRMZM2G022279	-2.22579	--	--	-1.41182
GRMZM2G024708	--	-1.98776	--	-1.16347
GRMZM2G024973	-1.4769	-3.08426	-1.13292	-1.05858
GRMZM2G025528	-1.09122	--	--	-1.11128
GRMZM2G026095	-1.55695	--	--	-1.29776
GRMZM2G026391	-1.21297	--	--	-1.05915
GRMZM2G027098	-2.77313	-2.97101	--	-1.10852
GRMZM2G028736	--	-3.65681	--	-2.68173
GRMZM2G029587	-1.01618	-2.015	--	-1.06703
GRMZM2G031138	-1.25349	--	--	-1.50429
GRMZM2G031354	-1.48813	--	--	-1.10236
GRMZM2G031613	-2.81935	-3.4204	--	-2.19686
GRMZM2G033846	-2.62129	-1.88985	--	-1.44048
GRMZM2G034471	-3.64012	-6.4198	--	-2.91492
GRMZM2G035256	-2.21266	-1.87971	--	-1.08326
GRMZM2G035848	-2.47792	-4.18469	-1.88133	--
GRMZM2G038931	--	-2.56254	--	-1.84243
GRMZM2G039173	-1.80703	-2.44264	--	-1.71712
GRMZM2G039455	-1.42258	-1.97662	-1.09669	--
GRMZM2G041127	-2.13241	--	--	-1.38644
GRMZM2G042666	-1.96611	-2.23717	-1.0637	-1.25486
GRMZM2G044038	-1.32443	-2.43481	-1.80811	--
GRMZM2G044128	--	1.89541	--	-1.0211
GRMZM2G046297	-3.80069	-2.66595	--	-1.61222
GRMZM2G046459	-2.17501	-2.81746	-2.07639	--
GRMZM2G046933	--	-1.50027	-3.10388	--
GRMZM2G047129	-1.80053	-3.34607	--	-1.82312
GRMZM2G047187	-2.38125	-3.31204	-1.67023	--
GRMZM2G047626	--	-2.00357	-1.09243	--
GRMZM2G049418	-4.16965	-5.88931	--	-1.6797
GRMZM2G049675	-1.6171	-1.37634	--	-1.06481
GRMZM2G051785	-1.59888	-2.36714	--	-1.20174
GRMZM2G051984	-1.49224	-2.35644	--	-1.00606
GRMZM2G052920	-2.8731	-4.70395	--	-2.87018
GRMZM2G053298	-2.71865	-3.32676	--	-2.05463
GRMZM2G054115	-2.12369	-1.45023	-1.26493	-1.3645
GRMZM2G055135	-2.0907	-1.87471	--	-1.10198
GRMZM2G056093	-1.82082	-2.96212	--	-1.68391
GRMZM2G057955	-1.78884	-4.08614	-2.29805	--
GRMZM2G058528	-1.91046	-1.51323	--	-1.28323
GRMZM2G058595	-2.89386	-2.23348	--	-1.31476
GRMZM2G062458	-2.13506	-2.24209	--	-1.10317
GRMZM2G063657	-1.47204	-1.44757	-1.48057	--
GRMZM2G064302	-2.13756	-1.61165	--	-1.12094
GRMZM2G065244	--	-1.40205	--	-1.59327
GRMZM2G065635	1.20705	--	-1.19486	--
GRMZM2G066413	-1.288	-1.62173	--	-1.55455
GRMZM2G068557	--	-2.63911	--	-1.76939
GRMZM2G070315	-2.98466	--	--	-1.23419
GRMZM2G070508	-2.73196	-3.80347	--	-1.66259
GRMZM2G072383	--	-2.7842	-1.411	--
GRMZM2G073969	-2.94158	--	-1.29521	--
GRMZM2G074546	-3.15592	--	--	-1.36446
GRMZM2G075782	-3.98753	-2.72708	--	-2.19849
GRMZM2G078314	-2.50456	--	--	-1.74188
GRMZM2G079348	-1.53968	-2.37406	--	-1.99116
GRMZM2G080222	--	-1.27038	--	-1.12556
GRMZM2G083382	--	-2.28228	--	-1.45652
GRMZM2G089698	-3.6751	--	--	-1.63368
GRMZM2G090432	-1.17527	--	-1.16796	-1.37914
GRMZM2G093032	-1.01541	-1.11663	--	-2.95568
GRMZM2G093708	--	-2.20806	-3.0665	--
GRMZM2G093776	-1.30448	-2.28942	--	-1.13747
GRMZM2G094543	-1.73263	-1.72073	--	-1.20024
GRMZM2G094792	-1.19634	--	--	-1.09403
GRMZM2G096171	-2.22423	-2.91815	--	-1.49531
GRMZM2G098800	-1.1615	-1.55097	--	-1.26885
GRMZM2G099305	-1.7029	-1.94003	-1.02042	--
GRMZM2G102681	-1.3991	--	--	-1.47808
GRMZM2G103666	-6.57563	--	--	-1.57416
GRMZM2G103945	-3.86939	-4.42899	--	-1.2027
GRMZM2G104176	-2.32201	-3.37269	-1.29977	--
GRMZM2G104325	-2.0179	--	--	-1.56808
GRMZM2G106443	-1.33905	--	--	-2.7982
GRMZM2G106548	-2.88714	-3.02489	-2.00554	--
GRMZM2G106945	-1.71663	-1.81403	-1.07261	--
GRMZM2G107388	-1.08528	--	-1.18737	--
GRMZM2G108153	2.37099	--	--	-2.97513
GRMZM2G109674	--	-1.40273	--	-1.47084
GRMZM2G112579	-Inf	--	--	-2.7981
GRMZM2G112830	-1.44378	--	--	-1.57318
GRMZM2G113129	-1.24225	--	--	-1.21738
GRMZM2G113332	--	-2.1394	-1.44213	--
GRMZM2G114588	-6.70911	-6.57238	-1.7174	--
GRMZM2G114988	-2.40959	--	--	-2.41823
GRMZM2G115504	-2.12958	--	--	-2.52118
GRMZM2G117608	-2.38933	-3.96214	--	-1.20185
GRMZM2G119361	-1.15474	--	--	-1.32247
GRMZM2G120587	-1.22726	-1.04218	--	-1.21924
GRMZM2G126026	-1.19269	-1.57712	--	-1.17648
GRMZM2G126682	-2.05095	-1.4869	--	-1.0074
GRMZM2G126821	-1.08272	-1.0971	--	-1.15505
GRMZM2G129954	-1.27412	-1.89549	--	-1.06907
GRMZM2G130053	-2.80057	-1.87428	--	-1.78493
GRMZM2G130505	-1.26308	--	--	-1.34437
GRMZM2G130728	-5.40815	--	--	-2.33733
GRMZM2G132547	1.37401	--	-1.38411	--
GRMZM2G135978	-1.08243	--	--	-1.05364
GRMZM2G138589	-1.27747	--	--	-1.82709
GRMZM2G140078	-2.13404	-2.80172	-2.39845	--
GRMZM2G142549	-1.2638	--	--	-1.45314
GRMZM2G142718	-3.56291	-4.09804	--	-1.90313
GRMZM2G144034	-3.49085	-4.28792	--	-2.71136
GRMZM2G144197	-2.05114	-3.27354	--	-1.42523
GRMZM2G144224	--	-3.09611	-2.27406	--
GRMZM2G147221	-3.18031	--	-2.19571	-4.80243
GRMZM2G147544	-3.25431	-3.5755	--	-2.76227
GRMZM2G147752	-4.2897	-2.09728	--	-1.60264
GRMZM2G150248	-1.68736	--	--	-2.0012
GRMZM2G152258	-2.45028	-1.45846	-1.57194	--
GRMZM2G153920	-1.52857	-1.40726	--	-1.10705
GRMZM2G154881	-1.88988	-1.28426	--	-1.61643
GRMZM2G158131	-1.46952	-1.88351	--	-1.976
GRMZM2G160560	--	-1.3152	-1.17342	--
GRMZM2G163178	-1.5737	--	--	-1.08466
GRMZM2G165972	--	-1.11987	--	-1.18819
GRMZM2G166946	-1.47784	--	--	-1.36009
GRMZM2G168985	-2.58382	-1.76219	-1.26041	--
GRMZM2G170253	-1.66902	-1.28405	--	-1.31129
GRMZM2G170625	-2.40421	--	--	-1.92674
GRMZM2G171565	-1.63121	-3.05033	--	-1.76954
GRMZM2G174396	-3.25486	-2.49395	-3.02686	--
GRMZM2G175401	-1.18749	-2.18027	--	-1.31708
GRMZM2G177518	-3.79858	-2.63645	-2.12728	-2.80697
GRMZM2G178693	-3.79625	-5.05875	--	-2.93102
GRMZM2G179024	-1.10956	--	--	-1.07631
GRMZM2G180082	-2.46855	-2.51343	--	-2.82491
GRMZM2G181371	-2.57367	--	-2.7054	-6.2987
GRMZM2G181484	-1.7789	--	--	-1.74694
GRMZM2G304712	-2.08426	--	-1.16467	--
GRMZM2G307561	-1.50224	-1.73145	--	-1.03772
GRMZM2G312244	-1.7359	--	--	-1.04065
GRMZM2G315375	--	-2.14227	--	-1.22803
GRMZM2G317450	-1.65092	--	--	-1.58692
GRMZM2G322506	--	-1.33231	--	-1.21127
GRMZM2G323844	-2.69411	-3.52171	-1.3076	--
GRMZM2G326980	-1.82621	-1.81047	--	-1.5245
GRMZM2G330453	-1.22005	--	--	-1.122
GRMZM2G339699	--	-1.48929	--	-1.346
GRMZM2G342243	--	-1.63572	--	-1.37534
GRMZM2G343149	-2.39516	--	-1.48002	--
GRMZM2G348452	-4.83515	-4.04158	-2.53856	--
GRMZM2G348846	-2.2405	--	--	-2.01713
GRMZM2G353276	-2.48636	-2.40638	--	-1.7389
GRMZM2G354013	-1.34971	--	--	-1.01981
GRMZM2G359298	--	-1.5713	--	-2.51677
GRMZM2G363554	-3.21741	-1.32826	-1.74747	-1.14255
GRMZM2G368126	-3.14181	-2.31207	--	-2.13836
GRMZM2G368411	--	-3.22807	-3.21487	--
GRMZM2G371167	--	-1.33994	--	-1.05582
GRMZM2G389768	-1.06172	-1.09367	--	-1.50571
GRMZM2G389948	-1.34437	-1.12397	--	-1.20565
GRMZM2G396114	-1.22605	-1.95326	-1.32339	--
GRMZM2G400938	-1.78427	-1.75569	-1.08107	--
GRMZM2G401308	-1.00558	-1.863	--	-1.04642
GRMZM2G413647	-1.80291	-1.74678	--	-1.40247
GRMZM2G414503	-3.39244	--	-3.85222	-3.93887
GRMZM2G419328	-2.80287	-2.46967	-1.35356	-2.57359
GRMZM2G423202	-1.61852	-1.37587	--	-1.07023
GRMZM2G429113	--	1.20178	--	-1.15125
GRMZM2G439195	-2.62728	-2.40155	--	-1.62718
GRMZM2G440208	-1.98102	--	--	-1.03469
GRMZM2G440537	--	-1.4857	--	-1.04794
GRMZM2G442523	-1.51493	--	--	-1.01653
GRMZM2G444560	-2.8946	--	--	-3.11089
GRMZM2G448656	--	-4.87381	-1.60627	--
GRMZM2G449257	-3.56848	-4.37521	-1.94424	--
GRMZM2G449950	-2.30733	-1.83114	--	-1.1358
GRMZM2G450273	-4.98818	--	--	-2.30335
GRMZM2G458728	-1.20056	-1.14892	--	-1.15446
GRMZM2G463462	-1.8541	--	-1.32392	--
GRMZM2G472643	-1.90335	-1.47191	--	-1.56973
GRMZM2G477846	-1.23435	-2.4614	--	-1.187
GRMZM2G479906	-1.65168	-2.57908	-1.7541	--
GRMZM5G803981	--	-1.68195	--	-1.02235
GRMZM5G824534	-1.37009	--	--	-1.10082
GRMZM5G825515	-1.32999	--	--	-2.19952
GRMZM5G830932	-1.11597	-1.71733	--	-1.91042
GRMZM5G836250	-1.78275	--	--	-1.06723
GRMZM5G848603	-1.31693	--	--	-1.60083
GRMZM5G849107	-2.0967	-1.97719	--	-1.65236
GRMZM5G851769	1.92559	--	--	-Inf
GRMZM5G866024	-1.82142	--	--	-3.12831
GRMZM5G870184	-Inf	--	--	-Inf
GRMZM5G883969	-4.06129	--	--	-1.04778
GRMZM5G884137	-1.74355	--	--	-1.36874
GRMZM5G889790	1.78892	--	--	-Inf
GRMZM5G899851	-2.01167	--	--	-1.10299
AC177924.2_FG003	2.38448	2.32149	--	1.09077
AC187157.4_FG005	1.76336	--	1.97587	--
AC196090.3_FG006	--	-3.05381	3.15335	--
AC197705.4_FG003	5.06855	2.98939	2.50214	2.18891
AC204530.4_FG006	3.47143	3.06443	--	2.78314
AC205057.3_FG004	2.76908	3.62032	--	1.43052
AC205077.3_FG003	--	4.20738	--	3.71458
AC208110.2_FG007	4.20718	--	--	3.85641
AC208204.3_FG006	3.00788	--	1.1978	1.55966
AC209784.3_FG007	3.19014	--	1.88495	1.29747
GRMZM2G000764	1.79459	--	2.07634	1.7976
GRMZM2G000812	2.70652	--	1.57161	--
GRMZM2G002704	3.1897	--	2.16628	--
GRMZM2G002915	--	-1.69807	1.18975	--
GRMZM2G003090	2.61693	2.10206	2.17894	1.79523
GRMZM2G003501	1.0183	--	1.21546	--
GRMZM2G003755	--	1.73258	--	1.1216
GRMZM2G004548	1.55971	1.83891	--	1.47943
GRMZM2G004653	--	1.99591	--	1.69551
GRMZM2G005849	1.66032	--	--	2.51033
GRMZM2G007729	--	2.23138	1.6787	--
GRMZM2G007848	2.35549	1.36918	--	1.05826
GRMZM2G008247	4.1764	5.58373	--	5.12368
GRMZM2G011932	1.83891	--	1.87432	1.40187
GRMZM2G014945	2.8909	2.26741	--	1.90463
GRMZM2G015605	1.37116	--	--	1.60272
GRMZM2G016866	-2.24993	--	4.3399	--
GRMZM2G017411	1.00474	--	1.50239	--
GRMZM2G018275	--	-1.47766	1.48752	--
GRMZM2G019819	3.17788	--	3.54546	2.32659
GRMZM2G023387	1.09876	1.0477	--	1.95138
GRMZM2G024551	--	1.53197	--	1.5916
GRMZM2G024718	--	2.22575	--	2.57616
GRMZM2G026783	1.61978	--	2.8883	--
GRMZM2G026802	1.45993	1.52742	--	2.18585
GRMZM2G028307	1.11755	--	--	1.82778
GRMZM2G028325	--	-1.50937	1.04373	--
GRMZM2G030216	--	-2.15326	--	1.08709
GRMZM2G030305	1.45325	--	--	1.83578
GRMZM2G030955	1.16151	--	1.90227	--
GRMZM2G031033	6.22656	--	--	4.93907
GRMZM2G033555	2.37159	1.47333	--	1.6763
GRMZM2G033644	1.50188	1.4523	--	1.07999
GRMZM2G034157	5.20918	--	--	3.01209
GRMZM2G035520	1.45748	1.43054	--	1.28694
GRMZM2G035704	--	5.66269	--	4.14671
GRMZM2G038598	--	1.76734	--	1.88867
GRMZM2G039106	1.38638	1.68102	--	1.14793
GRMZM2G042295	1.11742	--	3.82067	--
GRMZM2G042347	1.43267	2.15954	3.50669	--
GRMZM2G042607	1.50305	--	--	1.12861
GRMZM2G042992	--	-1.90045	1.40943	-1.3593
GRMZM2G043147	2.75475	1.93367	--	1.5004
GRMZM2G046382	3.18774	--	--	1.78739
GRMZM2G046782	4.76197	2.5143	1.82379	2.63238
GRMZM2G046952	2.15998	1.13968	--	2.10465
GRMZM2G048836	2.90218	1.35955	--	1.69558
GRMZM2G049229	-1.54988	--	--	1.65576
GRMZM2G049695	1.02153	--	2.64057	1.2476
GRMZM2G050077	5.1513	3.27984	--	3.6491
GRMZM2G053669	Inf	--	--	6.89791
GRMZM2G054123	2.64985	--	3.00195	2.9878
GRMZM2G055158	2.48668	--	3.72564	--
GRMZM2G056500	2.76275	--	--	2.55356
GRMZM2G058491	5.38835	4.23333	3.27758	--
GRMZM2G059799	4.42601	3.03433	1.65848	2.89141
GRMZM2G059836	2.26567	--	1.60618	2.42368
GRMZM2G060257	--	3.48359	--	1.89683
GRMZM2G060886	1.83589	--	--	2.41297
GRMZM2G061202	--	-1.10014	1.42664	--
GRMZM2G061469	5.22523	3.8789	--	3.15248
GRMZM2G062156	1.49226	2.342	--	2.41105
GRMZM2G062946	1.38573	--	2.11298	--
GRMZM2G063126	--	Inf	--	6.90824
GRMZM2G063756	1.14551	--	--	1.82708
GRMZM2G064091	--	-1.06683	1.29964	--
GRMZM2G064679	1.11196	--	2.13896	--
GRMZM2G065557	1.26581	--	--	1.24975
GRMZM2G067277	1.03668	--	1.23089	--
GRMZM2G067600	3.32787	1.7899	1.95148	--
GRMZM2G067830	-2.35292	-2.2761	2.556	--
GRMZM2G071739	2.4016	2.52436	--	1.54915
GRMZM2G073511	1.42094	--	--	1.12437
GRMZM2G073731	--	2.08662	--	1.60481
GRMZM2G074517	--	3.7943	--	1.44718
GRMZM2G075051	2.1395	1.78882	2.12172	1.68299
GRMZM2G076370	--	-1.11962	1.22641	--
GRMZM2G078595	--	-2.40571	2.24784	--
GRMZM2G079440	6.53059	5.34546	--	5.31383
GRMZM2G081285	1.66828	--	3.0789	--
GRMZM2G083935	2.74741	3.63073	--	1.69942
GRMZM2G084279	1.23212	--	--	1.62766
GRMZM2G085661	4.83126	--	--	2.48779
GRMZM2G088613	1.8931	--	Inf	--
GRMZM2G089259	1.30474	--	--	1.97534
GRMZM2G089713	--	1.22572	--	1.04196
GRMZM2G089836	4.15762	1.39392	4.75175	4.39587
GRMZM2G092433	1.02181	--	--	1.35606
GRMZM2G093175	3.32783	5.0327	--	2.21859
GRMZM2G095778	1.65937	--	--	1.44452
GRMZM2G096944	2.813	--	--	2.07916
GRMZM2G099382	1.35988	1.45247	--	1.26294
GRMZM2G101000	1.8813	--	1.43598	--
GRMZM2G102238	1.36979	1.415	1.25702	--
GRMZM2G102365	1.37856	--	1.54212	2.30791
GRMZM2G104673	4.63935	--	4.17588	--
GRMZM2G105348	--	2.01317	3.77024	2.48851
GRMZM2G106344	1.57497	1.81984	4.21913	--
GRMZM2G106479	1.78126	--	3.00212	2.1404
GRMZM2G106622	2.2947	1.79822	--	1.37734
GRMZM2G106819	2.25782	1.92536	--	2.14898
GRMZM2G107570	3.84141	--	6.10138	--
GRMZM2G108003	1.08323	--	2.39604	--
GRMZM2G113002	--	1.54426	1.84605	--
GRMZM2G114793	2.39877	--	1.48481	--
GRMZM2G119258	1.82993	1.23889	--	1.10585
GRMZM2G119300	1.27407	1.47684	1.2411	--
GRMZM2G119397	1.28422	--	1.60907	--
GRMZM2G120408	--	-1.31637	1.03474	--
GRMZM2G123480	1.21197	--	2.00367	3.79354
GRMZM2G125813	4.29789	4.08636	Inf	2.69252
GRMZM2G126566	2.42006	2.20589	3.15147	2.18502
GRMZM2G127350	2.1651	--	--	3.63461
GRMZM2G128114	2.23691	1.04957	--	1.03862
GRMZM2G128907	1.95075	--	Inf	--
GRMZM2G129238	1.03752	--	1.09812	--
GRMZM2G131442	-2.27675	--	--	1.57418
GRMZM2G131597	1.36561	2.20524	--	1.43194
GRMZM2G134628	1.11912	--	2.47857	--
GRMZM2G136364	2.06546	--	2.24272	2.3143
GRMZM2G138248	2.59061	--	--	5.04152
GRMZM2G141252	2.05676	--	1.07206	--
GRMZM2G142063	2.86634	--	--	2.02196
GRMZM2G142409	2.29179	1.36009	--	2.0425
GRMZM2G143817	2.91202	2.37322	--	2.36867
GRMZM2G144504	3.46124	2.51841	3.83257	3.61508
GRMZM2G144997	1.59683	--	2.60477	--
GRMZM2G145655	-2.32912	-2.41751	1.78131	--
GRMZM2G147014	2.97463	--	2.65784	2.23747
GRMZM2G149647	8.11737	--	2.71608	--
GRMZM2G150688	4.3152	3.20858	--	4.20375
GRMZM2G153369	1.19056	1.1376	2.25467	--
GRMZM2G153378	2.2815	1.78995	--	2.13192
GRMZM2G153393	1.68252	--	--	1.64988
GRMZM2G154685	6.66416	4.42259	4.38012	3.29506
GRMZM2G154960	1.36876	--	--	2.59339
GRMZM2G155370	--	1.04847	1.52157	--
GRMZM2G157722	1.12488	--	2.79638	--
GRMZM2G158232	2.53984	3.08513	1.49738	--
GRMZM2G159134	1.12662	--	1.30009	--
GRMZM2G159811	1.73506	--	6.01521	3.45672
GRMZM2G160354	1.26621	1.34681	--	1.63699
GRMZM2G162690	1.24577	--	2.57521	--
GRMZM2G162968	2.5	2.58828	--	1.47108
GRMZM2G163328	1.17366	--	2.11995	--
GRMZM2G165044	1.71108	1.85356	--	2.21091
GRMZM2G165631	1.39213	--	1.5041	--
GRMZM2G165679	1.39894	--	--	1.71854
GRMZM2G165746	1.85993	1.78595	2.39791	--
GRMZM2G167658	2.35678	--	2.20762	--
GRMZM2G168375	2.8379	--	1.35179	--
GRMZM2G169372	1.27523	--	--	1.14516
GRMZM2G169927	1.99434	--	--	1.10471
GRMZM2G170047	3.16991	3.78154	--	2.09623
GRMZM2G173536	1.89222	1.07065	--	1.4044
GRMZM2G173967	1.30772	1.56779	--	1.04622
GRMZM2G175269	1.88861	1.40698	2.5296	--
GRMZM2G176433	1.05331	--	--	4.06985
GRMZM2G179501	1.34574	--	--	2.27813
GRMZM2G179810	-1.77663	--	1.86026	--
GRMZM2G303149	--	-1.40625	1.24196	--
GRMZM2G303244	6.08613	3.6799	--	2.71398
GRMZM2G306679	5.98642	--	1.51515	--
GRMZM2G312661	-1.8001	--	--	1.12795
GRMZM2G324886	2.03723	1.97952	--	1.03834
GRMZM2G329750	2.18317	--	--	4.95967
GRMZM2G330012	1.51327	--	--	1.81411
GRMZM2G330049	--	-1.4215	1.76513	--
GRMZM2G331811	1.71327	--	--	1.07039
GRMZM2G333635	7.04763	2.54653	--	Inf
GRMZM2G333875	1.24473	--	--	1.7162
GRMZM2G335242	4.00753	2.1261	--	2.08767
GRMZM2G336448	--	2.1848	1.37161	--
GRMZM2G336533	1.91591	3.38793	3.235	4.39598
GRMZM2G338160	2.12856	--	--	6.54652
GRMZM2G339327	2.49583	--	5.13137	4.4035
GRMZM2G340656	3.3768	3.88609	--	2.01082
GRMZM2G345330	--	-1.04151	2.28652	--
GRMZM2G346839	7.7128	--	--	4.34575
GRMZM2G347043	--	2.07873	1.61403	--
GRMZM2G352618	1.32906	--	--	3.05923
GRMZM2G360234	-1.23018	-1.73229	1.54521	--
GRMZM2G363008	2.36785	--	--	2.29285
GRMZM2G364748	2.08496	--	1.65008	--
GRMZM2G365160	1.89552	--	1.89599	--
GRMZM2G366532	6.41097	--	2.83694	--
GRMZM2G370175	3.05707	2.00411	2.4019	--
GRMZM2G371079	3.61567	--	--	2.76739
GRMZM2G371462	2.68661	--	--	Inf
GRMZM2G375504	2.38191	1.93561	--	1.07832
GRMZM2G375517	--	2.5061	3.03223	5.24356
GRMZM2G376743	--	3.30312	--	5.11889
GRMZM2G397889	--	-2.86554	1.87133	--
GRMZM2G401511	1.1946	--	2.54794	--
GRMZM2G407044	1.9376	1.83992	--	1.26579
GRMZM2G407223	3.8117	2.26623	3.06259	2.28406
GRMZM2G414813	2.09078	--	3.43663	1.77629
GRMZM2G415007	1.5085	--	1.38141	--
GRMZM2G417954	2.73946	2.31851	--	5.15731
GRMZM2G428386	1.92257	--	1.20304	--
GRMZM2G429842	1.73117	--	3.50867	--
GRMZM2G438202	-1.53534	--	1.96632	--
GRMZM2G439311	1.48393	--	--	1.27694
GRMZM2G447151	-1.3266	--	1.2513	--
GRMZM2G447785	1.5571	--	--	1.34836
GRMZM2G450498	2.01792	--	--	2.77943
GRMZM2G451314	1.25316	--	1.73661	1.61538
GRMZM2G466309	--	1.49298	2.43073	--
GRMZM2G466498	1.20972	--	--	1.41649
GRMZM2G467338	2.60885	--	--	1.03889
GRMZM2G468585	--	2.4267	--	5.99768
GRMZM2G469409	1.1995	--	1.89992	--
GRMZM2G474555	--	3.46976	--	2.98313
GRMZM2G476848	1.45429	--	3.97398	--
GRMZM2G479260	7.61198	--	--	5.56853
GRMZM2G480356	1.24036	--	1.73069	1.00599
GRMZM2G489119	--	4.88557	--	3.14216
GRMZM2G497531	2.02878	2.04543	--	1.26826
GRMZM2G513713	1.18677	2.29092	--	2.42328
GRMZM2G523414	--	1.6596	--	2.63516
GRMZM2G552418	-1.36223	--	1.43632	--
GRMZM5G804658	5.54208	3.60059	--	2.75949
GRMZM5G826658	1.02914	--	--	1.13047
GRMZM5G827286	1.79337	1.28743	--	1.17289
GRMZM5G827496	1.48891	1.52195	1.54972	--
GRMZM5G829946	3.19636	--	--	1.57826
GRMZM5G831224	--	2.58283	6.79317	2.86092
GRMZM5G832989	1.3984	--	--	1.86907
GRMZM5G833699	5.67587	2.62222	2.11884	--
GRMZM5G838098	-1.85168	--	--	1.66929
GRMZM5G839014	2.46002	2.29002	--	1.78016
GRMZM5G844309	1.24547	3.46817	--	1.84932
GRMZM5G853854	1.09802	1.97719	--	1.27519
GRMZM5G859316	4.7109	--	--	3.0394
GRMZM5G860976	1.304	--	1.51617	1.32108
GRMZM5G866465	1.89726	--	--	2.8936
GRMZM5G867121	1.58386	--	--	2.21979
GRMZM5G871336	1.16409	--	2.13766	1.45858
GRMZM5G872264	2.17389	--	2.61881	--
GRMZM6G734131	3.34827	--	--	1.58319
* FC presents fold change.
* HMD presents H082183 under moderate drought.
* LMD presents Lv28 under moderate drought.
* HSD presents H082183 under severe drought.
* LSD presents Lv28 under severe drought.
