# Supplementary material for: Genome-wide identification of gene expression in contrasting maize inbred lines under field drought conditions reveals the significance of transcription factors in drought tolerance
Source: PLoS One. 2017 Jul 12;12(7):e0179477. doi: 10.1371/journal.pone.0179477 (PMC5507481; doi:10.1371/journal.pone.0179477)
Supplement: S5 Table — (XLSX) [file pone.0179477.s008.xlsx]

## Sheet: Sheet1
S5 Table. List of the 19 genes that commonly responded to drought in H082183 and Lv28 under both moderate and severe drought.
Gene ID	Lv28		H082183		Regulated trend under drought	GO_annotation	KEGG_annotation	Swissprot_annotation	nr_annotation
	MD_log2FC*	SD_log2FC*	MD_log2FC *	SD_log2FC*
AC197705.4_FG003	5.06855	2.98939	2.50214	2.18891	up	Cellular Component: cytoplasm (GO:0005737);; Molecular Function: phosphatidylethanolamine binding (GO:0008429);; Biological Process: seed dormancy process (GO:0010162);; Biological Process: myo-inositol hexakisphosphate biosynthetic process (GO:0010264);; Biological Process: positive regulation of transcription, DNA-templated (GO:0045893);;	K06910|6.52678e-123|zma:100279044|hypothetical protein; K06910 (A)	Formin-like protein 5 GN=P0453E05.107 OS=Oryza sativa subsp. japonica (Rice) PE=2 SV=2	uncharacterized protein LOC100279044 [Zea mays]
AC198979.4_FG009	-4.17016	Inf	-2.02112	-4.4369	down	Biological Process: respiratory burst involved in defense response (GO:0002679);; Molecular Function: DNA binding (GO:0003677);; Molecular Function: sequence-specific DNA binding transcription factor activity (GO:0003700);; Molecular Function: protein binding (GO:0005515);; Cellular Component: nucleus (GO:0005634);; Biological Process: regulation of transcription, DNA-templated (GO:0006355);; Bio…	--	Ethylene-responsive transcription factor ERF096 GN=ERF096 OS=Arabidopsis thaliana (Mouse-ear cress) PE=2 SV=1	TPA: putative AP2/EREBP transcription factor superfamily protein [Zea mays]
GRMZM2G003090	2.61693	2.10206	2.17894	1.79523	up	Cellular Component: chloroplast (GO:0009507);;	--	Proline-rich receptor-like protein kinase PERK8 GN=PERK8 OS=Arabidopsis thaliana (Mouse-ear cress) PE=1 SV=1	hypothetical protein ZEAMMB73_673152 [Zea mays]
GRMZM2G024973	-1.4769	-3.08426	-1.13292	-1.05858	down	Molecular Function: sequence-specific DNA binding transcription factor activity (GO:0003700);; Molecular Function: protein binding (GO:0005515);; Cellular Component: nucleus (GO:0005634);; Biological Process: glycolytic process (GO:0006096);; Biological Process: regulation of transcription, DNA-templated (GO:0006355);; Biological Process: regulation of nitrogen utilization (GO:0006808);; Biologic…	K14494|0|zma:100127531|d9; DELLA protein DWARF8-like; K14494 DELLA protein (A)	DELLA protein DWARF8 GN=D8 OS=Zea mays (Maize) PE=1 SV=1	dwarf plant9 [Zea mays]
GRMZM2G042666	-1.96611	-2.23717	-1.0637	-1.25486	down	Molecular Function: nucleic acid binding (GO:0003676);; Molecular Function: sequence-specific DNA binding transcription factor activity (GO:0003700);; Cellular Component: nucleus (GO:0005634);; Biological Process: iron ion transport (GO:0006826);; Molecular Function: zinc ion binding (GO:0008270);; Biological Process: regulation of meristem growth (GO:0010075);; Biological Process: cellular respo…	--	Zinc finger protein MAGPIE GN=MGP OS=Arabidopsis thaliana (Mouse-ear cress) PE=1 SV=1	TPA: INDETERMINATE protein 7 [Zea mays]
GRMZM2G046782	4.76197	2.5143	1.82379	2.63238	up	Molecular Function: protein binding (GO:0005515);; Cellular Component: chloroplast (GO:0009507);; Biological Process: epidermal cell differentiation (GO:0009913);; Biological Process: cellular component organization (GO:0016043);; Biological Process: primary metabolic process (GO:0044238);; Biological Process: single-organism transport (GO:0044765);; Biological Process: intracellular transport (G…	--	GEM-like protein 4 GN=At5g08350 OS=Arabidopsis thaliana (Mouse-ear cress) PE=2 SV=1	FIP1 [Zea mays]
GRMZM2G054115	-2.12369	-1.45023	-1.26493	-1.3645	down	Molecular Function: L-alanine:2-oxoglutarate aminotransferase activity (GO:0004021);; Molecular Function: L-tyrosine:2-oxoglutarate aminotransferase activity (GO:0004838);; Cellular Component: cytoplasm (GO:0005737);; Biological Process: metabolic process (GO:0008152);; Biological Process: shade avoidance (GO:0009641);; Biological Process: indoleacetic acid biosynthetic process (GO:0009684);; Bio…	--	Alliin lyase (Precursor; Fragment) OS=Allium cepa var. aggregatum (Shallot) PE=2 SV=1	TPA: alliin lyase [Zea mays]
GRMZM2G059799	4.42601	3.03433	1.65848	2.89141	up	Cellular Component: nucleus (GO:0005634);; Biological Process: cellular process (GO:0009987);; Cellular Component: membrane (GO:0016020);; Cellular Component: cell periphery (GO:0071944);;	--	Early nodulin-like protein 2 (Precursor) GN=At4g27520 OS=Arabidopsis thaliana (Mouse-ear cress) PE=1 SV=1	uncharacterized protein LOC100304338 [Zea mays]
GRMZM2G075051	2.1395	1.78882	2.12172	1.68299	up	Cellular Component: Golgi membrane (GO:0000139);; Biological Process: RNA splicing, via endonucleolytic cleavage and ligation (GO:0000394);; Molecular Function: GTP binding (GO:0005525);; Cellular Component: vacuolar membrane (GO:0005774);; Cellular Component: peroxisome (GO:0005777);; Cellular Component: cytosol (GO:0005829);; Cellular Component: plasma membrane (GO:0005886);; Biological Process…	K07910|1.07706e-154|zma:100283663|ras-related protein Rab-18; K07910 Ras-related protein Rab-18 (A)	Ras-related protein RABC2a GN=F12E4.310 OS=Arabidopsis thaliana (Mouse-ear cress) PE=1 SV=1	ras-related protein Rab-18 [Zea mays]
GRMZM2G089836	4.15762	1.39392	4.75175	4.39587	up	Cellular Component: plant-type vacuole (GO:0000325);; Molecular Function: beta-fructofuranosidase activity (GO:0004564);; Molecular Function: sucrose alpha-glucosidase activity (GO:0004575);; Cellular Component: cell wall (GO:0005618);; Cellular Component: plasma membrane (GO:0005886);; Biological Process: carbohydrate metabolic process (GO:0005975);; Biological Process: sucrose metabolic process…	K01193|0|zma:542324|ivr2; invertase2; K01193 beta-fructofuranosidase [EC:3.2.1.26] (A)	Sucrose:sucrose 1-fructosyltransferase (Precursor) GN=1-SST OS=Festuca arundinacea (Tall fescue) PE=1 SV=1	beta-fructofuranosidase 1 precursor [Zea mays]
GRMZM2G125813	4.29789	4.08636	Inf	2.69252	up	--	--	--	hypothetical protein ZEAMMB73_772224 [Zea mays]
GRMZM2G126566	2.42006	2.20589	3.15147	2.18502	up	Molecular Function: DNA binding (GO:0003677);; Molecular Function: chromatin binding (GO:0003682);; Molecular Function: sequence-specific DNA binding transcription factor activity (GO:0003700);; Cellular Component: nucleus (GO:0005634);; Biological Process: polyamine catabolic process (GO:0006598);; Biological Process: oligopeptide transport (GO:0006857);; Biological Process: purine nucleobase tr…	K09422|5.11322e-169|zma:103632720|protein ODORANT1-like; K09422 myb proto-oncogene protein, plant (A)	Protein ODORANT1 GN=ODO1 OS=Petunia hybrida (Petunia) PE=2 SV=1	TPA: putative MYB DNA-binding domain superfamily protein [Zea mays]
GRMZM2G144504	3.46124	2.51841	3.83257	3.61508	up	Molecular Function: Rho guanyl-nucleotide exchange factor activity (GO:0005089);; Biological Process: membrane fusion (GO:0006944);; Biological Process: plant-type cell wall modification (GO:0009827);; Biological Process: pollen tube growth (GO:0009860);; Molecular Function: kinase activity (GO:0016301);; Biological Process: phosphorylation (GO:0016310);; Molecular Function: identical protein bin…	--	Rop guanine nucleotide exchange factor 1 GN=ROPGEF1 OS=Arabidopsis thaliana (Mouse-ear cress) PE=1 SV=2	unknown [Zea mays]
GRMZM2G154685	6.66416	4.42259	4.38012	3.29506	up	Biological Process: protein peptidyl-prolyl isomerization (GO:0000413);; Molecular Function: peptidyl-prolyl cis-trans isomerase activity (GO:0003755);; Molecular Function: calmodulin binding (GO:0005516);; Molecular Function: FK506 binding (GO:0005528);; Cellular Component: nucleus (GO:0005634);; Cellular Component: vacuole (GO:0005773);; Cellular Component: cytosol (GO:0005829);; Biological Pro…	K09571|0|zma:103646716|70 kDa peptidyl-prolyl isomerase-like; K09571 FK506-binding protein 4/5 [EC:5.2.1.8] (A)	70 kDa peptidyl-prolyl isomerase GN=FKBP70 OS=Triticum aestivum (Wheat) PE=1 SV=1	TPA: hypothetical protein ZEAMMB73_460939 [Zea mays]
GRMZM2G177518	-3.79858	-2.63645	-2.12728	-2.80697	down	Molecular Function: peroxidase activity (GO:0004601);; Molecular Function: binding (GO:0005488);; Cellular Component: nucleus (GO:0005634);; Cellular Component: plastid (GO:0009536);; Cellular Component: intracellular organelle part (GO:0044446);; Biological Process: single-organism cellular process (GO:0044763);;	--	Proline-rich receptor-like protein kinase PERK9 GN=PERK9 OS=Arabidopsis thaliana (Mouse-ear cress) PE=2 SV=1	TPA: hypothetical protein ZEAMMB73_571717 [Zea mays]
GRMZM2G336533	1.91591	3.38793	3.235	4.39598	up	Biological Process: MAPK cascade (GO:0000165);; Biological Process: response to hypoxia (GO:0001666);; Molecular Function: DNA binding (GO:0003677);; Molecular Function: sequence-specific DNA binding transcription factor activity (GO:0003700);; Cellular Component: nucleus (GO:0005634);; Biological Process: regulation of transcription, DNA-templated (GO:0006355);; Biological Process: protein targe…	--	NAC domain-containing protein 67 OS=Oryza sativa subsp. japonica (Rice) PE=2 SV=1	putative NAC domain transcription factor superfamily protein [Zea mays]
GRMZM2G363554	-3.21741	-1.32826	-1.74747	-1.14255	down	Molecular Function: protein binding (GO:0005515);; Cellular Component: mitochondrion (GO:0005739);; Biological Process: metabolic process (GO:0008152);; Biological Process: response to UV (GO:0009411);; Cellular Component: phragmoplast (GO:0009524);; Biological Process: anthocyanin-containing compound biosynthetic process (GO:0009718);; Biological Process: response to salicylic acid (GO:0009751);…	--	Cyanidin 3-O-rutinoside 5-O-glucosyltransferase GN=5GT OS=Iris hollandica (Dutch iris) PE=1 SV=1	TPA: hypothetical protein ZEAMMB73_022786 [Zea mays]
GRMZM2G407223	3.8117	2.26623	3.06259	2.28406	up	--	--	--	TPA: hypothetical protein ZEAMMB73_259306 [Zea mays]
GRMZM2G419328	-2.80287	-2.46967	-1.35356	-2.57359	down	Molecular Function: protein binding (GO:0005515);; Cellular Component: Golgi apparatus (GO:0005794);; Cellular Component: plasma membrane (GO:0005886);; Biological Process: polysaccharide metabolic process (GO:0005976);; Biological Process: oligopeptide transport (GO:0006857);; Biological Process: lipid transport (GO:0006869);; Biological Process: intra-Golgi vesicle-mediated transport (GO:000689…	K14638|0|zma:100281736|peptide transporter PTR2; K14638 solute carrier family 15 (peptide/histidine transporter), member 3/4 (A)
* MD and SD present moderate drought and severe drought
* MC and SC present moderate drought control and severe drought control
