# Supplementary material for: Genome-wide identification of gene expression in contrasting maize inbred lines under field drought conditions reveals the significance of transcription factors in drought tolerance
Source: PLoS One. 2017 Jul 12;12(7):e0179477. doi: 10.1371/journal.pone.0179477 (PMC5507481; doi:10.1371/journal.pone.0179477)
Supplement: S6 Table — (XLSX) [file pone.0179477.s009.xlsx]

## Sheet: Sheet1
S6 Table. List of drought responsive genes that showed the opposite regulation between the two genotypes.
Drought treatment	Gene ID	Lv28		H082183		GO_annotation	KEGG_annotation	Swissprot_annotation	nr_annotation
		log2FC	Regulated	log2FC	Regulated
Moderate drought	GRMZM2G132547	1.37401	up	-1.38411	down	Molecular Function: CTP synthase activity (GO:0003883);; Biological Process: pyrimidine nucleotide biosynthetic process (GO:0006221);; Cellular Component: cytoplasmic membrane-bounded vesicle (GO:0016023);;	K01937|0|zma:100281709|CTP synthase (EC:6.3.4.2); K01937 CTP synthase [EC:6.3.4.2] (A)	CTP(cytidine triphosphate) synthase	CTP(cytidine triphosphate) synthase
	GRMZM2G065635	1.20705	up	-1.19486	down	Biological Process: microtubule bundle formation (GO:0001578);; Molecular Function: binding (GO:0005488);; Molecular Function: iron ion binding (GO:0005506);; Cellular Component: endoplasmic reticulum (GO:0005783);; Biological Process: response to stress (GO:0006950);; Molecular Function: electron carrier activity (GO:0009055);; Biological Process: skotomorphogenesis (GO:0009647);; Biological Pro…	K09587|0|sbi:SORBI_01g041900|SORBIDRAFT_01g041900, Sb01g041900; hypothetical protein; K09587 steroid 22-alpha-hydroxylase [EC:1.14.13.-] (A)	Cytochrome P450 90B1 GN=T3A5.40 OS=Arabidopsis thaliana (Mouse-ear cress) PE=1 SV=2	TPA: putative cytochrome P450 superfamily protein [Zea mays]
	GRMZM2G067830	-2.35292	down	2.556	up	Biological Process: cellular process (GO:0009987);; Cellular Component: intracellular membrane-bounded organelle (GO:0043231);; Cellular Component: cytoplasmic part (GO:0044444);; Cellular Component: intracellular organelle part (GO:0044446);;	--	Formin-like protein 5 GN=P0453E05.107 OS=Oryza sativa subsp. japonica (Rice) PE=2 SV=2	putative RING zinc finger domain superfamily protein [Zea mays]
	GRMZM2G016866	-2.24993	down	4.3399	up	Cellular Component: mitochondrion (GO:0005739);; Cellular Component: intracellular membrane-bounded organelle (GO:0043231);; Cellular Component: cytoplasmic part (GO:0044444);;	--	Pentatricopeptide repeat-containing protein At3g25210, mitochondrial (Precursor) GN=At3g25210 OS=Arabidopsis thaliana (Mouse-ear cress) PE=2 SV=1	hypothetical protein [Zea mays]
	GRMZM2G145655	-2.32912	down	1.78131	up	Cellular Component: nucleus (GO:0005634);; Cellular Component: mitochondrion (GO:0005739);; Biological Process: cellular aromatic compound metabolic process (GO:0006725);; Cellular Component: plastid (GO:0009536);; Biological Process: cellular nitrogen compound metabolic process (GO:0034641);; Cellular Component: intracellular organelle part (GO:0044446);; Biological Process: single-organism cell…	--	Protein LURP-one-related 8 GN=At2g38640 OS=Arabidopsis thaliana (Mouse-ear cress) PE=2 SV=1	hypothetical protein [Zea mays]
	GRMZM2G179810	-1.77663	down	1.86026	up	Molecular Function: adenine phosphoribosyltransferase activity (GO:0003999);; Molecular Function: ATP binding (GO:0005524);; Cellular Component: cytoplasm (GO:0005737);; Cellular Component: mitochondrion (GO:0005739);; Cellular Component: Golgi apparatus (GO:0005794);; Cellular Component: cytosol (GO:0005829);; Cellular Component: plasma membrane (GO:0005886);; Biological Process: purine ribonucl…	K00759|3.68202e-128|zma:100275070|uncharacterized LOC100275070; K00759 adenine phosphoribosyltransferase [EC:2.4.2.7] (A)	Adenine phosphoribosyltransferase 2 GN=APT2 OS=Arabidopsis thaliana (Mouse-ear cress) PE=2 SV=1	hypothetical protein ZEAMMB73_860237 [Zea mays]
	GRMZM2G360234	-1.23018	down	1.54521	up	Cellular Component: cell part (GO:0044464);;	--	Formin-like protein 3 OS=Oryza sativa subsp. japonica (Rice) PE=2 SV=2	unknown [Zea mays]
	GRMZM2G438202	-1.53534	down	1.96632	up	Biological Process: respiratory burst involved in defense response (GO:0002679);; Molecular Function: DNA binding (GO:0003677);; Molecular Function: sequence-specific DNA binding transcription factor activity (GO:0003700);; Cellular Component: nucleus (GO:0005634);; Biological Process: regulation of transcription, DNA-templated (GO:0006355);; Biological Process: oligopeptide transport (GO:0006857…	--	Ethylene-responsive transcription factor 4 GN=At3g15210 OS=Arabidopsis thaliana (Mouse-ear cress) PE=1 SV=1	putative AP2/EREBP transcription factor superfamily protein [Zea mays]
	GRMZM2G447151	-1.3266	down	1.2513	up	Molecular Function: calmodulin binding (GO:0005516);; Cellular Component: mitochondrion (GO:0005739);; Biological Process: auxin-activated signaling pathway (GO:0009734);;	K14488|6.67825e-65|zma:100281007|SAUR14 - auxin-responsive SAUR family member; K14488 SAUR family protein (A)	Auxin-induced protein 15A OS=Glycine max (Soybean) PE=2 SV=1	SAUR14 - auxin-responsive SAUR family member [Zea mays]
	GRMZM2G552418	-1.36223	down	1.43632	up	--	--		hypothetical protein [Zea mays]
Severe drought	GRMZM2G030216	-2.15326	down	1.08709	up	Molecular Function: protein binding (GO:0005515);; Cellular Component: vacuolar membrane (GO:0005774);; Cellular Component: plasma membrane (GO:0005886);; Biological Process: unidimensional cell growth (GO:0009826);; Biological Process: response to organic substance (GO:0010033);; Biological Process: regulation of hormone levels (GO:0010817);; Cellular Component: membrane (GO:0016020);; Cellular …	--	WAT1-related protein At3g30340 GN=At3g30340 OS=Arabidopsis thaliana (Mouse-ear cress) PE=2 SV=1	hypothetical protein [Zea mays]
	GRMZM2G044128	1.89541	up	-1.0211	down	Biological Process: RNA methylation (GO:0001510);; Biological Process: pseudouridine synthesis (GO:0001522);; Molecular Function: RNA binding (GO:0003723);; Molecular Function: binding (GO:0005488);; Cellular Component: nucleolus (GO:0005730);; Cellular Component: cytosol (GO:0005829);; Biological Process: purine nucleotide biosynthetic process (GO:0006164);; Biological Process: RNA processing (G…	K11131|0|zma:100502498|hypothetical protein; K11131 H/ACA ribonucleoprotein complex subunit 4 [EC:5.4.99.-] (A)	H/ACA ribonucleoprotein complex subunit 4 GN=F24I3.230 OS=Arabidopsis thaliana (Mouse-ear cress) PE=1 SV=1	uncharacterized protein LOC100502498 [Zea mays]
	GRMZM2G429113	1.20178	up	-1.15125	down	Molecular Function: G-protein coupled receptor binding (GO:0001664);; Molecular Function: GTPase activity (GO:0003924);; Molecular Function: signal transducer activity (GO:0004871);; Molecular Function: protein binding (GO:0005515);; Molecular Function: GTP binding (GO:0005525);; Cellular Component: nucleus (GO:0005634);; Cellular Component: cytoplasm (GO:0005737);; Cellular Component: heterotrim…	--	Guanine nucleotide-binding protein alpha-2 subunit GN=GPA2 OS=Glycine max (Soybean) PE=2 SV=1	hypothetical protein ZEAMMB73_051726 [Zea mays]
