# Supplementary material for: Genome-wide identification of gene expression in contrasting maize inbred lines under field drought conditions reveals the significance of transcription factors in drought tolerance
Source: PLoS One. 2017 Jul 12;12(7):e0179477. doi: 10.1371/journal.pone.0179477 (PMC5507481; doi:10.1371/journal.pone.0179477)
Supplement: S7 Table — (XLSX) [file pone.0179477.s010.xlsx]

## Sheet: Sheet1
S7 Table. Common genotypic DEGs between the two lines under all water conditions.
Gene ID	log2(H/L) uner MD	log2(H/L) uner SD	log2(H/L) uner MC	log2(H/L) uner SC	GO_annotation	Swissprot_annotation	nr_annotation
GRMZM2G003769	4.16995	4.2506	-1.47531	-2.53752	Cellular Component: integral component of peroxisomal membrane (GO:0005779);; Biological Process: pentose-phosphate shunt (GO:0006098);; Biological Process: peroxisome fission (GO:0016559);; Molecular Function: identical protein binding (GO:0042802);;	Cellular Component: integral component of peroxisomal membrane (GO:0005779);; Biological Process: pentose-phosphate shunt (GO:0006098);; Biological Process: peroxisome fission (GO:0016559);; Molecular Function: identical protein binding (GO:0042802);;	Peroxisomal membrane protein 11-4 OS=Oryza sativa subsp. japonica (Rice) PE=2 SV=2
GRMZM2G154580	3.16287	1.61296	-2.37362	-1.17928	--	--	Formin-like protein 5 GN=P0453E05.107 OS=Oryza sativa subsp. japonica (Rice) PE=2 SV=2
GRMZM2G056547	2.81068	3.5995	-1.76791	-1.96008	Cellular Component: chloroplast thylakoid membrane (GO:0009535);; Biological Process: leaf morphogenesis (GO:0009965);; Biological Process: cell differentiation (GO:0030154);; Biological Process: positive regulation of transcription, DNA-templated (GO:0045893);;	Cellular Component: chloroplast thylakoid membrane (GO:0009535);; Biological Process: leaf morphogenesis (GO:0009965);; Biological Process: cell differentiation (GO:0030154);; Biological Process: positive regulation of transcription, DNA-templated (GO:0045893);;	--
GRMZM2G080698	1.0047	2.0727	-6.05746	-Inf	Cellular Component: cytoplasmic membrane-bounded vesicle (GO:0016023);;	Cellular Component: cytoplasmic membrane-bounded vesicle (GO:0016023);;	--
GRMZM2G147172	1.23418	1.6875	1.20674	-1.21011	--	--	--
GRMZM2G049432	-5.44272	-5.71044	Inf	4.01471	Molecular Function: iron ion binding (GO:0005506);; Cellular Component: chloroplast thylakoid membrane (GO:0009535);; Biological Process: photosynthetic electron transport in photosystem I (GO:0009773);; Biological Process: leaf morphogenesis (GO:0009965);; Biological Process: cell differentiation (GO:0030154);; Biological Process: positive regulation of transcription, DNA-templated (GO:0045893);;	Molecular Function: iron ion binding (GO:0005506);; Cellular Component: chloroplast thylakoid membrane (GO:0009535);; Biological Process: photosynthetic electron transport in photosystem I (GO:0009773);; Biological Process: leaf morphogenesis (GO:0009965);; Biological Process: cell differentiation (GO:0030154);; Biological Process: positive regulation of transcription, DNA-templated (GO:0045893);;	--
GRMZM5G856076	Inf	6.53424	Inf	Inf	Molecular Function: oxoglutarate dehydrogenase (succinyl-transferring) activity (GO:0004591);; Cellular Component: mitochondrion (GO:0005739);; Biological Process: tricarboxylic acid cycle (GO:0006099);; Molecular Function: zinc ion binding (GO:0008270);; Molecular Function: thiamine pyrophosphate binding (GO:0030976);; Biological Process: response to cadmium ion (GO:0046686);; Molecular Function…	Molecular Function: oxoglutarate dehydrogenase (succinyl-transferring) activity (GO:0004591);; Cellular Component: mitochondrion (GO:0005739);; Biological Process: tricarboxylic acid cycle (GO:0006099);; Molecular Function: zinc ion binding (GO:0008270);; Molecular Function: thiamine pyrophosphate binding (GO:0030976);; Biological Process: response to cadmium ion (GO:0046686);; Molecular Function…	--
GRMZM2G177132	Inf	Inf	5.36436	Inf	--	--	--
GRMZM2G057602	Inf	Inf	5.46587	6.1641	--	--	--
GRMZM2G166230	Inf	Inf	5.97201	6.02103	Biological Process: mRNA splicing, via spliceosome (GO:0000398);; Molecular Function: DNA binding (GO:0003677);; Molecular Function: sequence-specific DNA binding transcription factor activity (GO:0003700);; Cellular Component: nucleus (GO:0005634);; Cellular Component: nucleolus (GO:0005730);; Cellular Component: cytoplasm (GO:0005737);; Biological Process: regulation of transcription, DNA-templ…	Biological Process: mRNA splicing, via spliceosome (GO:0000398);; Molecular Function: DNA binding (GO:0003677);; Molecular Function: sequence-specific DNA binding transcription factor activity (GO:0003700);; Cellular Component: nucleus (GO:0005634);; Cellular Component: nucleolus (GO:0005730);; Cellular Component: cytoplasm (GO:0005737);; Biological Process: regulation of transcription, DNA-templ…	Protein Barley B recombinant GN=BBR OS=Hordeum vulgare (Barley) PE=1 SV=1
GRMZM2G145204	Inf	6.19173	Inf	7.2653	Cellular Component: chloroplast (GO:0009507);;	Cellular Component: chloroplast (GO:0009507);;	--
GRMZM2G024038	Inf	Inf	6.0771	Inf	--	--	--
GRMZM2G573667	Inf	6.49397	6.29169	6.22513	--	--	--
GRMZM2G106338	Inf	Inf	7.631	7.49778	--	--	Formin-like protein 3 OS=Oryza sativa subsp. japonica (Rice) PE=2 SV=2
GRMZM2G337581	Inf	7.17856	6.64324	7.70323	--	--	--
GRMZM2G164454	Inf	7.96726	5.52917	5.66969	Biological Process: developmental process involved in reproduction (GO:0003006);; Biological Process: amino acid transport (GO:0006865);; Biological Process: defense response (GO:0006952);; Biological Process: metabolic process (GO:0008152);; Biological Process: anatomical structure morphogenesis (GO:0009653);; Biological Process: post-embryonic development (GO:0009791);; Biological Process: gibb…	Biological Process: developmental process involved in reproduction (GO:0003006);; Biological Process: amino acid transport (GO:0006865);; Biological Process: defense response (GO:0006952);; Biological Process: metabolic process (GO:0008152);; Biological Process: anatomical structure morphogenesis (GO:0009653);; Biological Process: post-embryonic development (GO:0009791);; Biological Process: gibb…	Probable carboxylesterase 15 GN=CXE15 OS=Arabidopsis thaliana (Mouse-ear cress) PE=2 SV=1
GRMZM2G081464	Inf	Inf	Inf	7.64929	Biological Process: lipid transport (GO:0006869);; Molecular Function: lipid binding (GO:0008289);; Cellular Component: cytoplasmic membrane-bounded vesicle (GO:0016023);; Cellular Component: cell part (GO:0044464);;	Biological Process: lipid transport (GO:0006869);; Molecular Function: lipid binding (GO:0008289);; Cellular Component: cytoplasmic membrane-bounded vesicle (GO:0016023);; Cellular Component: cell part (GO:0044464);;	Probable non-specific lipid-transfer protein 2 OS=Zea mays (Maize) PE=1 SV=1
GRMZM2G338696	Inf	Inf	8.90937	6.26489	Molecular Function: cytochrome-c oxidase activity (GO:0004129);; Cellular Component: mitochondrion (GO:0005739);; Cellular Component: mitochondrial respiratory chain complex IV (GO:0005751);; Biological Process: mitochondrial electron transport, cytochrome c to oxygen (GO:0006123);; Molecular Function: zinc ion binding (GO:0008270);; Biological Process: aerobic respiration (GO:0009060);; Cellular…	Molecular Function: cytochrome-c oxidase activity (GO:0004129);; Cellular Component: mitochondrion (GO:0005739);; Cellular Component: mitochondrial respiratory chain complex IV (GO:0005751);; Biological Process: mitochondrial electron transport, cytochrome c to oxygen (GO:0006123);; Molecular Function: zinc ion binding (GO:0008270);; Biological Process: aerobic respiration (GO:0009060);; Cellular…	Cytochrome c oxidase subunit 5b-1, mitochondrial (Precursor) GN=COX5B-1 OS=Arabidopsis thaliana (Mouse-ear cress) PE=2 SV=1
GRMZM2G159768	Inf	Inf	7.06055	Inf	--	--	--
GRMZM2G128215	Inf	Inf	5.39835	6.46444	Cellular Component: mitochondrion (GO:0005739);; Cellular Component: intracellular membrane-bounded organelle (GO:0043231);;	Cellular Component: mitochondrion (GO:0005739);; Cellular Component: intracellular membrane-bounded organelle (GO:0043231);;	F-box protein At5g07610 GN=At5g07610 OS=Arabidopsis thaliana (Mouse-ear cress) PE=2 SV=1
GRMZM2G367898	Inf	Inf	5.47944	6.20019	--	--	Trans-splicing factor Raa3, chloroplastic (Precursor) GN=RAA3 OS=Chlamydomonas reinhardtii (Chlamydomonas smithii) PE=1 SV=1
GRMZM2G378770	Inf	5.997	Inf	Inf	Biological Process: RNA methylation (GO:0001510);; Molecular Function: structural constituent of ribosome (GO:0003735);; Cellular Component: nucleus (GO:0005634);; Cellular Component: nucleolus (GO:0005730);; Cellular Component: Golgi apparatus (GO:0005794);; Cellular Component: plasma membrane (GO:0005886);; Biological Process: translational elongation (GO:0006414);; Biological Process: response…	Biological Process: RNA methylation (GO:0001510);; Molecular Function: structural constituent of ribosome (GO:0003735);; Cellular Component: nucleus (GO:0005634);; Cellular Component: nucleolus (GO:0005730);; Cellular Component: Golgi apparatus (GO:0005794);; Cellular Component: plasma membrane (GO:0005886);; Biological Process: translational elongation (GO:0006414);; Biological Process: response…	60S acidic ribosomal protein P3 GN=RPP3A OS=Zea mays (Maize) PE=1 SV=3
GRMZM2G123938	Inf	Inf	Inf	Inf	Biological Process: maturation of SSU-rRNA from tricistronic rRNA transcript (SSU-rRNA, 5.8S rRNA, LSU-rRNA) (GO:0000462);; Molecular Function: sequence-specific DNA binding RNA polymerase II transcription factor activity (GO:0000981);; Biological Process: RNA methylation (GO:0001510);; Molecular Function: DNA binding (GO:0003677);; Molecular Function: sequence-specific DNA binding transcription …	Biological Process: maturation of SSU-rRNA from tricistronic rRNA transcript (SSU-rRNA, 5.8S rRNA, LSU-rRNA) (GO:0000462);; Molecular Function: sequence-specific DNA binding RNA polymerase II transcription factor activity (GO:0000981);; Biological Process: RNA methylation (GO:0001510);; Molecular Function: DNA binding (GO:0003677);; Molecular Function: sequence-specific DNA binding transcription …	40S ribosomal protein S8 OS=Oryza sativa subsp. japonica (Rice) PE=2 SV=2
GRMZM5G864065	Inf	Inf	Inf	Inf	Molecular Function: ATP binding (GO:0005524);; Cellular Component: plasma membrane (GO:0005886);; Biological Process: protein folding (GO:0006457);; Biological Process: response to heat (GO:0009408);; Molecular Function: heat shock protein binding (GO:0031072);; Molecular Function: metal ion binding (GO:0046872);; Molecular Function: unfolded protein binding (GO:0051082);;	Molecular Function: ATP binding (GO:0005524);; Cellular Component: plasma membrane (GO:0005886);; Biological Process: protein folding (GO:0006457);; Biological Process: response to heat (GO:0009408);; Molecular Function: heat shock protein binding (GO:0031072);; Molecular Function: metal ion binding (GO:0046872);; Molecular Function: unfolded protein binding (GO:0051082);;	DnaJ protein homolog (Precursor) GN=DNAJ1 OS=Cucumis sativus (Cucumber) PE=2 SV=1
GRMZM2G050150	Inf	6.85966	4.7598	5.7351	--	--	--
GRMZM2G518751	Inf	6.76623	6.65773	6.69052	Molecular Function: DNA binding (GO:0003677);; Cellular Component: nucleus (GO:0005634);;	Molecular Function: DNA binding (GO:0003677);; Cellular Component: nucleus (GO:0005634);;	--
GRMZM2G544775	Inf	8.56709	7.65888	8.99778	--	--	--
GRMZM2G510796	Inf	Inf	Inf	Inf	--	--	--
GRMZM2G149930	Inf	Inf	6.39643	6.01417	--	--	--
GRMZM2G069370	Inf	Inf	5.6267	2.5143	Molecular Function: DNA binding (GO:0003677);; Molecular Function: sequence-specific DNA binding transcription factor activity (GO:0003700);; Cellular Component: nucleus (GO:0005634);; Biological Process: regulation of transcription, DNA-templated (GO:0006355);; Biological Process: ion transport (GO:0006811);; Biological Process: membrane fusion (GO:0006944);; Biological Process: cell adhesion (G…	Molecular Function: DNA binding (GO:0003677);; Molecular Function: sequence-specific DNA binding transcription factor activity (GO:0003700);; Cellular Component: nucleus (GO:0005634);; Biological Process: regulation of transcription, DNA-templated (GO:0006355);; Biological Process: ion transport (GO:0006811);; Biological Process: membrane fusion (GO:0006944);; Biological Process: cell adhesion (G…	MADS-box transcription factor 26 GN=P0498H04.24 OS=Oryza sativa subsp. japonica (Rice) PE=2 SV=1
GRMZM2G107756	Inf	Inf	5.38562	Inf	Biological Process: DNA damage checkpoint (GO:0000077);; Molecular Function: phospholipase A2 activity (GO:0004623);; Molecular Function: ATP binding (GO:0005524);; Cellular Component: cell wall (GO:0005618);; Cellular Component: nuclear envelope (GO:0005635);; Cellular Component: mitochondrion (GO:0005739);; Cellular Component: Golgi apparatus (GO:0005794);; Cellular Component: cytosol (GO:00058…	Biological Process: DNA damage checkpoint (GO:0000077);; Molecular Function: phospholipase A2 activity (GO:0004623);; Molecular Function: ATP binding (GO:0005524);; Cellular Component: cell wall (GO:0005618);; Cellular Component: nuclear envelope (GO:0005635);; Cellular Component: mitochondrion (GO:0005739);; Cellular Component: Golgi apparatus (GO:0005794);; Cellular Component: cytosol (GO:00058…	14-3-3-like protein GF14-C GN=OJ1124_B05.7 OS=Oryza sativa subsp. japonica (Rice) PE=1 SV=1
GRMZM2G375302	Inf	Inf	6.2065	4.92524	--	--	--
GRMZM5G871457	Inf	Inf	5.76001	Inf	Molecular Function: phosphoprotein phosphatase activity (GO:0004721);;	Molecular Function: phosphoprotein phosphatase activity (GO:0004721);;	Serine/threonine-protein phosphatase PP1 isozyme 9 GN=TOPP9 OS=Arabidopsis thaliana (Mouse-ear cress) PE=2 SV=1
GRMZM2G146541	Inf	4.4787	5.20782	4.76184	--	--	Formin-like protein 20 GN=MBK20.20/MBK20.21 OS=Arabidopsis thaliana (Mouse-ear cress) PE=2 SV=3
GRMZM2G058681	Inf	7.97415	5.88407	6.07613	Molecular Function: zinc ion binding (GO:0008270);;	Molecular Function: zinc ion binding (GO:0008270);;	--
GRMZM2G522533	Inf	5.42307	Inf	3.28265	Biological Process: protein glycosylation (GO:0006486);; Cellular Component: membrane (GO:0016020);;	Biological Process: protein glycosylation (GO:0006486);; Cellular Component: membrane (GO:0016020);;	--
GRMZM2G019515	Inf	Inf	4.41159	4.46778	Cellular Component: Golgi membrane (GO:0000139);; Molecular Function: monooxygenase activity (GO:0004497);; Molecular Function: N,N-dimethylaniline monooxygenase activity (GO:0004499);; Cellular Component: nucleoplasm (GO:0005654);; Cellular Component: endoplasmic reticulum membrane (GO:0005789);; Cellular Component: cytosol (GO:0005829);; Biological Process: response to water deprivation (GO:000…	Cellular Component: Golgi membrane (GO:0000139);; Molecular Function: monooxygenase activity (GO:0004497);; Molecular Function: N,N-dimethylaniline monooxygenase activity (GO:0004499);; Cellular Component: nucleoplasm (GO:0005654);; Cellular Component: endoplasmic reticulum membrane (GO:0005789);; Cellular Component: cytosol (GO:0005829);; Biological Process: response to water deprivation (GO:000…	Probable indole-3-pyruvate monooxygenase YUCCA10 GN=F27K7.7 OS=Arabidopsis thaliana (Mouse-ear cress) PE=2 SV=1
GRMZM2G518756	Inf	4.0651	Inf	Inf	--	--	--
GRMZM5G890438	Inf	Inf	Inf	7.39017	--	--	--
GRMZM5G899260	Inf	6.32895	7.87314	4.56362	--	--	--
GRMZM2G468140	Inf	Inf	Inf	Inf	--	--	--
GRMZM2G703348	Inf	6.98063	5.51659	7.59544	--	--	--
GRMZM2G031536	Inf	6.9444	Inf	5.90225	Molecular Function: nucleotide binding (GO:0000166);; Molecular Function: protein serine/threonine kinase activity (GO:0004674);; Molecular Function: calmodulin binding (GO:0005516);; Molecular Function: ATP binding (GO:0005524);; Cellular Component: mitochondrion (GO:0005739);; Cellular Component: vacuole (GO:0005773);; Cellular Component: plasma membrane (GO:0005886);; Biological Process: prote…	Molecular Function: nucleotide binding (GO:0000166);; Molecular Function: protein serine/threonine kinase activity (GO:0004674);; Molecular Function: calmodulin binding (GO:0005516);; Molecular Function: ATP binding (GO:0005524);; Cellular Component: mitochondrion (GO:0005739);; Cellular Component: vacuole (GO:0005773);; Cellular Component: plasma membrane (GO:0005886);; Biological Process: prote…	Probable LRR receptor-like serine/threonine-protein kinase At1g56130 (Precursor) GN=At1g56130 OS=Arabidopsis thaliana (Mouse-ear cress) PE=1 SV=2
GRMZM2G103108	Inf	7.53078	7.26332	6.91589	Cellular Component: plastid (GO:0009536);; Cellular Component: cytoplasmic membrane-bounded vesicle (GO:0016023);;	Cellular Component: plastid (GO:0009536);; Cellular Component: cytoplasmic membrane-bounded vesicle (GO:0016023);;	--
GRMZM2G435661	Inf	6.58139	Inf	Inf	Molecular Function: monooxygenase activity (GO:0004497);; Molecular Function: protein serine/threonine kinase activity (GO:0004674);; Molecular Function: protein binding (GO:0005515);; Molecular Function: ATP binding (GO:0005524);; Cellular Component: endoplasmic reticulum (GO:0005783);; Cellular Component: plasma membrane (GO:0005886);; Biological Process: protein phosphorylation (GO:0006468);; …	Molecular Function: monooxygenase activity (GO:0004497);; Molecular Function: protein serine/threonine kinase activity (GO:0004674);; Molecular Function: protein binding (GO:0005515);; Molecular Function: ATP binding (GO:0005524);; Cellular Component: endoplasmic reticulum (GO:0005783);; Cellular Component: plasma membrane (GO:0005886);; Biological Process: protein phosphorylation (GO:0006468);; …	CBL-interacting protein kinase 19 GN=P0022D06.5 OS=Oryza sativa subsp. japonica (Rice) PE=1 SV=1
GRMZM2G423900	Inf	Inf	4.65252	4.15506	--	--	--
GRMZM2G466743	Inf	6.39577	6.64808	7.1873	Biological Process: circadian rhythm (GO:0007623);; Cellular Component: chloroplast thylakoid membrane (GO:0009535);; Biological Process: response to blue light (GO:0009637);; Biological Process: response to red or far red light (GO:0009639);; Biological Process: response to high light intensity (GO:0009644);; Biological Process: response to sucrose (GO:0009744);; Biological Process: response to …	Biological Process: circadian rhythm (GO:0007623);; Cellular Component: chloroplast thylakoid membrane (GO:0009535);; Biological Process: response to blue light (GO:0009637);; Biological Process: response to red or far red light (GO:0009639);; Biological Process: response to high light intensity (GO:0009644);; Biological Process: response to sucrose (GO:0009744);; Biological Process: response to …	High-light-induced protein, chloroplastic (Precursor) GN=T7H20.170 OS=Arabidopsis thaliana (Mouse-ear cress) PE=1 SV=1
GRMZM2G398458	Inf	Inf	Inf	Inf	Molecular Function: phosphoprotein phosphatase activity (GO:0004721);; Molecular Function: protein binding (GO:0005515);; Cellular Component: nuclear envelope (GO:0005635);; Cellular Component: vacuole (GO:0005773);; Cellular Component: endoplasmic reticulum membrane (GO:0005789);; Cellular Component: cytosol (GO:0005829);; Cellular Component: plasma membrane (GO:0005886);; Biological Process: ce…	Molecular Function: phosphoprotein phosphatase activity (GO:0004721);; Molecular Function: protein binding (GO:0005515);; Cellular Component: nuclear envelope (GO:0005635);; Cellular Component: vacuole (GO:0005773);; Cellular Component: endoplasmic reticulum membrane (GO:0005789);; Cellular Component: cytosol (GO:0005829);; Cellular Component: plasma membrane (GO:0005886);; Biological Process: ce…	TPR repeat-containing thioredoxin TTL1 GN=TTL1 OS=Arabidopsis thaliana (Mouse-ear cress) PE=1 SV=1
GRMZM2G400999	Inf	Inf	Inf	Inf	Molecular Function: hydrolase activity, hydrolyzing O-glycosyl compounds (GO:0004553);; Cellular Component: cytoplasmic membrane-bounded vesicle (GO:0016023);; Biological Process: xylan catabolic process (GO:0045493);; Biological Process: organic substance metabolic process (GO:0071704);;	Molecular Function: hydrolase activity, hydrolyzing O-glycosyl compounds (GO:0004553);; Cellular Component: cytoplasmic membrane-bounded vesicle (GO:0016023);; Biological Process: xylan catabolic process (GO:0045493);; Biological Process: organic substance metabolic process (GO:0071704);;	Xylanase inhibitor protein 1 (Precursor) OS=Oryza sativa subsp. japonica (Rice) PE=1 SV=1
GRMZM2G144451	Inf	5.42121	Inf	6.98497	Cellular Component: plastid (GO:0009536);;	Cellular Component: plastid (GO:0009536);;	--
GRMZM2G329459	Inf	Inf	5.70524	6.71921	--	--	--
GRMZM2G082522	Inf	5.72998	6.8693	3.64765	Molecular Function: protein serine/threonine kinase activity (GO:0004674);; Molecular Function: ATP binding (GO:0005524);; Cellular Component: mitochondrion (GO:0005739);; Cellular Component: plasma membrane (GO:0005886);; Biological Process: protein phosphorylation (GO:0006468);; Biological Process: defense response (GO:0006952);; Biological Process: oligosaccharide metabolic process (GO:0009311…	Molecular Function: protein serine/threonine kinase activity (GO:0004674);; Molecular Function: ATP binding (GO:0005524);; Cellular Component: mitochondrion (GO:0005739);; Cellular Component: plasma membrane (GO:0005886);; Biological Process: protein phosphorylation (GO:0006468);; Biological Process: defense response (GO:0006952);; Biological Process: oligosaccharide metabolic process (GO:0009311…	Wall-associated receptor kinase 4 (Precursor) GN=WAK4 OS=Arabidopsis thaliana (Mouse-ear cress) PE=2 SV=1
GRMZM2G330751	Inf	6.31404	5.17046	5.51809	Biological Process: immune system process (GO:0002376);; Molecular Function: protein kinase activity (GO:0004672);; Cellular Component: plasma membrane (GO:0005886);; Biological Process: defense response (GO:0006952);; Cellular Component: plasmodesma (GO:0009506);; Biological Process: cellular process (GO:0009987);; Biological Process: response to organic substance (GO:0010033);; Cellular Compone…	Biological Process: immune system process (GO:0002376);; Molecular Function: protein kinase activity (GO:0004672);; Cellular Component: plasma membrane (GO:0005886);; Biological Process: defense response (GO:0006952);; Cellular Component: plasmodesma (GO:0009506);; Biological Process: cellular process (GO:0009987);; Biological Process: response to organic substance (GO:0010033);; Cellular Compone…	G-type lectin S-receptor-like serine/threonine-protein kinase B120 (Precursor) GN=B120 OS=Arabidopsis thaliana (Mouse-ear cress) PE=1 SV=1
GRMZM5G868120	Inf	Inf	6.51588	Inf	Biological Process: protein peptidyl-prolyl isomerization (GO:0000413);; Biological Process: regulation of protein phosphorylation (GO:0001932);; Molecular Function: nucleic acid binding (GO:0003676);; Molecular Function: sequence-specific DNA binding transcription factor activity (GO:0003700);; Molecular Function: peptidyl-prolyl cis-trans isomerase activity (GO:0003755);; Molecular Function: hi…	Biological Process: protein peptidyl-prolyl isomerization (GO:0000413);; Biological Process: regulation of protein phosphorylation (GO:0001932);; Molecular Function: nucleic acid binding (GO:0003676);; Molecular Function: sequence-specific DNA binding transcription factor activity (GO:0003700);; Molecular Function: peptidyl-prolyl cis-trans isomerase activity (GO:0003755);; Molecular Function: hi…	Type I inositol 1,4,5-trisphosphate 5-phosphatase CVP2 GN=CVP2 OS=Arabidopsis thaliana (Mouse-ear cress) PE=1 SV=2
GRMZM2G078407	Inf	Inf	Inf	Inf	--	--	--
GRMZM5G811373	Inf	7.83278	5.06846	6.62519	Biological Process: RNA methylation (GO:0001510);; Molecular Function: structural constituent of ribosome (GO:0003735);; Cellular Component: nucleolus (GO:0005730);; Cellular Component: mitochondrion (GO:0005739);; Cellular Component: vacuolar membrane (GO:0005774);; Cellular Component: Golgi apparatus (GO:0005794);; Cellular Component: plasma membrane (GO:0005886);; Biological Process: translati…	Biological Process: RNA methylation (GO:0001510);; Molecular Function: structural constituent of ribosome (GO:0003735);; Cellular Component: nucleolus (GO:0005730);; Cellular Component: mitochondrion (GO:0005739);; Cellular Component: vacuolar membrane (GO:0005774);; Cellular Component: Golgi apparatus (GO:0005794);; Cellular Component: plasma membrane (GO:0005886);; Biological Process: translati…	MOB kinase activator-like 1 GN=At4g19045 OS=Arabidopsis thaliana (Mouse-ear cress) PE=2 SV=1
GRMZM2G408012	Inf	7.29495	7.14343	7.70836	Biological Process: microtubule cytoskeleton organization (GO:0000226);; Biological Process: cytokinesis by cell plate formation (GO:0000911);; Biological Process: RNA methylation (GO:0001510);; Molecular Function: GTPase activity (GO:0003924);; Molecular Function: GTP binding (GO:0005525);; Cellular Component: nucleolus (GO:0005730);; Cellular Component: cytoplasm (GO:0005737);; Biological Proce…	Biological Process: microtubule cytoskeleton organization (GO:0000226);; Biological Process: cytokinesis by cell plate formation (GO:0000911);; Biological Process: RNA methylation (GO:0001510);; Molecular Function: GTPase activity (GO:0003924);; Molecular Function: GTP binding (GO:0005525);; Cellular Component: nucleolus (GO:0005730);; Cellular Component: cytoplasm (GO:0005737);; Biological Proce…	Protein SCARECROW GN=SCR OS=Ipomoea nil (Japanese morning glory) PE=1 SV=1
GRMZM2G703783	Inf	4.69626	Inf	4.48331	--	--	--
GRMZM2G124045	Inf	6.06935	Inf	6.79806	--	--	--
GRMZM2G129058	Inf	5.52254	5.53982	6.31529	Molecular Function: protein kinase activity (GO:0004672);; Molecular Function: ATP binding (GO:0005524);; Biological Process: protein phosphorylation (GO:0006468);; Biological Process: defense response (GO:0006952);; Biological Process: pollen-pistil interaction (GO:0009875);; Cellular Component: membrane (GO:0016020);; Cellular Component: cytoplasmic membrane-bounded vesicle (GO:0016023);; Cellu…	Molecular Function: protein kinase activity (GO:0004672);; Molecular Function: ATP binding (GO:0005524);; Biological Process: protein phosphorylation (GO:0006468);; Biological Process: defense response (GO:0006952);; Biological Process: pollen-pistil interaction (GO:0009875);; Cellular Component: membrane (GO:0016020);; Cellular Component: cytoplasmic membrane-bounded vesicle (GO:0016023);; Cellu…	G-type lectin S-receptor-like serine/threonine-protein kinase At2g19130 (Precursor) GN=At2g19130 OS=Arabidopsis thaliana (Mouse-ear cress) PE=2 SV=1
GRMZM2G070356	Inf	Inf	Inf	Inf	--	--	--
GRMZM2G359822	Inf	Inf	Inf	Inf	Biological Process: double-strand break repair via homologous recombination (GO:0000724);; Molecular Function: DNA binding (GO:0003677);; Molecular Function: sequence-specific DNA binding transcription factor activity (GO:0003700);; Molecular Function: 3-deoxy-7-phosphoheptulonate synthase activity (GO:0003849);; Molecular Function: protein binding (GO:0005515);; Cellular Component: DNA replicati…	Biological Process: double-strand break repair via homologous recombination (GO:0000724);; Molecular Function: DNA binding (GO:0003677);; Molecular Function: sequence-specific DNA binding transcription factor activity (GO:0003700);; Molecular Function: 3-deoxy-7-phosphoheptulonate synthase activity (GO:0003849);; Molecular Function: protein binding (GO:0005515);; Cellular Component: DNA replicati…	Phospho-2-dehydro-3-deoxyheptonate aldolase 2, chloroplastic (Precursor) GN=P0594D10.136 OS=Oryza sativa subsp. japonica (Rice) PE=2 SV=1
GRMZM5G874896	Inf	6.92423	6.53424	8.30305	--	--	--
GRMZM2G158308	Inf	5.29557	Inf	Inf	Molecular Function: catalytic activity (GO:0003824);; Cellular Component: mitochondrion (GO:0005739);;	Molecular Function: catalytic activity (GO:0003824);; Cellular Component: mitochondrion (GO:0005739);;	Protein Rf1, mitochondrial (Precursor) GN=Rf1 OS=Oryza sativa subsp. indica (Rice) PE=2 SV=1
GRMZM2G359924	Inf	5.78702	4.57101	3.1656	Molecular Function: protein binding (GO:0005515);; Cellular Component: nucleus (GO:0005634);; Cellular Component: cytoplasm (GO:0005737);; Biological Process: regulation of transcription, DNA-templated (GO:0006355);; Biological Process: response to auxin (GO:0009733);; Biological Process: auxin-activated signaling pathway (GO:0009734);; Biological Process: hormone-mediated signaling pathway (GO:0…	Molecular Function: protein binding (GO:0005515);; Cellular Component: nucleus (GO:0005634);; Cellular Component: cytoplasm (GO:0005737);; Biological Process: regulation of transcription, DNA-templated (GO:0006355);; Biological Process: response to auxin (GO:0009733);; Biological Process: auxin-activated signaling pathway (GO:0009734);; Biological Process: hormone-mediated signaling pathway (GO:0…	Auxin-responsive protein IAA16 GN=IAA16 OS=Oryza sativa subsp. japonica (Rice) PE=2 SV=1
GRMZM2G382618	Inf	5.04227	Inf	Inf	--	--	--
GRMZM2G067929	Inf	6.95644	Inf	5.31436	--	--	--
GRMZM6G859365	Inf	Inf	6.52555	3.77193	Molecular Function: monooxygenase activity (GO:0004497);; Molecular Function: iron ion binding (GO:0005506);; Cellular Component: mitochondrion (GO:0005739);; Biological Process: steroid biosynthetic process (GO:0006694);; Biological Process: response to stress (GO:0006950);; Molecular Function: electron carrier activity (GO:0009055);; Biological Process: response to UV (GO:0009411);; Biological …	Molecular Function: monooxygenase activity (GO:0004497);; Molecular Function: iron ion binding (GO:0005506);; Cellular Component: mitochondrion (GO:0005739);; Biological Process: steroid biosynthetic process (GO:0006694);; Biological Process: response to stress (GO:0006950);; Molecular Function: electron carrier activity (GO:0009055);; Biological Process: response to UV (GO:0009411);; Biological …	Cytochrome P450 87A3 GN=OSJNBa0088I22.16 OS=Oryza sativa subsp. japonica (Rice) PE=2 SV=3
GRMZM2G330035	Inf	Inf	3.34722	5.72118	--	--	Sulfated surface glycoprotein 185 (Precursor) OS=Volvox carteri (Green alga) PE=1 SV=1
GRMZM2G139324	Inf	4.8695	Inf	4.59423	--	--	--
GRMZM2G459373	Inf	5.97865	3.92278	5.52255	Molecular Function: GTPase activity (GO:0003924);; Molecular Function: protein binding (GO:0005515);; Molecular Function: GTP binding (GO:0005525);; Cellular Component: cell wall (GO:0005618);; Cellular Component: nucleolus (GO:0005730);; Cellular Component: Golgi apparatus (GO:0005794);; Cellular Component: cytosol (GO:0005829);; Cellular Component: plasma membrane (GO:0005886);; Biological Proc…	Molecular Function: GTPase activity (GO:0003924);; Molecular Function: protein binding (GO:0005515);; Molecular Function: GTP binding (GO:0005525);; Cellular Component: cell wall (GO:0005618);; Cellular Component: nucleolus (GO:0005730);; Cellular Component: Golgi apparatus (GO:0005794);; Cellular Component: cytosol (GO:0005829);; Cellular Component: plasma membrane (GO:0005886);; Biological Proc…	GTP-binding nuclear protein Ran-1 OS=Oryza sativa subsp. japonica (Rice) PE=2 SV=1
AC205725.3_FG010	Inf	5.78609	5.29753	Inf	Biological Process: nucleobase-containing compound metabolic process (GO:0006139);; Biological Process: vegetative to reproductive phase transition of meristem (GO:0010228);; Biological Process: floral meristem determinacy (GO:0010582);; Cellular Component: Set1C/COMPASS complex (GO:0048188);;	Biological Process: nucleobase-containing compound metabolic process (GO:0006139);; Biological Process: vegetative to reproductive phase transition of meristem (GO:0010228);; Biological Process: floral meristem determinacy (GO:0010582);; Cellular Component: Set1C/COMPASS complex (GO:0048188);;	Nucleolar complex protein 2 homolog GN=At2g18220 OS=Arabidopsis thaliana (Mouse-ear cress) PE=2 SV=2
GRMZM5G813143	Inf	6.05611	7.25006	7.52049	Molecular Function: DNA binding (GO:0003677);; Molecular Function: sequence-specific DNA binding transcription factor activity (GO:0003700);; Molecular Function: aldo-keto reductase (NADP) activity (GO:0004033);; Cellular Component: nucleus (GO:0005634);; Cellular Component: cytosol (GO:0005829);; Cellular Component: plasma membrane (GO:0005886);; Biological Process: gluconeogenesis (GO:0006094);…	Molecular Function: DNA binding (GO:0003677);; Molecular Function: sequence-specific DNA binding transcription factor activity (GO:0003700);; Molecular Function: aldo-keto reductase (NADP) activity (GO:0004033);; Cellular Component: nucleus (GO:0005634);; Cellular Component: cytosol (GO:0005829);; Cellular Component: plasma membrane (GO:0005886);; Biological Process: gluconeogenesis (GO:0006094);…	Probable aldo-keto reductase 1 GN=AKR1 OS=Glycine max (Soybean) PE=2 SV=1
GRMZM2G440855	Inf	Inf	4.23184	5.67581	--	--	--
GRMZM2G139675	Inf	6.77643	Inf	6.04197	Cellular Component: plasma membrane (GO:0005886);;	Cellular Component: plasma membrane (GO:0005886);;	--
GRMZM2G041729	Inf	5.37527	4.80096	7.18697	Biological Process: polysaccharide biosynthetic process (GO:0000271);; Molecular Function: calcium-dependent protein serine/threonine phosphatase activity (GO:0004723);; Molecular Function: calcium ion binding (GO:0005509);; Biological Process: detection of calcium ion (GO:0005513);; Molecular Function: protein binding (GO:0005515);; Cellular Component: cytoplasm (GO:0005737);; Cellular Component…	Biological Process: polysaccharide biosynthetic process (GO:0000271);; Molecular Function: calcium-dependent protein serine/threonine phosphatase activity (GO:0004723);; Molecular Function: calcium ion binding (GO:0005509);; Biological Process: detection of calcium ion (GO:0005513);; Molecular Function: protein binding (GO:0005515);; Cellular Component: cytoplasm (GO:0005737);; Cellular Component…	Calcineurin B-like protein 5 GN=P0025A05.19 OS=Oryza sativa subsp. japonica (Rice) PE=2 SV=1
GRMZM2G382581	Inf	5.97409	Inf	6.96732	Molecular Function: cysteine-type endopeptidase activity (GO:0004197);; Cellular Component: cytosol (GO:0005829);; Cellular Component: plasma membrane (GO:0005886);; Biological Process: proteolysis (GO:0006508);; Biological Process: calcium ion transport (GO:0006816);; Biological Process: apoptotic process (GO:0006917);; Biological Process: Golgi organization (GO:0007030);; Biological Process: va…	Molecular Function: cysteine-type endopeptidase activity (GO:0004197);; Cellular Component: cytosol (GO:0005829);; Cellular Component: plasma membrane (GO:0005886);; Biological Process: proteolysis (GO:0006508);; Biological Process: calcium ion transport (GO:0006816);; Biological Process: apoptotic process (GO:0006917);; Biological Process: Golgi organization (GO:0007030);; Biological Process: va…	Metacaspase-6 GN=YUP8H12R.6 OS=Arabidopsis thaliana (Mouse-ear cress) PE=1 SV=1
GRMZM2G090657	Inf	5.16776	5.16371	6.782	--	--	--
GRMZM2G096407	Inf	5.76597	6.06222	4.34685	Cellular Component: integral component of plasma membrane (GO:0005887);; Biological Process: protein targeting to membrane (GO:0006612);; Biological Process: water transport (GO:0006833);; Biological Process: response to nematode (GO:0009624);; Biological Process: response to salt stress (GO:0009651);; Biological Process: response to fructose (GO:0009750);; Biological Process: positive regulation…	Cellular Component: integral component of plasma membrane (GO:0005887);; Biological Process: protein targeting to membrane (GO:0006612);; Biological Process: water transport (GO:0006833);; Biological Process: response to nematode (GO:0009624);; Biological Process: response to salt stress (GO:0009651);; Biological Process: response to fructose (GO:0009750);; Biological Process: positive regulation…	Amino acid permease 8 GN=AAP8 OS=Arabidopsis thaliana (Mouse-ear cress) PE=1 SV=1
GRMZM2G169440	Inf	5.90744	7.09422	7.2081	Cellular Component: mitochondrion (GO:0005739);; Cellular Component: endoplasmic reticulum (GO:0005783);; Cellular Component: plasma membrane (GO:0005886);; Biological Process: biosynthetic process (GO:0009058);; Molecular Function: strictosidine synthase activity (GO:0016844);;	Cellular Component: mitochondrion (GO:0005739);; Cellular Component: endoplasmic reticulum (GO:0005783);; Cellular Component: plasma membrane (GO:0005886);; Biological Process: biosynthetic process (GO:0009058);; Molecular Function: strictosidine synthase activity (GO:0016844);;	--
GRMZM2G316256	Inf	Inf	Inf	Inf	Cellular Component: cell wall (GO:0005618);; Cellular Component: mitochondrion (GO:0005739);; Cellular Component: vacuolar membrane (GO:0005774);; Cellular Component: peroxisomal membrane (GO:0005778);; Cellular Component: Golgi apparatus (GO:0005794);; Cellular Component: cytosol (GO:0005829);; Cellular Component: plasma membrane (GO:0005886);; Biological Process: response to heat (GO:0009408);;…	Cellular Component: cell wall (GO:0005618);; Cellular Component: mitochondrion (GO:0005739);; Cellular Component: vacuolar membrane (GO:0005774);; Cellular Component: peroxisomal membrane (GO:0005778);; Cellular Component: Golgi apparatus (GO:0005794);; Cellular Component: cytosol (GO:0005829);; Cellular Component: plasma membrane (GO:0005886);; Biological Process: response to heat (GO:0009408);;…	L-ascorbate peroxidase 2, cytosolic OS=Oryza sativa subsp. japonica (Rice) PE=1 SV=1
GRMZM2G038309	Inf	7.92231	Inf	6.79516	Molecular Function: protein serine/threonine kinase activity (GO:0004674);; Molecular Function: ATP binding (GO:0005524);; Cellular Component: nucleus (GO:0005634);; Biological Process: protein phosphorylation (GO:0006468);;	Molecular Function: protein serine/threonine kinase activity (GO:0004674);; Molecular Function: ATP binding (GO:0005524);; Cellular Component: nucleus (GO:0005634);; Biological Process: protein phosphorylation (GO:0006468);;	--
GRMZM2G394300	Inf	7.99507	Inf	5.77578	Biological Process: transition metal ion transport (GO:0000041);; Molecular Function: fatty-acyl-CoA binding (GO:0000062);; Biological Process: RNA splicing, via endonucleolytic cleavage and ligation (GO:0000394);; Molecular Function: DNA binding (GO:0003677);; Molecular Function: uracil phosphoribosyltransferase activity (GO:0004845);; Molecular Function: uridine kinase activity (GO:0004849);; M…	Biological Process: transition metal ion transport (GO:0000041);; Molecular Function: fatty-acyl-CoA binding (GO:0000062);; Biological Process: RNA splicing, via endonucleolytic cleavage and ligation (GO:0000394);; Molecular Function: DNA binding (GO:0003677);; Molecular Function: uracil phosphoribosyltransferase activity (GO:0004845);; Molecular Function: uridine kinase activity (GO:0004849);; M…	AT-rich interactive domain-containing protein 4 GN=ARID4 OS=Arabidopsis thaliana (Mouse-ear cress) PE=2 SV=1
GRMZM2G082823	Inf	3.75666	3.57846	Inf	Biological Process: cell morphogenesis involved in differentiation (GO:0000904);; Biological Process: developmental process involved in reproduction (GO:0003006);; Molecular Function: binding (GO:0005488);; Cellular Component: plant-type cell wall (GO:0009505);; Cellular Component: plasmodesma (GO:0009506);; Biological Process: post-embryonic development (GO:0009791);; Biological Process: unidime…	Biological Process: cell morphogenesis involved in differentiation (GO:0000904);; Biological Process: developmental process involved in reproduction (GO:0003006);; Molecular Function: binding (GO:0005488);; Cellular Component: plant-type cell wall (GO:0009505);; Cellular Component: plasmodesma (GO:0009506);; Biological Process: post-embryonic development (GO:0009791);; Biological Process: unidime…	Leucine-rich repeat extensin-like protein 5 (Precursor) GN=LRX5 OS=Arabidopsis thaliana (Mouse-ear cress) PE=2 SV=2
GRMZM2G425136	Inf	7.57619	Inf	5.44418	Biological Process: maltose metabolic process (GO:0000023);; Molecular Function: calcium ion binding (GO:0005509);; Biological Process: pentose-phosphate shunt (GO:0006098);; Cellular Component: chloroplast thylakoid lumen (GO:0009543);; Cellular Component: chloroplast stroma (GO:0009570);; Cellular Component: photosystem II oxygen evolving complex (GO:0009654);; Biological Process: photosynthesi…	Biological Process: maltose metabolic process (GO:0000023);; Molecular Function: calcium ion binding (GO:0005509);; Biological Process: pentose-phosphate shunt (GO:0006098);; Cellular Component: chloroplast thylakoid lumen (GO:0009543);; Cellular Component: chloroplast stroma (GO:0009570);; Cellular Component: photosystem II oxygen evolving complex (GO:0009654);; Biological Process: photosynthesi…	PsbP domain-containing protein 4, chloroplastic (Precursor) GN=PPD4 OS=Arabidopsis thaliana (Mouse-ear cress) PE=1 SV=2
GRMZM5G893125	Inf	Inf	Inf	5.13251	--	--	--
GRMZM2G060322	Inf	5.5781	5.08338	3.01665	--	--	--
GRMZM2G468348	Inf	Inf	Inf	Inf	--	--	--
GRMZM2G374801	Inf	Inf	5.12474	6.08242	Biological Process: polysaccharide biosynthetic process (GO:0000271);; Molecular Function: catalytic activity (GO:0003824);; Molecular Function: protein binding (GO:0005515);; Cellular Component: plasma membrane (GO:0005886);; Biological Process: ATP catabolic process (GO:0006200);; Biological Process: metabolic process (GO:0008152);; Biological Process: regulation of cell size (GO:0008361);; Bio…	Biological Process: polysaccharide biosynthetic process (GO:0000271);; Molecular Function: catalytic activity (GO:0003824);; Molecular Function: protein binding (GO:0005515);; Cellular Component: plasma membrane (GO:0005886);; Biological Process: ATP catabolic process (GO:0006200);; Biological Process: metabolic process (GO:0008152);; Biological Process: regulation of cell size (GO:0008361);; Bio…	ABC transporter B family member 19 GN=MLD15.2 OS=Arabidopsis thaliana (Mouse-ear cress) PE=1 SV=1
GRMZM2G010163	Inf	7.62384	6.27139	7.03127	--	--	--
AC209213.4_FG002	Inf	Inf	Inf	4.81742	Cellular Component: plasma membrane (GO:0005886);; Biological Process: multicellular organismal development (GO:0007275);; Biological Process: anatomical structure development (GO:0048856);;	Cellular Component: plasma membrane (GO:0005886);; Biological Process: multicellular organismal development (GO:0007275);; Biological Process: anatomical structure development (GO:0048856);;	UPF0503 protein At3g09070, chloroplastic (Precursor) GN=At3g09070 OS=Arabidopsis thaliana (Mouse-ear cress) PE=1 SV=1
GRMZM5G899188	Inf	Inf	4.91581	Inf	Cellular Component: cytoplasm (GO:0005737);; Cellular Component: cytosol (GO:0005829);; Biological Process: protein folding (GO:0006457);; Biological Process: hyperosmotic response (GO:0006972);; Biological Process: response to heat (GO:0009408);; Biological Process: response to high light intensity (GO:0009644);; Biological Process: heat acclimation (GO:0010286);; Biological Process: response to…	Cellular Component: cytoplasm (GO:0005737);; Cellular Component: cytosol (GO:0005829);; Biological Process: protein folding (GO:0006457);; Biological Process: hyperosmotic response (GO:0006972);; Biological Process: response to heat (GO:0009408);; Biological Process: response to high light intensity (GO:0009644);; Biological Process: heat acclimation (GO:0010286);; Biological Process: response to…	17.0 kDa class II heat shock protein GN=HSP18 OS=Zea mays (Maize) PE=2 SV=1
GRMZM2G380955	Inf	6.38587	5.1162	Inf	Biological Process: telomere maintenance (GO:0000723);; Molecular Function: DNA binding (GO:0003677);; Molecular Function: double-stranded DNA binding (GO:0003690);; Molecular Function: protein binding (GO:0005515);; Cellular Component: nucleus (GO:0005634);; Cellular Component: mitochondrion (GO:0005739);; Biological Process: DNA repair (GO:0006281);; Biological Process: response to heat (GO:000…	Biological Process: telomere maintenance (GO:0000723);; Molecular Function: DNA binding (GO:0003677);; Molecular Function: double-stranded DNA binding (GO:0003690);; Molecular Function: protein binding (GO:0005515);; Cellular Component: nucleus (GO:0005634);; Cellular Component: mitochondrion (GO:0005739);; Biological Process: DNA repair (GO:0006281);; Biological Process: response to heat (GO:000…	ATP-dependent DNA helicase 2 subunit KU70 OS=Oryza sativa subsp. japonica (Rice) PE=1 SV=1
GRMZM2G435244	Inf	6.70372	6.70338	6.58901	Molecular Function: triose-phosphate isomerase activity (GO:0004807);; Molecular Function: copper ion binding (GO:0005507);; Cellular Component: cell wall (GO:0005618);; Cellular Component: mitochondrion (GO:0005739);; Cellular Component: vacuole (GO:0005773);; Cellular Component: vacuolar membrane (GO:0005774);; Cellular Component: cytosol (GO:0005829);; Cellular Component: plasma membrane (GO:0…	Molecular Function: triose-phosphate isomerase activity (GO:0004807);; Molecular Function: copper ion binding (GO:0005507);; Cellular Component: cell wall (GO:0005618);; Cellular Component: mitochondrion (GO:0005739);; Cellular Component: vacuole (GO:0005773);; Cellular Component: vacuolar membrane (GO:0005774);; Cellular Component: cytosol (GO:0005829);; Cellular Component: plasma membrane (GO:0…	Triosephosphate isomerase, cytosolic OS=Zea mays (Maize) PE=3 SV=3
GRMZM2G036759	Inf	Inf	Inf	2.81443	Molecular Function: magnesium ion binding (GO:0000287);; Molecular Function: isocitrate dehydrogenase (NADP+) activity (GO:0004450);; Molecular Function: ubiquitin-protein transferase activity (GO:0004842);; Molecular Function: copper ion binding (GO:0005507);; Molecular Function: protein binding (GO:0005515);; Cellular Component: nucleus (GO:0005634);; Cellular Component: mitochondrion (GO:00057…	Molecular Function: magnesium ion binding (GO:0000287);; Molecular Function: isocitrate dehydrogenase (NADP+) activity (GO:0004450);; Molecular Function: ubiquitin-protein transferase activity (GO:0004842);; Molecular Function: copper ion binding (GO:0005507);; Molecular Function: protein binding (GO:0005515);; Cellular Component: nucleus (GO:0005634);; Cellular Component: mitochondrion (GO:00057…	Isocitrate dehydrogenase [NADP], chloroplastic (Precursor; Fragment) OS=Medicago sativa (Alfalfa) PE=1 SV=1
GRMZM5G838638	Inf	Inf	5.24338	5.67551	--	--	--
GRMZM2G152496	Inf	Inf	Inf	4.65671	--	--	--
GRMZM5G870970	Inf	6.29854	5.85021	7.72188	Molecular Function: copper ion binding (GO:0005507);;	Molecular Function: copper ion binding (GO:0005507);;	--
GRMZM2G166999	Inf	Inf	Inf	6.50601	Biological Process: maltose metabolic process (GO:0000023);; Molecular Function: sequence-specific DNA binding transcription factor activity (GO:0003700);; Biological Process: regulation of transcription, DNA-templated (GO:0006355);; Biological Process: phosphatidylglycerol biosynthetic process (GO:0006655);; Cellular Component: plastid (GO:0009536);; Biological Process: embryo development ending…	Biological Process: maltose metabolic process (GO:0000023);; Molecular Function: sequence-specific DNA binding transcription factor activity (GO:0003700);; Biological Process: regulation of transcription, DNA-templated (GO:0006355);; Biological Process: phosphatidylglycerol biosynthetic process (GO:0006655);; Cellular Component: plastid (GO:0009536);; Biological Process: embryo development ending…	--
GRMZM2G097989	Inf	4.70415	2.97009	3.94561	Biological Process: maltose metabolic process (GO:0000023);; Molecular Function: glutathione transferase activity (GO:0004364);; Cellular Component: nucleus (GO:0005634);; Cellular Component: vacuolar membrane (GO:0005774);; Cellular Component: Golgi apparatus (GO:0005794);; Cellular Component: cytosol (GO:0005829);; Cellular Component: plasma membrane (GO:0005886);; Biological Process: gluconeog…	Biological Process: maltose metabolic process (GO:0000023);; Molecular Function: glutathione transferase activity (GO:0004364);; Cellular Component: nucleus (GO:0005634);; Cellular Component: vacuolar membrane (GO:0005774);; Cellular Component: Golgi apparatus (GO:0005794);; Cellular Component: cytosol (GO:0005829);; Cellular Component: plasma membrane (GO:0005886);; Biological Process: gluconeog…	Glutathione S-transferase U2 GN=F16P2.14 OS=Arabidopsis thaliana (Mouse-ear cress) PE=2 SV=1
GRMZM5G882446	Inf	5.97109	5.15297	5.85975	Cellular Component: mitochondrion (GO:0005739);; Molecular Function: electron carrier activity (GO:0009055);; Cellular Component: chloroplast thylakoid membrane (GO:0009535);; Cellular Component: chloroplast envelope (GO:0009941);; Molecular Function: protein disulfide oxidoreductase activity (GO:0015035);; Cellular Component: membrane (GO:0016020);; Biological Process: cellular component organiz…	Cellular Component: mitochondrion (GO:0005739);; Molecular Function: electron carrier activity (GO:0009055);; Cellular Component: chloroplast thylakoid membrane (GO:0009535);; Cellular Component: chloroplast envelope (GO:0009941);; Molecular Function: protein disulfide oxidoreductase activity (GO:0015035);; Cellular Component: membrane (GO:0016020);; Biological Process: cellular component organiz…	Proline-rich receptor-like protein kinase PERK2 GN=PERK2 OS=Arabidopsis thaliana (Mouse-ear cress) PE=2 SV=3
GRMZM2G332801	Inf	Inf	8.01442	6.47823	--	--	--
GRMZM2G088375	Inf	7.18555	7.18908	6.22047	Molecular Function: transporter activity (GO:0005215);; Biological Process: transport (GO:0006810);; Cellular Component: chloroplast envelope (GO:0009941);; Molecular Function: transferase activity, transferring phosphorus-containing groups (GO:0016772);;	Molecular Function: transporter activity (GO:0005215);; Biological Process: transport (GO:0006810);; Cellular Component: chloroplast envelope (GO:0009941);; Molecular Function: transferase activity, transferring phosphorus-containing groups (GO:0016772);;	--
GRMZM5G878497	Inf	Inf	6.27171	Inf	--	--	--
GRMZM5G893397	Inf	6.20631	Inf	7.25331	--	--	--
GRMZM2G703807	Inf	2.15351	2.79478	4.12072	Cellular Component: nucleus (GO:0005634);; Cellular Component: vacuole (GO:0005773);; Cellular Component: plasma membrane (GO:0005886);; Biological Process: response to high light intensity (GO:0009644);; Molecular Function: magnesium ion transmembrane transporter activity (GO:0015095);; Biological Process: magnesium ion transport (GO:0015693);; Cellular Component: integral component of membrane …	Cellular Component: nucleus (GO:0005634);; Cellular Component: vacuole (GO:0005773);; Cellular Component: plasma membrane (GO:0005886);; Biological Process: response to high light intensity (GO:0009644);; Molecular Function: magnesium ion transmembrane transporter activity (GO:0015095);; Biological Process: magnesium ion transport (GO:0015693);; Cellular Component: integral component of membrane …	Magnesium transporter MRS2-I GN=MRS2-I OS=Oryza sativa subsp. indica (Rice) PE=2 SV=1
GRMZM2G007426	Inf	7.79321	5.51784	4.51085	--	--	--
GRMZM2G076766	Inf	Inf	Inf	6.85035	--	--	--
GRMZM2G114398	Inf	4.5475	6.79253	3.64842	--	--	--
GRMZM2G432525	Inf	4.25529	5.25331	4.2592	Biological Process: respiratory burst involved in defense response (GO:0002679);; Molecular Function: translation initiation factor activity (GO:0003743);; Molecular Function: protein serine/threonine kinase activity (GO:0004674);; Cellular Component: nucleolus (GO:0005730);; Cellular Component: plasma membrane (GO:0005886);; Biological Process: translational initiation (GO:0006413);; Biological …	Biological Process: respiratory burst involved in defense response (GO:0002679);; Molecular Function: translation initiation factor activity (GO:0003743);; Molecular Function: protein serine/threonine kinase activity (GO:0004674);; Cellular Component: nucleolus (GO:0005730);; Cellular Component: plasma membrane (GO:0005886);; Biological Process: translational initiation (GO:0006413);; Biological …	Probable serine/threonine-protein kinase Cx32, chloroplastic (Precursor) GN=At4g35600 OS=Arabidopsis thaliana (Mouse-ear cress) PE=1 SV=2
GRMZM2G463983	Inf	6.56984	Inf	Inf	Molecular Function: nucleic acid binding (GO:0003676);; Biological Process: protein methylation (GO:0006479);; Molecular Function: protein methyltransferase activity (GO:0008276);;	Molecular Function: nucleic acid binding (GO:0003676);; Biological Process: protein methylation (GO:0006479);; Molecular Function: protein methyltransferase activity (GO:0008276);;	--
GRMZM2G006216	Inf	6.89719	4.40678	Inf	Biological Process: response to water deprivation (GO:0009414);; Cellular Component: chloroplast (GO:0009507);; Biological Process: response to chitin (GO:0010200);; Biological Process: hyperosmotic salinity response (GO:0042538);;	Biological Process: response to water deprivation (GO:0009414);; Cellular Component: chloroplast (GO:0009507);; Biological Process: response to chitin (GO:0010200);; Biological Process: hyperosmotic salinity response (GO:0042538);;	--
GRMZM2G042438	Inf	7.79211	7.1975	6.83846	--	--	--
AC205982.3_FG014	Inf	Inf	Inf	7.65021	Molecular Function: transporter activity (GO:0005215);; Molecular Function: dicarboxylic acid transmembrane transporter activity (GO:0005310);; Biological Process: ion transport (GO:0006811);; Biological Process: metabolic process (GO:0008152);; Cellular Component: chloroplast (GO:0009507);; Cellular Component: plastid inner membrane (GO:0009528);; Biological Process: cellular process (GO:0009987…	Molecular Function: transporter activity (GO:0005215);; Molecular Function: dicarboxylic acid transmembrane transporter activity (GO:0005310);; Biological Process: ion transport (GO:0006811);; Biological Process: metabolic process (GO:0008152);; Cellular Component: chloroplast (GO:0009507);; Cellular Component: plastid inner membrane (GO:0009528);; Biological Process: cellular process (GO:0009987…	Dicarboxylate transporter 1, chloroplastic (Precursor) GN=DIT1 OS=Spinacia oleracea (Spinach) PE=1 SV=1
GRMZM2G140298	Inf	6.32352	5.38571	4.87857	Molecular Function: ACP phosphopantetheine attachment site binding involved in fatty acid biosynthetic process (GO:0000036);; Molecular Function: adenine phosphoribosyltransferase activity (GO:0003999);; Molecular Function: ATP binding (GO:0005524);; Cellular Component: mitochondrion (GO:0005739);; Cellular Component: Golgi apparatus (GO:0005794);; Cellular Component: cytosol (GO:0005829);; Cellu…	Molecular Function: ACP phosphopantetheine attachment site binding involved in fatty acid biosynthetic process (GO:0000036);; Molecular Function: adenine phosphoribosyltransferase activity (GO:0003999);; Molecular Function: ATP binding (GO:0005524);; Cellular Component: mitochondrion (GO:0005739);; Cellular Component: Golgi apparatus (GO:0005794);; Cellular Component: cytosol (GO:0005829);; Cellu…	Palmitoyl-acyl carrier protein thioesterase, chloroplastic (Precursor) GN=T27G7.19 OS=Arabidopsis thaliana (Mouse-ear cress) PE=1 SV=1
GRMZM5G872443	Inf	7.32245	5.54697	5.6974	Biological Process: long-chain fatty acid metabolic process (GO:0001676);; Molecular Function: diacylglycerol O-acyltransferase activity (GO:0004144);; Molecular Function: long-chain fatty acid-CoA ligase activity (GO:0004467);; Cellular Component: mitochondrion (GO:0005739);; Cellular Component: endoplasmic reticulum (GO:0005783);; Cellular Component: Golgi apparatus (GO:0005794);; Cellular Comp…	Biological Process: long-chain fatty acid metabolic process (GO:0001676);; Molecular Function: diacylglycerol O-acyltransferase activity (GO:0004144);; Molecular Function: long-chain fatty acid-CoA ligase activity (GO:0004467);; Cellular Component: mitochondrion (GO:0005739);; Cellular Component: endoplasmic reticulum (GO:0005783);; Cellular Component: Golgi apparatus (GO:0005794);; Cellular Comp…	Diacylglycerol O-acyltransferase 2 GN=DGAT2 OS=Arabidopsis thaliana (Mouse-ear cress) PE=2 SV=1
GRMZM2G086190	Inf	8.45076	Inf	7.31381	--	--	--
GRMZM2G338884	Inf	Inf	7.75373	6.54562	--	--	--
GRMZM2G090411	Inf	Inf	Inf	Inf	Molecular Function: cytidine deaminase activity (GO:0004126);; Cellular Component: cytosol (GO:0005829);; Molecular Function: zinc ion binding (GO:0008270);; Molecular Function: guanine deaminase activity (GO:0008892);; Biological Process: cytidine deamination (GO:0009972);;	Molecular Function: cytidine deaminase activity (GO:0004126);; Cellular Component: cytosol (GO:0005829);; Molecular Function: zinc ion binding (GO:0008270);; Molecular Function: guanine deaminase activity (GO:0008892);; Biological Process: cytidine deamination (GO:0009972);;	--
GRMZM2G100328	Inf	Inf	3.80074	4.19622	Molecular Function: structural molecule activity (GO:0005198);; Cellular Component: nucleus (GO:0005634);; Cellular Component: endoplasmic reticulum (GO:0005783);; Cellular Component: plasma membrane (GO:0005886);; Biological Process: N-terminal protein myristoylation (GO:0006499);; Biological Process: protein targeting to vacuole (GO:0006623);; Biological Process: response to osmotic stress (GO:…	Molecular Function: structural molecule activity (GO:0005198);; Cellular Component: nucleus (GO:0005634);; Cellular Component: endoplasmic reticulum (GO:0005783);; Cellular Component: plasma membrane (GO:0005886);; Biological Process: N-terminal protein myristoylation (GO:0006499);; Biological Process: protein targeting to vacuole (GO:0006623);; Biological Process: response to osmotic stress (GO:…	Vesicle-associated protein 4-2 GN=PVA42 OS=Arabidopsis thaliana (Mouse-ear cress) PE=1 SV=1
GRMZM5G864847	Inf	5.38979	5.98511	4.53271	Molecular Function: protein binding (GO:0005515);; Cellular Component: nucleus (GO:0005634);; Biological Process: regulation of transcription, DNA-templated (GO:0006355);; Biological Process: response to auxin (GO:0009733);; Biological Process: auxin-activated signaling pathway (GO:0009734);; Biological Process: gene expression (GO:0010467);; Biological Process: cellular macromolecule biosyntheti…	Molecular Function: protein binding (GO:0005515);; Cellular Component: nucleus (GO:0005634);; Biological Process: regulation of transcription, DNA-templated (GO:0006355);; Biological Process: response to auxin (GO:0009733);; Biological Process: auxin-activated signaling pathway (GO:0009734);; Biological Process: gene expression (GO:0010467);; Biological Process: cellular macromolecule biosyntheti…	Auxin-responsive protein IAA16 GN=IAA16 OS=Oryza sativa subsp. japonica (Rice) PE=2 SV=1
GRMZM2G071228	Inf	5.85136	Inf	6.44278	--	--	Golgin candidate 2 GN=GC2 OS=Arabidopsis thaliana (Mouse-ear cress) PE=1 SV=1
GRMZM2G371486	Inf	4.3638	6.07184	1.67567	Cellular Component: mitochondrion (GO:0005739);; Biological Process: metal ion transport (GO:0030001);; Molecular Function: metal ion binding (GO:0046872);;	Cellular Component: mitochondrion (GO:0005739);; Biological Process: metal ion transport (GO:0030001);; Molecular Function: metal ion binding (GO:0046872);;	Heavy metal-associated isoprenylated plant protein 26 (Precursor) GN=F20M13.140 OS=Arabidopsis thaliana (Mouse-ear cress) PE=1 SV=1
GRMZM2G161761	Inf	4.87879	5.55643	4.46445	--	--	--
GRMZM2G096241	Inf	6.56682	6.27922	6.88806	--	--	--
GRMZM2G153232	Inf	Inf	5.24807	4.16019	Molecular Function: carboxylic ester hydrolase activity (GO:0004091);; Molecular Function: triglyceride lipase activity (GO:0004806);; Biological Process: lipid catabolic process (GO:0016042);;	Molecular Function: carboxylic ester hydrolase activity (GO:0004091);; Molecular Function: triglyceride lipase activity (GO:0004806);; Biological Process: lipid catabolic process (GO:0016042);;	Peroxisomal nicotinamide adenine dinucleotide carrier GN=T28M21.13 OS=Arabidopsis thaliana (Mouse-ear cress) PE=1 SV=1
GRMZM2G170689	Inf	6.21586	Inf	5.18473	--	--	S-formylglutathione hydrolase GN=SFGH OS=Arabidopsis thaliana (Mouse-ear cress) PE=1 SV=2
GRMZM2G456357	Inf	4.93382	Inf	Inf	--	--	--
GRMZM2G441548	Inf	Inf	Inf	Inf	--	--	--
GRMZM2G100568	10.3661	7.06733	8.83106	7.55579	--	--	--
GRMZM2G016150	10.0324	6.87956	6.99578	6.52621	Molecular Function: DNA binding (GO:0003677);; Molecular Function: sequence-specific DNA binding transcription factor activity (GO:0003700);; Cellular Component: nucleus (GO:0005634);; Biological Process: regulation of transcription, DNA-templated (GO:0006355);; Biological Process: response to water deprivation (GO:0009414);; Biological Process: photomorphogenesis (GO:0009640);; Biological Proces…	Molecular Function: DNA binding (GO:0003677);; Molecular Function: sequence-specific DNA binding transcription factor activity (GO:0003700);; Cellular Component: nucleus (GO:0005634);; Biological Process: regulation of transcription, DNA-templated (GO:0006355);; Biological Process: response to water deprivation (GO:0009414);; Biological Process: photomorphogenesis (GO:0009640);; Biological Proces…	Light-inducible protein CPRF2 GN=CPRF2 OS=Petroselinum crispum (Parsley) PE=2 SV=2
GRMZM2G390076	9.69811	7.61047	7.93696	7.14396	Cellular Component: protein phosphatase type 1 complex (GO:0000164);; Molecular Function: protein serine/threonine phosphatase activity (GO:0004722);; Cellular Component: nucleolus (GO:0005730);; Biological Process: protein dephosphorylation (GO:0006470);; Biological Process: N-terminal protein myristoylation (GO:0006499);; Cellular Component: protein serine/threonine phosphatase complex (GO:0008…	Cellular Component: protein phosphatase type 1 complex (GO:0000164);; Molecular Function: protein serine/threonine phosphatase activity (GO:0004722);; Cellular Component: nucleolus (GO:0005730);; Biological Process: protein dephosphorylation (GO:0006470);; Biological Process: N-terminal protein myristoylation (GO:0006499);; Cellular Component: protein serine/threonine phosphatase complex (GO:0008…	Serine/threonine-protein phosphatase PP1 GN=PP1 OS=Zea mays (Maize) PE=2 SV=1
GRMZM2G342401	9.5389	5.62046	4.82541	6.2577	--	--	Arginine/serine-rich protein 45 GN=F19K19.9 OS=Arabidopsis thaliana (Mouse-ear cress) PE=1 SV=1
GRMZM2G073969	9.50501	7.88678	7.98894	7.29311	Cellular Component: cytoplasmic membrane-bounded vesicle (GO:0016023);;	Cellular Component: cytoplasmic membrane-bounded vesicle (GO:0016023);;	Phylloplanin (Precursor) OS=Nicotiana tabacum (Common tobacco) PE=1 SV=1
GRMZM2G180478	9.26113	6.74613	6.77136	Inf	Biological Process: metabolic process (GO:0008152);; Cellular Component: plastid (GO:0009536);;	Biological Process: metabolic process (GO:0008152);; Cellular Component: plastid (GO:0009536);;	--
GRMZM2G396477	9.23342	8.58579	8.45081	7.81041	--	--	--
GRMZM2G419257	9.11793	6.93068	5.17102	5.87621	Molecular Function: starch synthase activity (GO:0009011);; Cellular Component: plastid (GO:0009536);;	Molecular Function: starch synthase activity (GO:0009011);; Cellular Component: plastid (GO:0009536);;	--
AC210046.4_FG002	9.0053	Inf	8.0781	7.76068	Molecular Function: calcium ion binding (GO:0005509);; Biological Process: phosphate-containing compound metabolic process (GO:0006796);; Cellular Component: chloroplast thylakoid (GO:0009534);; Cellular Component: photosystem II oxygen evolving complex (GO:0009654);; Biological Process: photosynthesis (GO:0015979);; Biological Process: organophosphate metabolic process (GO:0019637);; Cellular Co…	Molecular Function: calcium ion binding (GO:0005509);; Biological Process: phosphate-containing compound metabolic process (GO:0006796);; Cellular Component: chloroplast thylakoid (GO:0009534);; Cellular Component: photosystem II oxygen evolving complex (GO:0009654);; Biological Process: photosynthesis (GO:0015979);; Biological Process: organophosphate metabolic process (GO:0019637);; Cellular Co…	--
GRMZM2G115698	8.89532	7.778	8.24492	7.44041	--	--	--
GRMZM2G103666	8.86555	2.21545	2.41598	1.84635	Biological Process: transition metal ion transport (GO:0000041);; Molecular Function: sequence-specific DNA binding transcription factor activity (GO:0003700);; Molecular Function: transcription cofactor activity (GO:0003712);; Cellular Component: nucleus (GO:0005634);; Cellular Component: vacuole (GO:0005773);; Cellular Component: plasma membrane (GO:0005886);; Biological Process: protein target…	Biological Process: transition metal ion transport (GO:0000041);; Molecular Function: sequence-specific DNA binding transcription factor activity (GO:0003700);; Molecular Function: transcription cofactor activity (GO:0003712);; Cellular Component: nucleus (GO:0005634);; Cellular Component: vacuole (GO:0005773);; Cellular Component: plasma membrane (GO:0005886);; Biological Process: protein target…	Protein HEADING DATE 3A OS=Oryza sativa subsp. japonica (Rice) PE=1 SV=1
GRMZM2G702599	8.74395	8.91399	6.46353	7.71286	Molecular Function: nucleotide binding (GO:0000166);; Biological Process: polysaccharide catabolic process (GO:0000272);; Biological Process: immune response-regulating signaling pathway (GO:0002764);; Molecular Function: protein kinase activity (GO:0004672);; Molecular Function: protein binding (GO:0005515);; Cellular Component: mitochondrion (GO:0005739);; Cellular Component: plasma membrane (G…	Molecular Function: nucleotide binding (GO:0000166);; Biological Process: polysaccharide catabolic process (GO:0000272);; Biological Process: immune response-regulating signaling pathway (GO:0002764);; Molecular Function: protein kinase activity (GO:0004672);; Molecular Function: protein binding (GO:0005515);; Cellular Component: mitochondrion (GO:0005739);; Cellular Component: plasma membrane (G…	Probable LRR receptor-like serine/threonine-protein kinase At3g47570 (Precursor) GN=At3g47570 OS=Arabidopsis thaliana (Mouse-ear cress) PE=1 SV=1
AC210596.3_FG003	8.72349	10.1949	4.51838	Inf	Biological Process: post-embryonic development (GO:0009791);; Cellular Component: cytoplasmic membrane-bounded vesicle (GO:0016023);; Molecular Function: kinase activity (GO:0016301);; Molecular Function: polysaccharide binding (GO:0030247);; Biological Process: single-organism cellular process (GO:0044763);; Biological Process: single-organism developmental process (GO:0044767);; Biological Proc…	Biological Process: post-embryonic development (GO:0009791);; Cellular Component: cytoplasmic membrane-bounded vesicle (GO:0016023);; Molecular Function: kinase activity (GO:0016301);; Molecular Function: polysaccharide binding (GO:0030247);; Biological Process: single-organism cellular process (GO:0044763);; Biological Process: single-organism developmental process (GO:0044767);; Biological Proc…	Wall-associated receptor kinase 5 (Precursor) GN=WAK5 OS=Arabidopsis thaliana (Mouse-ear cress) PE=2 SV=1
GRMZM2G371271	8.7022	8.81752	5.13515	6.79894	Biological Process: protein peptidyl-prolyl isomerization (GO:0000413);; Biological Process: regulation of protein phosphorylation (GO:0001932);; Molecular Function: peptidyl-prolyl cis-trans isomerase activity (GO:0003755);; Cellular Component: nucleus (GO:0005634);; Cellular Component: mitochondrion (GO:0005739);; Cellular Component: endosome (GO:0005768);; Cellular Component: vacuolar membrane…	Biological Process: protein peptidyl-prolyl isomerization (GO:0000413);; Biological Process: regulation of protein phosphorylation (GO:0001932);; Molecular Function: peptidyl-prolyl cis-trans isomerase activity (GO:0003755);; Cellular Component: nucleus (GO:0005634);; Cellular Component: mitochondrion (GO:0005739);; Cellular Component: endosome (GO:0005768);; Cellular Component: vacuolar membrane…	Peptidyl-prolyl cis-trans isomerase CYP19-4 (Precursor) GN=F23F1.12 OS=Arabidopsis thaliana (Mouse-ear cress) PE=1 SV=2
GRMZM2G154828	8.66823	7.39245	7.80282	7.3564	Molecular Function: monooxygenase activity (GO:0004497);; Molecular Function: binding (GO:0005488);; Molecular Function: iron ion binding (GO:0005506);; Molecular Function: electron carrier activity (GO:0009055);; Biological Process: response to UV (GO:0009411);; Biological Process: cellular process (GO:0009987);; Biological Process: response to organic substance (GO:0010033);; Biological Process…	Molecular Function: monooxygenase activity (GO:0004497);; Molecular Function: binding (GO:0005488);; Molecular Function: iron ion binding (GO:0005506);; Molecular Function: electron carrier activity (GO:0009055);; Biological Process: response to UV (GO:0009411);; Biological Process: cellular process (GO:0009987);; Biological Process: response to organic substance (GO:0010033);; Biological Process…	Isoflavone 2&apos;-hydroxylase GN=CYP81E1 OS=Glycyrrhiza echinata (Licorice) PE=1 SV=2
AC206999.1_FG002	8.66527	8.82168	6.5541	7.14557	Cellular Component: plastid (GO:0009536);;	Cellular Component: plastid (GO:0009536);;	Putative WEB family protein At1g65010, chloroplastic (Precursor) GN=At1g65010 OS=Arabidopsis thaliana (Mouse-ear cress) PE=1 SV=1
GRMZM2G478779	8.6347	7.55338	7.0188	7.66022	Molecular Function: structural constituent of cytoskeleton (GO:0005200);; Molecular Function: protein binding (GO:0005515);; Molecular Function: ATP binding (GO:0005524);; Cellular Component: cell wall (GO:0005618);; Cellular Component: nucleolus (GO:0005730);; Cellular Component: cytoplasm (GO:0005737);; Cellular Component: mitochondrion (GO:0005739);; Cellular Component: cytosol (GO:0005829);; …	Molecular Function: structural constituent of cytoskeleton (GO:0005200);; Molecular Function: protein binding (GO:0005515);; Molecular Function: ATP binding (GO:0005524);; Cellular Component: cell wall (GO:0005618);; Cellular Component: nucleolus (GO:0005730);; Cellular Component: cytoplasm (GO:0005737);; Cellular Component: mitochondrion (GO:0005739);; Cellular Component: cytosol (GO:0005829);; …	Actin-3 OS=Pisum sativum (Garden pea) PE=2 SV=1
GRMZM2G156121	8.51867	7.64575	6.26899	7.34824	Molecular Function: zinc ion binding (GO:0008270);;	Molecular Function: zinc ion binding (GO:0008270);;	Pollen-specific leucine-rich repeat extensin-like protein 2 (Precursor) GN=PEX2 OS=Arabidopsis thaliana (Mouse-ear cress) PE=1 SV=1
GRMZM2G035620	8.49427	7.40377	6.9251	7.37641	Cellular Component: mitochondrion (GO:0005739);; Cellular Component: cytosol (GO:0005829);; Biological Process: metabolic process (GO:0008152);; Cellular Component: chloroplast (GO:0009507);; Biological Process: response to zinc ion (GO:0010043);; Molecular Function: transferase activity, transferring acyl groups other than amino-acyl groups (GO:0016747);; Molecular Function: hydrolase activity (…	Cellular Component: mitochondrion (GO:0005739);; Cellular Component: cytosol (GO:0005829);; Biological Process: metabolic process (GO:0008152);; Cellular Component: chloroplast (GO:0009507);; Biological Process: response to zinc ion (GO:0010043);; Molecular Function: transferase activity, transferring acyl groups other than amino-acyl groups (GO:0016747);; Molecular Function: hydrolase activity (…	--
GRMZM2G158758	8.37762	Inf	6.87676	4.89617	--	--	--
AC186512.3_FG007	8.26378	8.60773	6.21648	8.39061	--	--	--
GRMZM5G817046	8.23693	8.09537	6.47819	7.7368	Biological Process: mitotic cell cycle (GO:0000278);; Biological Process: regionalization (GO:0003002);; Molecular Function: actin monomer binding (GO:0003785);; Cellular Component: cytoskeleton (GO:0005856);; Cellular Component: plasma membrane (GO:0005886);; Biological Process: chromatin organization (GO:0006325);; Biological Process: reciprocal meiotic recombination (GO:0007131);; Biological P…	Biological Process: mitotic cell cycle (GO:0000278);; Biological Process: regionalization (GO:0003002);; Molecular Function: actin monomer binding (GO:0003785);; Cellular Component: cytoskeleton (GO:0005856);; Cellular Component: plasma membrane (GO:0005886);; Biological Process: chromatin organization (GO:0006325);; Biological Process: reciprocal meiotic recombination (GO:0007131);; Biological P…	SCAR-like protein 2 GN=OSJNBa0016I09.25 OS=Oryza sativa subsp. japonica (Rice) PE=2 SV=1
GRMZM2G137861	8.21387	7.30658	5.87182	7.08038	Molecular Function: guanylate cyclase activity (GO:0004383);; Molecular Function: protein serine/threonine kinase activity (GO:0004674);; Molecular Function: calcium ion binding (GO:0005509);; Molecular Function: ATP binding (GO:0005524);; Cellular Component: extracellular region (GO:0005576);; Cellular Component: cell wall (GO:0005618);; Cellular Component: plasma membrane (GO:0005886);; Biologi…	Molecular Function: guanylate cyclase activity (GO:0004383);; Molecular Function: protein serine/threonine kinase activity (GO:0004674);; Molecular Function: calcium ion binding (GO:0005509);; Molecular Function: ATP binding (GO:0005524);; Cellular Component: extracellular region (GO:0005576);; Cellular Component: cell wall (GO:0005618);; Cellular Component: plasma membrane (GO:0005886);; Biologi…	Wall-associated receptor kinase 2 (Precursor) GN=WAK2 OS=Arabidopsis thaliana (Mouse-ear cress) PE=1 SV=1
GRMZM2G323504	8.15445	5.86005	1.96624	2.16635	Biological Process: developmental process involved in reproduction (GO:0003006);; Molecular Function: carboxylic ester hydrolase activity (GO:0004091);; Cellular Component: cytosol (GO:0005829);; Biological Process: defense response (GO:0006952);; Biological Process: metabolic process (GO:0008152);; Biological Process: anatomical structure morphogenesis (GO:0009653);; Biological Process: post-emb…	Biological Process: developmental process involved in reproduction (GO:0003006);; Molecular Function: carboxylic ester hydrolase activity (GO:0004091);; Cellular Component: cytosol (GO:0005829);; Biological Process: defense response (GO:0006952);; Biological Process: metabolic process (GO:0008152);; Biological Process: anatomical structure morphogenesis (GO:0009653);; Biological Process: post-emb…	Probable carboxylesterase 7 GN=CXE7 OS=Arabidopsis thaliana (Mouse-ear cress) PE=2 SV=1
GRMZM2G366778	8.02988	4.34311	4.14286	4.17206	Biological Process: DNA damage checkpoint (GO:0000077);; Molecular Function: sequence-specific DNA binding transcription factor activity (GO:0003700);; Molecular Function: phospholipase A2 activity (GO:0004623);; Molecular Function: ATP binding (GO:0005524);; Cellular Component: cell wall (GO:0005618);; Cellular Component: nuclear envelope (GO:0005635);; Cellular Component: mitochondrion (GO:0005…	Biological Process: DNA damage checkpoint (GO:0000077);; Molecular Function: sequence-specific DNA binding transcription factor activity (GO:0003700);; Molecular Function: phospholipase A2 activity (GO:0004623);; Molecular Function: ATP binding (GO:0005524);; Cellular Component: cell wall (GO:0005618);; Cellular Component: nuclear envelope (GO:0005635);; Cellular Component: mitochondrion (GO:0005…	14-3-3-like protein GF14-D GN=GF14D OS=Oryza sativa subsp. japonica (Rice) PE=2 SV=1
GRMZM2G048910	7.99602	6.21601	4.2283	4.07117	Molecular Function: DNA binding (GO:0003677);; Molecular Function: chromatin binding (GO:0003682);; Molecular Function: sequence-specific DNA binding transcription factor activity (GO:0003700);; Cellular Component: nucleus (GO:0005634);; Biological Process: polyamine catabolic process (GO:0006598);; Biological Process: oligopeptide transport (GO:0006857);; Biological Process: purine nucleobase tr…	Molecular Function: DNA binding (GO:0003677);; Molecular Function: chromatin binding (GO:0003682);; Molecular Function: sequence-specific DNA binding transcription factor activity (GO:0003700);; Cellular Component: nucleus (GO:0005634);; Biological Process: polyamine catabolic process (GO:0006598);; Biological Process: oligopeptide transport (GO:0006857);; Biological Process: purine nucleobase tr…	Protein ODORANT1 GN=ODO1 OS=Petunia hybrida (Petunia) PE=2 SV=1
GRMZM2G050536	7.94387	6.71626	6.09506	7.21406	Molecular Function: nucleotide binding (GO:0000166);; Molecular Function: guanylate cyclase activity (GO:0004383);; Molecular Function: protein kinase activity (GO:0004672);; Molecular Function: protein serine/threonine kinase activity (GO:0004674);; Cellular Component: extracellular region (GO:0005576);; Cellular Component: cell wall (GO:0005618);; Biological Process: cGMP biosynthetic process (…	Molecular Function: nucleotide binding (GO:0000166);; Molecular Function: guanylate cyclase activity (GO:0004383);; Molecular Function: protein kinase activity (GO:0004672);; Molecular Function: protein serine/threonine kinase activity (GO:0004674);; Cellular Component: extracellular region (GO:0005576);; Cellular Component: cell wall (GO:0005618);; Biological Process: cGMP biosynthetic process (…	Wall-associated receptor kinase 4 (Precursor) GN=WAK4 OS=Arabidopsis thaliana (Mouse-ear cress) PE=2 SV=1
GRMZM2G056488	7.84216	5.71544	6.65219	5.92606	Biological Process: nuclear division (GO:0000280);; Cellular Component: chromosome, centromeric region (GO:0000775);; Biological Process: cytokinesis by cell plate formation (GO:0000911);; Biological Process: regulation of DNA replication (GO:0006275);; Biological Process: DNA methylation (GO:0006306);; Biological Process: chromatin silencing (GO:0006342);; Biological Process: cell proliferation …	Biological Process: nuclear division (GO:0000280);; Cellular Component: chromosome, centromeric region (GO:0000775);; Biological Process: cytokinesis by cell plate formation (GO:0000911);; Biological Process: regulation of DNA replication (GO:0006275);; Biological Process: DNA methylation (GO:0006306);; Biological Process: chromatin silencing (GO:0006342);; Biological Process: cell proliferation …	--
GRMZM2G417750	7.80062	5.63916	4.89485	Inf	Molecular Function: catalytic activity (GO:0003824);; Biological Process: nucleoside metabolic process (GO:0009116);; Biological Process: pyrimidine ribonucleotide biosynthetic process (GO:0009220);; Molecular Function: transferase activity, transferring glycosyl groups (GO:0016757);; Molecular Function: carboxy-lyase activity (GO:0016831);; Biological Process: response to stimulus (GO:0050896);;	Molecular Function: catalytic activity (GO:0003824);; Biological Process: nucleoside metabolic process (GO:0009116);; Biological Process: pyrimidine ribonucleotide biosynthetic process (GO:0009220);; Molecular Function: transferase activity, transferring glycosyl groups (GO:0016757);; Molecular Function: carboxy-lyase activity (GO:0016831);; Biological Process: response to stimulus (GO:0050896);;	Orotidine 5&apos;-phosphate decarboxylase OS=Oryza sativa subsp. japonica (Rice) PE=2 SV=1
GRMZM2G047616	7.68583	6.85315	6.76187	7.44657	Cellular Component: plasma membrane (GO:0005886);; Biological Process: cation transport (GO:0006812);; Biological Process: potassium ion transport (GO:0006813);; Molecular Function: cation transmembrane transporter activity (GO:0008324);; Biological Process: response to salt stress (GO:0009651);; Molecular Function: sodium ion transmembrane transporter activity (GO:0015081);; Cellular Component: …	Cellular Component: plasma membrane (GO:0005886);; Biological Process: cation transport (GO:0006812);; Biological Process: potassium ion transport (GO:0006813);; Molecular Function: cation transmembrane transporter activity (GO:0008324);; Biological Process: response to salt stress (GO:0009651);; Molecular Function: sodium ion transmembrane transporter activity (GO:0015081);; Cellular Component: …	Cation transporter HKT8 GN=HKT8 OS=Oryza sativa subsp. indica (Rice) PE=2 SV=2
GRMZM2G347270	7.67718	6.9613	7.01986	6.99481	Molecular Function: protein binding (GO:0005515);; Cellular Component: nucleus (GO:0005634);; Biological Process: regulation of transcription, DNA-templated (GO:0006355);; Cellular Component: plastid (GO:0009536);; Biological Process: DNA integration (GO:0015074);;	Molecular Function: protein binding (GO:0005515);; Cellular Component: nucleus (GO:0005634);; Biological Process: regulation of transcription, DNA-templated (GO:0006355);; Cellular Component: plastid (GO:0009536);; Biological Process: DNA integration (GO:0015074);;	Probable NOT transcription complex subunit VIP2 (Fragment) GN=VIP2 OS=Nicotiana benthamiana PE=1 SV=1
GRMZM2G088539	7.6763	5.12398	6.01802	5.03487	Cellular Component: intracellular (GO:0005622);; Molecular Function: zinc ion binding (GO:0008270);;	Cellular Component: intracellular (GO:0005622);; Molecular Function: zinc ion binding (GO:0008270);;	RanBP2-type zinc finger protein At1g67325 GN=At1g67325 OS=Arabidopsis thaliana (Mouse-ear cress) PE=1 SV=1
GRMZM2G116704	7.6474	7.43096	6.68662	7.52768	--	--	--
GRMZM2G430455	7.60265	7.26676	6.51349	7.0491	Cellular Component: 1,3-beta-D-glucan synthase complex (GO:0000148);; Biological Process: RNA methylation (GO:0001510);; Molecular Function: structural constituent of ribosome (GO:0003735);; Molecular Function: 1,3-beta-D-glucan synthase activity (GO:0003843);; Cellular Component: nucleolus (GO:0005730);; Cellular Component: mitochondrion (GO:0005739);; Cellular Component: vacuolar membrane (GO:0…	Cellular Component: 1,3-beta-D-glucan synthase complex (GO:0000148);; Biological Process: RNA methylation (GO:0001510);; Molecular Function: structural constituent of ribosome (GO:0003735);; Molecular Function: 1,3-beta-D-glucan synthase activity (GO:0003843);; Cellular Component: nucleolus (GO:0005730);; Cellular Component: mitochondrion (GO:0005739);; Cellular Component: vacuolar membrane (GO:0…	40S ribosomal protein S4 GN=RPS4 OS=Zea mays (Maize) PE=2 SV=1
GRMZM5G895899	7.57547	Inf	7.56134	8.7828	--	--	--
GRMZM2G389015	7.57248	Inf	7.32851	5.36149	Biological Process: RNA methylation (GO:0001510);; Molecular Function: nucleic acid binding (GO:0003676);; Molecular Function: RNA binding (GO:0003723);; Molecular Function: structural constituent of ribosome (GO:0003735);; Molecular Function: protein binding (GO:0005515);; Cellular Component: cell wall (GO:0005618);; Cellular Component: vacuolar membrane (GO:0005774);; Cellular Component: Golgi …	Biological Process: RNA methylation (GO:0001510);; Molecular Function: nucleic acid binding (GO:0003676);; Molecular Function: RNA binding (GO:0003723);; Molecular Function: structural constituent of ribosome (GO:0003735);; Molecular Function: protein binding (GO:0005515);; Cellular Component: cell wall (GO:0005618);; Cellular Component: vacuolar membrane (GO:0005774);; Cellular Component: Golgi …	40S ribosomal protein S18 GN=RPS18C OS=Arabidopsis thaliana (Mouse-ear cress) PE=1 SV=1
GRMZM2G156803	7.55613	8.69668	7.41897	9.38626	Molecular Function: GTP cyclohydrolase II activity (GO:0003935);; Molecular Function: GTP binding (GO:0005525);; Biological Process: circadian rhythm (GO:0007623);; Molecular Function: 3,4-dihydroxy-2-butanone-4-phosphate synthase activity (GO:0008686);; Biological Process: riboflavin biosynthetic process (GO:0009231);; Cellular Component: chloroplast (GO:0009507);; Cellular Component: membrane (…	Molecular Function: GTP cyclohydrolase II activity (GO:0003935);; Molecular Function: GTP binding (GO:0005525);; Biological Process: circadian rhythm (GO:0007623);; Molecular Function: 3,4-dihydroxy-2-butanone-4-phosphate synthase activity (GO:0008686);; Biological Process: riboflavin biosynthetic process (GO:0009231);; Cellular Component: chloroplast (GO:0009507);; Cellular Component: membrane (…	GTP cyclohydrolase-2 (Precursor) OS=Oryza sativa subsp. japonica (Rice) PE=2 SV=1
GRMZM5G837210	7.54961	7.53929	7.5929	Inf	--	--	--
GRMZM2G031062	7.53299	5.79886	Inf	5.38543	Molecular Function: N-acetyltransferase activity (GO:0008080);; Biological Process: response to abscisic acid (GO:0009737);;	Molecular Function: N-acetyltransferase activity (GO:0008080);; Biological Process: response to abscisic acid (GO:0009737);;	Arginine/serine-rich protein 45 GN=F19K19.9 OS=Arabidopsis thaliana (Mouse-ear cress) PE=1 SV=1
GRMZM2G328168	7.44764	7.79264	7.20826	7.03229	Biological Process: RNA methylation (GO:0001510);; Molecular Function: structural constituent of ribosome (GO:0003735);; Cellular Component: nucleolus (GO:0005730);; Cellular Component: mitochondrion (GO:0005739);; Biological Process: translation (GO:0006412);; Cellular Component: cytosolic small ribosomal subunit (GO:0022627);;	Biological Process: RNA methylation (GO:0001510);; Molecular Function: structural constituent of ribosome (GO:0003735);; Cellular Component: nucleolus (GO:0005730);; Cellular Component: mitochondrion (GO:0005739);; Biological Process: translation (GO:0006412);; Cellular Component: cytosolic small ribosomal subunit (GO:0022627);;	40S ribosomal protein S30 GN=RPS30C OS=Arabidopsis thaliana (Mouse-ear cress) PE=2 SV=3
GRMZM2G047546	7.42855	7.76312	7.60246	6.35492	Biological Process: MAPK cascade (GO:0000165);; Biological Process: polysaccharide catabolic process (GO:0000272);; Biological Process: nuclear division (GO:0000280);; Biological Process: cytokinesis by cell plate formation (GO:0000911);; Biological Process: microtubule bundle formation (GO:0001578);; Molecular Function: DNA binding (GO:0003677);; Molecular Function: calmodulin-dependent protein …	Biological Process: MAPK cascade (GO:0000165);; Biological Process: polysaccharide catabolic process (GO:0000272);; Biological Process: nuclear division (GO:0000280);; Biological Process: cytokinesis by cell plate formation (GO:0000911);; Biological Process: microtubule bundle formation (GO:0001578);; Molecular Function: DNA binding (GO:0003677);; Molecular Function: calmodulin-dependent protein …	65-kDa microtubule-associated protein 3 GN=K17N15.15 OS=Arabidopsis thaliana (Mouse-ear cress) PE=1 SV=1
GRMZM2G107469	7.42838	5.48399	Inf	5.18431	Biological Process: RNA methylation (GO:0001510);; Molecular Function: structural constituent of ribosome (GO:0003735);; Cellular Component: nucleolus (GO:0005730);; Cellular Component: mitochondrion (GO:0005739);; Cellular Component: vacuolar membrane (GO:0005774);; Cellular Component: Golgi apparatus (GO:0005794);; Cellular Component: plasma membrane (GO:0005886);; Biological Process: translati…	Biological Process: RNA methylation (GO:0001510);; Molecular Function: structural constituent of ribosome (GO:0003735);; Cellular Component: nucleolus (GO:0005730);; Cellular Component: mitochondrion (GO:0005739);; Cellular Component: vacuolar membrane (GO:0005774);; Cellular Component: Golgi apparatus (GO:0005794);; Cellular Component: plasma membrane (GO:0005886);; Biological Process: translati…	40S ribosomal protein S4 GN=OJ1359_D06.12 OS=Oryza sativa subsp. japonica (Rice) PE=2 SV=3
GRMZM2G047409	7.38122	6.86279	7.21387	5.73917	Molecular Function: iron ion binding (GO:0005506);; Cellular Component: chloroplast thylakoid membrane (GO:0009535);; Biological Process: photosynthetic electron transport in photosystem I (GO:0009773);; Biological Process: leaf morphogenesis (GO:0009965);; Biological Process: cell differentiation (GO:0030154);; Biological Process: positive regulation of transcription, DNA-templated (GO:0045893);;	Molecular Function: iron ion binding (GO:0005506);; Cellular Component: chloroplast thylakoid membrane (GO:0009535);; Biological Process: photosynthetic electron transport in photosystem I (GO:0009773);; Biological Process: leaf morphogenesis (GO:0009965);; Biological Process: cell differentiation (GO:0030154);; Biological Process: positive regulation of transcription, DNA-templated (GO:0045893);;	--
GRMZM2G161491	7.35967	Inf	7.00706	6.24287	--	--	--
AC200754.4_FG004	7.31218	2.31939	2.86917	4.63042	--	--	Pollen-specific leucine-rich repeat extensin-like protein 1 (Precursor) GN=PEX1 OS=Arabidopsis thaliana (Mouse-ear cress) PE=2 SV=1
GRMZM2G370999	7.3095	7.23463	7.19329	7.85032	Molecular Function: nucleic acid binding (GO:0003676);; Molecular Function: sequence-specific DNA binding transcription factor activity (GO:0003700);; Cellular Component: nucleus (GO:0005634);; Biological Process: regulation of transcription, DNA-templated (GO:0006355);; Biological Process: iron ion transport (GO:0006826);; Molecular Function: zinc ion binding (GO:0008270);; Cellular Component: p…	Molecular Function: nucleic acid binding (GO:0003676);; Molecular Function: sequence-specific DNA binding transcription factor activity (GO:0003700);; Cellular Component: nucleus (GO:0005634);; Biological Process: regulation of transcription, DNA-templated (GO:0006355);; Biological Process: iron ion transport (GO:0006826);; Molecular Function: zinc ion binding (GO:0008270);; Cellular Component: p…	Zinc finger protein MAGPIE GN=MGP OS=Arabidopsis thaliana (Mouse-ear cress) PE=1 SV=1
GRMZM2G032276	7.26827	6.25188	6.11272	Inf	Biological Process: cellular process (GO:0009987);; Molecular Function: transferase activity, transferring acyl groups other than amino-acyl groups (GO:0016747);; Cellular Component: intracellular organelle part (GO:0044446);;	Biological Process: cellular process (GO:0009987);; Molecular Function: transferase activity, transferring acyl groups other than amino-acyl groups (GO:0016747);; Cellular Component: intracellular organelle part (GO:0044446);;	Agmatine coumaroyltransferase-1 GN=ACT-1 OS=Hordeum vulgare (Barley) PE=1 SV=1
GRMZM2G013170	7.22911	5.59206	5.81199	5.85249	Molecular Function: binding (GO:0005488);;	Molecular Function: binding (GO:0005488);;	Putative disease resistance RPP13-like protein 3 GN=RPP13L3 OS=Arabidopsis thaliana (Mouse-ear cress) PE=3 SV=1
GRMZM5G834477	7.20493	6.59202	5.97453	Inf	--	--	--
GRMZM2G455321	7.19272	8.93388	5.68936	5.32228	Molecular Function: catalytic activity (GO:0003824);; Molecular Function: ADP binding (GO:0043531);;	Molecular Function: catalytic activity (GO:0003824);; Molecular Function: ADP binding (GO:0043531);;	Disease resistance RPP13-like protein 4 GN=RPP13L4 OS=Arabidopsis thaliana (Mouse-ear cress) PE=2 SV=2
GRMZM2G083186	7.15087	6.67518	5.76648	5.94949	Molecular Function: iron ion binding (GO:0005506);; Cellular Component: cytoplasm (GO:0005737);; Cellular Component: cytosol (GO:0005829);; Molecular Function: electron carrier activity (GO:0009055);; Biological Process: abscisic acid biosynthetic process (GO:0009688);; Biological Process: auxin biosynthetic process (GO:0009851);; Molecular Function: abscisic aldehyde oxidase activity (GO:0010293…	Molecular Function: iron ion binding (GO:0005506);; Cellular Component: cytoplasm (GO:0005737);; Cellular Component: cytosol (GO:0005829);; Molecular Function: electron carrier activity (GO:0009055);; Biological Process: abscisic acid biosynthetic process (GO:0009688);; Biological Process: auxin biosynthetic process (GO:0009851);; Molecular Function: abscisic aldehyde oxidase activity (GO:0010293…	Indole-3-acetaldehyde oxidase GN=AO2 OS=Zea mays (Maize) PE=2 SV=1
GRMZM2G076613	7.13726	7.3137	6.90263	9.19923	--	--	--
GRMZM2G164715	7.11505	Inf	6.46383	6.2166	Cellular Component: cytoplasmic membrane-bounded vesicle (GO:0016023);;	Cellular Component: cytoplasmic membrane-bounded vesicle (GO:0016023);;	Arginine/serine-rich protein 45 GN=F19K19.9 OS=Arabidopsis thaliana (Mouse-ear cress) PE=1 SV=1
GRMZM5G823318	7.10891	7.6148	8.17644	7.46429	Molecular Function: aspartate kinase activity (GO:0004072);; Biological Process: cellular amino acid biosynthetic process (GO:0008652);; Biological Process: phosphorylation (GO:0016310);; Molecular Function: amino acid binding (GO:0016597);;	Molecular Function: aspartate kinase activity (GO:0004072);; Biological Process: cellular amino acid biosynthetic process (GO:0008652);; Biological Process: phosphorylation (GO:0016310);; Molecular Function: amino acid binding (GO:0016597);;	Formin-like protein 5 GN=P0453E05.107 OS=Oryza sativa subsp. japonica (Rice) PE=2 SV=2
GRMZM2G426140	7.09209	Inf	5.07868	Inf	Molecular Function: sequence-specific DNA binding transcription factor activity (GO:0003700);; Molecular Function: ubiquitin-protein transferase activity (GO:0004842);; Molecular Function: protein binding (GO:0005515);; Cellular Component: nucleus (GO:0005634);; Cellular Component: vacuolar membrane (GO:0005774);; Cellular Component: plasma membrane (GO:0005886);; Biological Process: regulation o…	Molecular Function: sequence-specific DNA binding transcription factor activity (GO:0003700);; Molecular Function: ubiquitin-protein transferase activity (GO:0004842);; Molecular Function: protein binding (GO:0005515);; Cellular Component: nucleus (GO:0005634);; Cellular Component: vacuolar membrane (GO:0005774);; Cellular Component: plasma membrane (GO:0005886);; Biological Process: regulation o…	Probable E3 ubiquitin-protein ligase LOG2 OS=Arabidopsis thaliana (Mouse-ear cress) PE=1 SV=1
GRMZM2G119675	7.06982	5.67856	3.57827	4.11793	Cellular Component: mitochondrial respiratory chain complex III (GO:0005750);; Cellular Component: plastid (GO:0009536);; Molecular Function: hydrolase activity (GO:0016787);;	Cellular Component: mitochondrial respiratory chain complex III (GO:0005750);; Cellular Component: plastid (GO:0009536);; Molecular Function: hydrolase activity (GO:0016787);;	ATP synthase 6 kDa subunit, mitochondrial (Fragment) OS=Solanum tuberosum (Potato) PE=1 SV=1
GRMZM2G026322	7.05932	6.29408	6.27523	7.19548	Molecular Function: monooxygenase activity (GO:0004497);; Molecular Function: binding (GO:0005488);; Molecular Function: iron ion binding (GO:0005506);; Cellular Component: mitochondrion (GO:0005739);; Molecular Function: steroid hydroxylase activity (GO:0008395);; Molecular Function: electron carrier activity (GO:0009055);; Biological Process: response to light stimulus (GO:0009416);; Cellular C…	Molecular Function: monooxygenase activity (GO:0004497);; Molecular Function: binding (GO:0005488);; Molecular Function: iron ion binding (GO:0005506);; Cellular Component: mitochondrion (GO:0005739);; Molecular Function: steroid hydroxylase activity (GO:0008395);; Molecular Function: electron carrier activity (GO:0009055);; Biological Process: response to light stimulus (GO:0009416);; Cellular C…	Cytochrome P450 734A6 GN=OSJNBb0008D07.26 OS=Oryza sativa subsp. japonica (Rice) PE=2 SV=1
GRMZM2G162127	7.05798	Inf	6.7774	7.26819	Cellular Component: cytoplasmic membrane-bounded vesicle (GO:0016023);;	Cellular Component: cytoplasmic membrane-bounded vesicle (GO:0016023);;	--
GRMZM2G344903	7.01061	7.98271	7.56784	6.80526	Molecular Function: nucleotide binding (GO:0000166);; Molecular Function: nucleic acid binding (GO:0003676);; Molecular Function: monooxygenase activity (GO:0004497);; Molecular Function: iron ion binding (GO:0005506);; Cellular Component: mitochondrion (GO:0005739);; Molecular Function: electron carrier activity (GO:0009055);; Cellular Component: cytoplasmic membrane-bounded vesicle (GO:0016023)…	Molecular Function: nucleotide binding (GO:0000166);; Molecular Function: nucleic acid binding (GO:0003676);; Molecular Function: monooxygenase activity (GO:0004497);; Molecular Function: iron ion binding (GO:0005506);; Cellular Component: mitochondrion (GO:0005739);; Molecular Function: electron carrier activity (GO:0009055);; Cellular Component: cytoplasmic membrane-bounded vesicle (GO:0016023)…	Cytochrome P450 89A9 GN=CYP89A9 OS=Arabidopsis thaliana (Mouse-ear cress) PE=2 SV=1
GRMZM2G082372	7.00468	6.58859	6.17969	4.292	Molecular Function: binding (GO:0005488);; Cellular Component: nucleus (GO:0005634);; Cellular Component: plasma membrane (GO:0005886);; Biological Process: pollen tube growth (GO:0009860);; Biological Process: glucuronoxylan metabolic process (GO:0010413);; Biological Process: regulation of actin filament polymerization (GO:0030833);; Cellular Component: membrane part (GO:0044425);; Cellular Com…	Molecular Function: binding (GO:0005488);; Cellular Component: nucleus (GO:0005634);; Cellular Component: plasma membrane (GO:0005886);; Biological Process: pollen tube growth (GO:0009860);; Biological Process: glucuronoxylan metabolic process (GO:0010413);; Biological Process: regulation of actin filament polymerization (GO:0030833);; Cellular Component: membrane part (GO:0044425);; Cellular Com…	CRIB domain-containing protein RIC4 GN=RIC4 OS=Arabidopsis thaliana (Mouse-ear cress) PE=1 SV=1
GRMZM2G178287	6.95665	6.1118	6.21496	7.84903	Biological Process: protein folding (GO:0006457);; Molecular Function: isomerase activity (GO:0016853);;	Biological Process: protein folding (GO:0006457);; Molecular Function: isomerase activity (GO:0016853);;	Peptidyl-prolyl cis-trans isomerase-like 2 GN=K9I9.9 OS=Arabidopsis thaliana (Mouse-ear cress) PE=2 SV=1
AC194712.3_FG002	6.95617	5.96406	3.60474	4.148	Cellular Component: cell part (GO:0044464);;	Cellular Component: cell part (GO:0044464);;	Arginine/serine-rich protein 45 GN=F19K19.9 OS=Arabidopsis thaliana (Mouse-ear cress) PE=1 SV=1
AC194937.3_FG004	6.95509	4.51415	4.69806	4.32317	--	--	--
GRMZM2G063717	6.91033	6.68658	7.73969	7.11766	Molecular Function: glycerol-3-phosphate O-acyltransferase activity (GO:0004366);; Molecular Function: heme oxygenase (decyclizing) activity (GO:0004392);; Molecular Function: calcium ion binding (GO:0005509);; Cellular Component: extracellular region (GO:0005576);; Cellular Component: vacuole (GO:0005773);; Biological Process: phosphatidylglycerol biosynthetic process (GO:0006655);; Biological P…	Molecular Function: glycerol-3-phosphate O-acyltransferase activity (GO:0004366);; Molecular Function: heme oxygenase (decyclizing) activity (GO:0004392);; Molecular Function: calcium ion binding (GO:0005509);; Cellular Component: extracellular region (GO:0005576);; Cellular Component: vacuole (GO:0005773);; Biological Process: phosphatidylglycerol biosynthetic process (GO:0006655);; Biological P…	Probable peroxygenase 4 GN=F5A18.15 OS=Arabidopsis thaliana (Mouse-ear cress) PE=1 SV=1
GRMZM2G009232	6.90378	8.00488	7.10481	7.35246	Molecular Function: monooxygenase activity (GO:0004497);; Molecular Function: binding (GO:0005488);; Molecular Function: iron ion binding (GO:0005506);; Molecular Function: electron carrier activity (GO:0009055);; Biological Process: response to UV (GO:0009411);; Biological Process: cellular process (GO:0009987);; Biological Process: response to organic substance (GO:0010033);; Biological Process…	Molecular Function: monooxygenase activity (GO:0004497);; Molecular Function: binding (GO:0005488);; Molecular Function: iron ion binding (GO:0005506);; Molecular Function: electron carrier activity (GO:0009055);; Biological Process: response to UV (GO:0009411);; Biological Process: cellular process (GO:0009987);; Biological Process: response to organic substance (GO:0010033);; Biological Process…	Isoflavone 2&apos;-hydroxylase GN=CYP81E1 OS=Glycyrrhiza echinata (Licorice) PE=1 SV=2
GRMZM2G322917	6.89505	Inf	4.76036	4.99639	Biological Process: cellular process (GO:0009987);; Cellular Component: membrane (GO:0016020);; Cellular Component: nuclear lumen (GO:0031981);;	Biological Process: cellular process (GO:0009987);; Cellular Component: membrane (GO:0016020);; Cellular Component: nuclear lumen (GO:0031981);;	CASP-like protein Sb04g002820 GN=Sb04g002820 OS=Sorghum bicolor (Sorghum) PE=3 SV=1
GRMZM2G134205	6.89377	5.67078	5.89202	6.88102	Molecular Function: protein serine/threonine kinase activity (GO:0004674);; Molecular Function: calcium ion binding (GO:0005509);; Molecular Function: ATP binding (GO:0005524);; Cellular Component: extracellular region (GO:0005576);; Cellular Component: plasma membrane (GO:0005886);; Biological Process: protein phosphorylation (GO:0006468);; Biological Process: defense response (GO:0006952);; Bio…	Molecular Function: protein serine/threonine kinase activity (GO:0004674);; Molecular Function: calcium ion binding (GO:0005509);; Molecular Function: ATP binding (GO:0005524);; Cellular Component: extracellular region (GO:0005576);; Cellular Component: plasma membrane (GO:0005886);; Biological Process: protein phosphorylation (GO:0006468);; Biological Process: defense response (GO:0006952);; Bio…	Wall-associated receptor kinase 3 (Precursor) GN=WAK3 OS=Arabidopsis thaliana (Mouse-ear cress) PE=2 SV=2
GRMZM2G455909	6.85363	4.51561	5.21053	4.67425	Molecular Function: binding (GO:0005488);; Molecular Function: ADP binding (GO:0043531);;	Molecular Function: binding (GO:0005488);; Molecular Function: ADP binding (GO:0043531);;	Disease resistance RPP8-like protein 3 GN=RPP8L3 OS=Arabidopsis thaliana (Mouse-ear cress) PE=2 SV=1
AC194439.3_FG002	6.85349	7.53129	6.78979	6.45638	Molecular Function: nucleotide binding (GO:0000166);; Molecular Function: 6-phosphofructokinase activity (GO:0003872);; Molecular Function: ATP binding (GO:0005524);; Cellular Component: cell wall (GO:0005618);; Cellular Component: cytosol (GO:0005829);; Cellular Component: 6-phosphofructokinase complex (GO:0005945);; Biological Process: fructose 6-phosphate metabolic process (GO:0006002);; Biolo…	Molecular Function: nucleotide binding (GO:0000166);; Molecular Function: 6-phosphofructokinase activity (GO:0003872);; Molecular Function: ATP binding (GO:0005524);; Cellular Component: cell wall (GO:0005618);; Cellular Component: cytosol (GO:0005829);; Cellular Component: 6-phosphofructokinase complex (GO:0005945);; Biological Process: fructose 6-phosphate metabolic process (GO:0006002);; Biolo…	Pyrophosphate--fructose 6-phosphate 1-phosphotransferase subunit beta 1 GN=PFP-BETA1 OS=Arabidopsis thaliana (Mouse-ear cress) PE=2 SV=1
GRMZM2G338809	6.85215	4.41981	2.84119	2.48504	Cellular Component: plasma membrane (GO:0005886);; Molecular Function: ammonium transmembrane transporter activity (GO:0008519);; Cellular Component: integral component of membrane (GO:0016021);; Biological Process: regulation of biological process (GO:0050789);; Biological Process: response to stimulus (GO:0050896);; Biological Process: organic substance transport (GO:0071702);; Biological Proce…	Cellular Component: plasma membrane (GO:0005886);; Molecular Function: ammonium transmembrane transporter activity (GO:0008519);; Cellular Component: integral component of membrane (GO:0016021);; Biological Process: regulation of biological process (GO:0050789);; Biological Process: response to stimulus (GO:0050896);; Biological Process: organic substance transport (GO:0071702);; Biological Proce…	Ammonium transporter 3 member 2 OS=Oryza sativa subsp. japonica (Rice) PE=2 SV=1
GRMZM2G479245	6.81147	7.23957	7.49371	6.76497	Biological Process: cytokinesis (GO:0000910);; Molecular Function: protein binding (GO:0005515);; Cellular Component: nuclear outer membrane (GO:0005640);; Cellular Component: mitochondrion (GO:0005739);; Cellular Component: cytosol (GO:0005829);; Cellular Component: plasma membrane (GO:0005886);; Biological Process: nucleocytoplasmic transport (GO:0006913);; Biological Process: mitotic nuclear d…	Biological Process: cytokinesis (GO:0000910);; Molecular Function: protein binding (GO:0005515);; Cellular Component: nuclear outer membrane (GO:0005640);; Cellular Component: mitochondrion (GO:0005739);; Cellular Component: cytosol (GO:0005829);; Cellular Component: plasma membrane (GO:0005886);; Biological Process: nucleocytoplasmic transport (GO:0006913);; Biological Process: mitotic nuclear d…	MFP1 attachment factor 1 GN=MAF1 OS=Solanum lycopersicum (Tomato) PE=1 SV=1
GRMZM2G008286	6.75925	7.23705	Inf	Inf	Cellular Component: histone acetyltransferase complex (GO:0000123);; Molecular Function: transcription regulatory region sequence-specific DNA binding (GO:0000976);; Molecular Function: sequence-specific DNA binding transcription factor activity (GO:0003700);; Cellular Component: nucleus (GO:0005634);; Biological Process: regulation of transcription, DNA-templated (GO:0006355);; Biological Proces…	Cellular Component: histone acetyltransferase complex (GO:0000123);; Molecular Function: transcription regulatory region sequence-specific DNA binding (GO:0000976);; Molecular Function: sequence-specific DNA binding transcription factor activity (GO:0003700);; Cellular Component: nucleus (GO:0005634);; Biological Process: regulation of transcription, DNA-templated (GO:0006355);; Biological Proces…	Putative homeobox-leucine zipper protein HOX26 OS=Oryza sativa subsp. japonica (Rice) PE=2 SV=1
GRMZM2G154870	6.74589	5.21555	Inf	5.6932	Molecular Function: monooxygenase activity (GO:0004497);; Molecular Function: binding (GO:0005488);; Molecular Function: iron ion binding (GO:0005506);; Molecular Function: electron carrier activity (GO:0009055);; Biological Process: response to UV (GO:0009411);; Biological Process: response to organic substance (GO:0010033);; Biological Process: response to metal ion (GO:0010038);; Cellular Comp…	Molecular Function: monooxygenase activity (GO:0004497);; Molecular Function: binding (GO:0005488);; Molecular Function: iron ion binding (GO:0005506);; Molecular Function: electron carrier activity (GO:0009055);; Biological Process: response to UV (GO:0009411);; Biological Process: response to organic substance (GO:0010033);; Biological Process: response to metal ion (GO:0010038);; Cellular Comp…	Isoflavone 2&apos;-hydroxylase GN=CYP81E1 OS=Glycyrrhiza echinata (Licorice) PE=1 SV=2
GRMZM2G476973	6.7336	Inf	4.30775	6.2542	--	--	--
GRMZM2G109286	6.70702	5.73965	6.50148	6.7511	Molecular Function: phospholipase C activity (GO:0004629);; Biological Process: lipid metabolic process (GO:0006629);; Biological Process: vernalization response (GO:0010048);; Cellular Component: cytoplasmic membrane-bounded vesicle (GO:0016023);; Molecular Function: kinase activity (GO:0016301);; Biological Process: phosphorylation (GO:0016310);; Biological Process: intracellular signal transdu…	Molecular Function: phospholipase C activity (GO:0004629);; Biological Process: lipid metabolic process (GO:0006629);; Biological Process: vernalization response (GO:0010048);; Cellular Component: cytoplasmic membrane-bounded vesicle (GO:0016023);; Molecular Function: kinase activity (GO:0016301);; Biological Process: phosphorylation (GO:0016310);; Biological Process: intracellular signal transdu…	PI-PLC X domain-containing protein At5g67130 (Precursor) GN=At5g67130 OS=Arabidopsis thaliana (Mouse-ear cress) PE=1 SV=1
GRMZM2G082079	6.69912	Inf	6.41721	Inf	--	--	--
GRMZM2G107591	6.68652	6.81409	6.25028	5.24858	Cellular Component: cytoplasmic membrane-bounded vesicle (GO:0016023);;	Cellular Component: cytoplasmic membrane-bounded vesicle (GO:0016023);;	--
GRMZM5G870278	6.66856	6.35103	7.64842	7.05331	--	--	--
GRMZM2G045699	6.6641	9.87017	Inf	Inf	--	--	--
GRMZM2G427805	6.65317	Inf	8.2513	6.77692	Biological Process: RNA methylation (GO:0001510);; Molecular Function: structural constituent of ribosome (GO:0003735);; Biological Process: translation (GO:0006412);; Cellular Component: plastid (GO:0009536);; Molecular Function: rRNA binding (GO:0019843);; Cellular Component: cytosolic large ribosomal subunit (GO:0022625);; Biological Process: ribosome biogenesis (GO:0042254);; Molecular Functi…	Biological Process: RNA methylation (GO:0001510);; Molecular Function: structural constituent of ribosome (GO:0003735);; Biological Process: translation (GO:0006412);; Cellular Component: plastid (GO:0009536);; Molecular Function: rRNA binding (GO:0019843);; Cellular Component: cytosolic large ribosomal subunit (GO:0022625);; Biological Process: ribosome biogenesis (GO:0042254);; Molecular Functi…	60S ribosomal protein L37-3 GN=RPL37C OS=Arabidopsis thaliana (Mouse-ear cress) PE=2 SV=1
GRMZM2G078368	6.638	6.23947	6.29073	5.88296	--	--	--
GRMZM2G093038	6.63575	7.38587	7.58282	Inf	--	--	--
GRMZM2G013761	6.61786	6.29054	5.64063	5.5908	Biological Process: RNA methylation (GO:0001510);; Molecular Function: RNA binding (GO:0003723);; Molecular Function: structural constituent of ribosome (GO:0003735);; Molecular Function: ATP binding (GO:0005524);; Cellular Component: nucleolus (GO:0005730);; Cellular Component: mitochondrion (GO:0005739);; Cellular Component: vacuolar membrane (GO:0005774);; Cellular Component: Golgi apparatus (…	Biological Process: RNA methylation (GO:0001510);; Molecular Function: RNA binding (GO:0003723);; Molecular Function: structural constituent of ribosome (GO:0003735);; Molecular Function: ATP binding (GO:0005524);; Cellular Component: nucleolus (GO:0005730);; Cellular Component: mitochondrion (GO:0005739);; Cellular Component: vacuolar membrane (GO:0005774);; Cellular Component: Golgi apparatus (…	DEAD-box ATP-dependent RNA helicase 7 OS=Oryza sativa subsp. japonica (Rice) PE=2 SV=1
GRMZM2G392513	6.59901	5.75431	5.27143	5.03044	Molecular Function: nucleotide binding (GO:0000166);; Biological Process: response to reactive oxygen species (GO:0000302);; Molecular Function: inositol-3-phosphate synthase activity (GO:0004512);; Cellular Component: cytoplasm (GO:0005737);; Cellular Component: vacuole (GO:0005773);; Biological Process: inositol biosynthetic process (GO:0006021);; Biological Process: defense response (GO:000695…	Molecular Function: nucleotide binding (GO:0000166);; Biological Process: response to reactive oxygen species (GO:0000302);; Molecular Function: inositol-3-phosphate synthase activity (GO:0004512);; Cellular Component: cytoplasm (GO:0005737);; Cellular Component: vacuole (GO:0005773);; Biological Process: inositol biosynthetic process (GO:0006021);; Biological Process: defense response (GO:000695…	Inositol-3-phosphate synthase OS=Zea mays (Maize) PE=2 SV=2
GRMZM2G049021	6.58029	8.47504	8.399	4.54008	Cellular Component: mitochondrion (GO:0005739);; Biological Process: metabolic process (GO:0008152);; Molecular Function: hydrolase activity (GO:0016787);;	Cellular Component: mitochondrion (GO:0005739);; Biological Process: metabolic process (GO:0008152);; Molecular Function: hydrolase activity (GO:0016787);;	--
GRMZM2G113415	6.51053	6.3277	8.88438	8.19511	Molecular Function: adenine phosphoribosyltransferase activity (GO:0003999);; Molecular Function: ATP binding (GO:0005524);; Cellular Component: mitochondrion (GO:0005739);; Cellular Component: Golgi apparatus (GO:0005794);; Cellular Component: cytosol (GO:0005829);; Cellular Component: plasma membrane (GO:0005886);; Biological Process: gluconeogenesis (GO:0006094);; Biological Process: glycolyti…	Molecular Function: adenine phosphoribosyltransferase activity (GO:0003999);; Molecular Function: ATP binding (GO:0005524);; Cellular Component: mitochondrion (GO:0005739);; Cellular Component: Golgi apparatus (GO:0005794);; Cellular Component: cytosol (GO:0005829);; Cellular Component: plasma membrane (GO:0005886);; Biological Process: gluconeogenesis (GO:0006094);; Biological Process: glycolyti…	Adenine phosphoribosyltransferase 1 GN=APT1 OS=Triticum aestivum (Wheat) PE=2 SV=1
GRMZM2G125304	6.43994	5.72755	6.46731	7.01633	--	--	Proline-rich receptor-like protein kinase PERK10 GN=PERK10 OS=Arabidopsis thaliana (Mouse-ear cress) PE=1 SV=2
GRMZM2G071307	6.41551	4.76823	4.89572	4.73014	Molecular Function: binding (GO:0005488);; Biological Process: RNA processing (GO:0006396);; Cellular Component: nuclear lumen (GO:0031981);; Biological Process: single-organism cellular process (GO:0044763);; Biological Process: regulation of cellular process (GO:0050794);;	Molecular Function: binding (GO:0005488);; Biological Process: RNA processing (GO:0006396);; Cellular Component: nuclear lumen (GO:0031981);; Biological Process: single-organism cellular process (GO:0044763);; Biological Process: regulation of cellular process (GO:0050794);;	Arginine/serine-rich protein 45 GN=F19K19.9 OS=Arabidopsis thaliana (Mouse-ear cress) PE=1 SV=1
GRMZM2G095725	6.36446	6.61872	5.91473	6.41679	Biological Process: respiratory burst involved in defense response (GO:0002679);; Molecular Function: sucrose alpha-glucosidase activity (GO:0004575);; Cellular Component: cell wall (GO:0005618);; Cellular Component: vacuole (GO:0005773);; Cellular Component: plasma membrane (GO:0005886);; Biological Process: starch metabolic process (GO:0005982);; Biological Process: sucrose biosynthetic process…	Biological Process: respiratory burst involved in defense response (GO:0002679);; Molecular Function: sucrose alpha-glucosidase activity (GO:0004575);; Cellular Component: cell wall (GO:0005618);; Cellular Component: vacuole (GO:0005773);; Cellular Component: plasma membrane (GO:0005886);; Biological Process: starch metabolic process (GO:0005982);; Biological Process: sucrose biosynthetic process…	Beta-fructofuranosidase, insoluble isoenzyme 2 (Precursor) GN=CIN2 OS=Oryza sativa subsp. indica (Rice) PE=2 SV=2
GRMZM5G862945	6.35521	5.98799	Inf	Inf	Molecular Function: sequence-specific DNA binding transcription factor activity (GO:0003700);; Biological Process: regulation of transcription, DNA-templated (GO:0006355);; Biological Process: abscisic acid-activated signaling pathway (GO:0009738);; Molecular Function: sequence-specific DNA binding (GO:0043565);; Molecular Function: transcription regulatory region DNA binding (GO:0044212);;	Molecular Function: sequence-specific DNA binding transcription factor activity (GO:0003700);; Biological Process: regulation of transcription, DNA-templated (GO:0006355);; Biological Process: abscisic acid-activated signaling pathway (GO:0009738);; Molecular Function: sequence-specific DNA binding (GO:0043565);; Molecular Function: transcription regulatory region DNA binding (GO:0044212);;	ABSCISIC ACID-INSENSITIVE 5-like protein 5 GN=T2P3 OS=Arabidopsis thaliana (Mouse-ear cress) PE=1 SV=1
GRMZM2G400175	6.26823	Inf	6.29753	4.32605	--	--	--
GRMZM2G118786	6.26541	8.12043	6.39727	5.97549	Molecular Function: pantothenate kinase activity (GO:0004594);; Molecular Function: structural molecule activity (GO:0005198);; Molecular Function: protein binding (GO:0005515);; Molecular Function: ATP binding (GO:0005524);; Cellular Component: cytoplasm (GO:0005737);; Cellular Component: Arp2/3 protein complex (GO:0005885);; Biological Process: toxin catabolic process (GO:0009407);; Biological …	Molecular Function: pantothenate kinase activity (GO:0004594);; Molecular Function: structural molecule activity (GO:0005198);; Molecular Function: protein binding (GO:0005515);; Molecular Function: ATP binding (GO:0005524);; Cellular Component: cytoplasm (GO:0005737);; Cellular Component: Arp2/3 protein complex (GO:0005885);; Biological Process: toxin catabolic process (GO:0009407);; Biological …	Actin-related protein 2/3 complex subunit 3 GN=ARPC3 OS=Arabidopsis thaliana (Mouse-ear cress) PE=1 SV=1
GRMZM2G400092	6.24852	5.99867	5.80084	5.76154	Cellular Component: histone acetyltransferase complex (GO:0000123);; Cellular Component: nucleus (GO:0005634);; Cellular Component: cytosol (GO:0005829);; Biological Process: DNA-dependent DNA replication (GO:0006261);; Biological Process: chromatin silencing at telomere (GO:0006348);; Biological Process: flower development (GO:0009908);; Biological Process: regulation of flower development (GO:0…	Cellular Component: histone acetyltransferase complex (GO:0000123);; Cellular Component: nucleus (GO:0005634);; Cellular Component: cytosol (GO:0005829);; Biological Process: DNA-dependent DNA replication (GO:0006261);; Biological Process: chromatin silencing at telomere (GO:0006348);; Biological Process: flower development (GO:0009908);; Biological Process: regulation of flower development (GO:0…	Histone acetyltransferase type B catalytic subunit GN=HAT1 OS=Zea mays (Maize) PE=1 SV=2
GRMZM2G074496	6.22659	7.2062	Inf	7.32443	Molecular Function: binding (GO:0005488);;	Molecular Function: binding (GO:0005488);;	Disease resistance RPP13-like protein 4 GN=RPP13L4 OS=Arabidopsis thaliana (Mouse-ear cress) PE=2 SV=2
GRMZM2G470499	6.21171	Inf	Inf	4.95154	Molecular Function: protein serine/threonine kinase activity (GO:0004674);; Molecular Function: structural constituent of cell wall (GO:0005199);; Molecular Function: protein binding (GO:0005515);; Molecular Function: ATP binding (GO:0005524);; Cellular Component: mitochondrion (GO:0005739);; Cellular Component: plasma membrane (GO:0005886);; Biological Process: protein phosphorylation (GO:000646…	Molecular Function: protein serine/threonine kinase activity (GO:0004674);; Molecular Function: structural constituent of cell wall (GO:0005199);; Molecular Function: protein binding (GO:0005515);; Molecular Function: ATP binding (GO:0005524);; Cellular Component: mitochondrion (GO:0005739);; Cellular Component: plasma membrane (GO:0005886);; Biological Process: protein phosphorylation (GO:000646…	Proline-rich receptor-like protein kinase PERK1 GN=PERK1 OS=Arabidopsis thaliana (Mouse-ear cress) PE=1 SV=1
GRMZM2G321023	6.16769	4.46711	4.78785	3.94893	Molecular Function: UDP-glucose 4-epimerase activity (GO:0003978);; Cellular Component: intracellular (GO:0005622);; Cellular Component: mitochondrion (GO:0005739);; Cellular Component: plasma membrane (GO:0005886);; Biological Process: galactose metabolic process (GO:0006012);; Biological Process: signal transduction (GO:0007165);; Cellular Component: secondary cell wall (GO:0009531);; Biologica…	Molecular Function: UDP-glucose 4-epimerase activity (GO:0003978);; Cellular Component: intracellular (GO:0005622);; Cellular Component: mitochondrion (GO:0005739);; Cellular Component: plasma membrane (GO:0005886);; Biological Process: galactose metabolic process (GO:0006012);; Biological Process: signal transduction (GO:0007165);; Cellular Component: secondary cell wall (GO:0009531);; Biologica…	Rho GTPase-activating protein 4 GN=ROPGAP4 OS=Arabidopsis thaliana (Mouse-ear cress) PE=2 SV=1
GRMZM2G064374	6.14429	8.37058	7.50841	6.115	--	--	--
AC234528.1_FG001	6.13887	6.94264	6.40895	7.40191	Molecular Function: RNA binding (GO:0003723);; Molecular Function: protein kinase activity (GO:0004672);; Cellular Component: nucleus (GO:0005634);; Cellular Component: mitochondrion (GO:0005739);; Cellular Component: vacuolar membrane (GO:0005774);; Cellular Component: Golgi apparatus (GO:0005794);; Cellular Component: cytosol (GO:0005829);; Cellular Component: plasma membrane (GO:0005886);; Bio…	Molecular Function: RNA binding (GO:0003723);; Molecular Function: protein kinase activity (GO:0004672);; Cellular Component: nucleus (GO:0005634);; Cellular Component: mitochondrion (GO:0005739);; Cellular Component: vacuolar membrane (GO:0005774);; Cellular Component: Golgi apparatus (GO:0005794);; Cellular Component: cytosol (GO:0005829);; Cellular Component: plasma membrane (GO:0005886);; Bio…	Hypersensitive-induced response protein 1 GN=HIR1 OS=Arabidopsis thaliana (Mouse-ear cress) PE=1 SV=1
GRMZM2G353114	6.13061	Inf	Inf	5.30372	Molecular Function: nucleotide binding (GO:0000166);; Biological Process: nuclear-transcribed mRNA catabolic process (GO:0000956);; Molecular Function: DNA binding (GO:0003677);; Molecular Function: DNA helicase activity (GO:0003678);; Molecular Function: chromatin binding (GO:0003682);; Molecular Function: RNA binding (GO:0003723);; Molecular Function: protein serine/threonine phosphatase activi…	Molecular Function: nucleotide binding (GO:0000166);; Biological Process: nuclear-transcribed mRNA catabolic process (GO:0000956);; Molecular Function: DNA binding (GO:0003677);; Molecular Function: DNA helicase activity (GO:0003678);; Molecular Function: chromatin binding (GO:0003682);; Molecular Function: RNA binding (GO:0003723);; Molecular Function: protein serine/threonine phosphatase activi…	Putative clathrin assembly protein At2g01600 GN=At2g01600 OS=Arabidopsis thaliana (Mouse-ear cress) PE=2 SV=2
GRMZM2G094828	6.12862	4.32764	Inf	4.2595	--	--	--
GRMZM5G811948	6.08764	Inf	5.47496	Inf	--	--	--
GRMZM2G043498	6.07437	5.29769	Inf	Inf	Cellular Component: nucleus (GO:0005634);; Cellular Component: cytosol (GO:0005829);; Biological Process: cell communication (GO:0007154);; Cellular Component: plastid (GO:0009536);; Biological Process: vesicle-mediated transport (GO:0016192);; Cellular Component: retromer complex (GO:0030904);; Cellular Component: multivesicular body membrane (GO:0032585);; Molecular Function: phosphatidylinosit…	Cellular Component: nucleus (GO:0005634);; Cellular Component: cytosol (GO:0005829);; Biological Process: cell communication (GO:0007154);; Cellular Component: plastid (GO:0009536);; Biological Process: vesicle-mediated transport (GO:0016192);; Cellular Component: retromer complex (GO:0030904);; Cellular Component: multivesicular body membrane (GO:0032585);; Molecular Function: phosphatidylinosit…	Sorting nexin 2B GN=SNX2B OS=Arabidopsis thaliana (Mouse-ear cress) PE=1 SV=1
GRMZM6G312787	6.0729	4.51147	4.79389	5.24094	--	--	--
GRMZM2G419436	6.05597	7.04009	6.43567	6.52256	Molecular Function: guanylate cyclase activity (GO:0004383);; Molecular Function: protein serine/threonine kinase activity (GO:0004674);; Molecular Function: calcium ion binding (GO:0005509);; Molecular Function: ATP binding (GO:0005524);; Cellular Component: extracellular region (GO:0005576);; Cellular Component: cell wall (GO:0005618);; Cellular Component: plasma membrane (GO:0005886);; Biologi…	Molecular Function: guanylate cyclase activity (GO:0004383);; Molecular Function: protein serine/threonine kinase activity (GO:0004674);; Molecular Function: calcium ion binding (GO:0005509);; Molecular Function: ATP binding (GO:0005524);; Cellular Component: extracellular region (GO:0005576);; Cellular Component: cell wall (GO:0005618);; Cellular Component: plasma membrane (GO:0005886);; Biologi…	Wall-associated receptor kinase 3 (Precursor) GN=WAK3 OS=Arabidopsis thaliana (Mouse-ear cress) PE=2 SV=2
GRMZM2G417835	6.01447	6.71088	1.93601	2.72472	Molecular Function: protein binding (GO:0005515);; Cellular Component: nucleus (GO:0005634);; Biological Process: signal transduction (GO:0007165);; Cellular Component: chloroplast (GO:0009507);; Biological Process: systemic acquired resistance (GO:0009627);; Biological Process: defense response to bacterium, incompatible interaction (GO:0009816);; Biological Process: regulation of defense respon…	Molecular Function: protein binding (GO:0005515);; Cellular Component: nucleus (GO:0005634);; Biological Process: signal transduction (GO:0007165);; Cellular Component: chloroplast (GO:0009507);; Biological Process: systemic acquired resistance (GO:0009627);; Biological Process: defense response to bacterium, incompatible interaction (GO:0009816);; Biological Process: regulation of defense respon…	Sigma factor binding protein 1, chloroplastic (Precursor) GN=SIB1 OS=Arabidopsis thaliana (Mouse-ear cress) PE=1 SV=1
GRMZM2G149410	6.01002	7.23989	4.18858	6.49006	Molecular Function: nucleotide binding (GO:0000166);; Molecular Function: microtubule motor activity (GO:0003777);; Molecular Function: transporter activity (GO:0005215);; Cellular Component: nucleus (GO:0005634);; Cellular Component: endoplasmic reticulum (GO:0005783);; Cellular Component: Golgi apparatus (GO:0005794);; Cellular Component: microtubule associated complex (GO:0005875);; Cellular C…	Molecular Function: nucleotide binding (GO:0000166);; Molecular Function: microtubule motor activity (GO:0003777);; Molecular Function: transporter activity (GO:0005215);; Cellular Component: nucleus (GO:0005634);; Cellular Component: endoplasmic reticulum (GO:0005783);; Cellular Component: Golgi apparatus (GO:0005794);; Cellular Component: microtubule associated complex (GO:0005875);; Cellular C…	Gamma-soluble NSF attachment protein GN=GSNAP OS=Arabidopsis thaliana (Mouse-ear cress) PE=2 SV=1
GRMZM2G061742	6.00775	4.65911	6.1293	5.29188	Molecular Function: binding (GO:0005488);; Biological Process: defense response (GO:0006952);; Molecular Function: ADP binding (GO:0043531);;	Molecular Function: binding (GO:0005488);; Biological Process: defense response (GO:0006952);; Molecular Function: ADP binding (GO:0043531);;	Putative disease resistance RPP13-like protein 1 GN=RPPL1 OS=Arabidopsis thaliana (Mouse-ear cress) PE=3 SV=1
GRMZM2G457347	5.98371	Inf	5.03691	5.92804	Cellular Component: plastid (GO:0009536);;	Cellular Component: plastid (GO:0009536);;	--
GRMZM2G039463	5.96075	4.68176	Inf	5.33723	Molecular Function: adenylosuccinate synthase activity (GO:0004019);; Molecular Function: formamidase activity (GO:0004328);; Molecular Function: GTP binding (GO:0005525);; Cellular Component: vacuole (GO:0005773);; Biological Process: 'de novo' AMP biosynthetic process (GO:0044208);; Molecular Function: metal ion binding (GO:0046872);;	Molecular Function: adenylosuccinate synthase activity (GO:0004019);; Molecular Function: formamidase activity (GO:0004328);; Molecular Function: GTP binding (GO:0005525);; Cellular Component: vacuole (GO:0005773);; Biological Process: 'de novo' AMP biosynthetic process (GO:0044208);; Molecular Function: metal ion binding (GO:0046872);;	--
GRMZM2G140949	5.94868	5.23705	5.34553	5.5665	Molecular Function: calcium ion binding (GO:0005509);; Cellular Component: mitochondrion (GO:0005739);; Cellular Component: vacuolar membrane (GO:0005774);; Cellular Component: endoplasmic reticulum lumen (GO:0005788);; Cellular Component: Golgi apparatus (GO:0005794);; Cellular Component: cytosol (GO:0005829);; Biological Process: protein folding (GO:0006457);; Biological Process: multicellular …	Molecular Function: calcium ion binding (GO:0005509);; Cellular Component: mitochondrion (GO:0005739);; Cellular Component: vacuolar membrane (GO:0005774);; Cellular Component: endoplasmic reticulum lumen (GO:0005788);; Cellular Component: Golgi apparatus (GO:0005794);; Cellular Component: cytosol (GO:0005829);; Biological Process: protein folding (GO:0006457);; Biological Process: multicellular …	Calreticulin (Precursor) GN=CRT OS=Zea mays (Maize) PE=2 SV=1
GRMZM2G000874	5.94828	Inf	6.96513	6.90185	--	--	--
GRMZM2G470302	5.89593	7.59272	Inf	Inf	Molecular Function: catalytic activity (GO:0003824);; Molecular Function: binding (GO:0005488);; Cellular Component: nucleus (GO:0005634);; Cellular Component: membrane (GO:0016020);; Biological Process: cellular component organization (GO:0016043);; Biological Process: primary metabolic process (GO:0044238);; Biological Process: cellular macromolecule metabolic process (GO:0044260);; Cellular Co…	Molecular Function: catalytic activity (GO:0003824);; Molecular Function: binding (GO:0005488);; Cellular Component: nucleus (GO:0005634);; Cellular Component: membrane (GO:0016020);; Biological Process: cellular component organization (GO:0016043);; Biological Process: primary metabolic process (GO:0044238);; Biological Process: cellular macromolecule metabolic process (GO:0044260);; Cellular Co…	Leucine-rich repeat extensin-like protein 5 (Precursor) GN=LRX5 OS=Arabidopsis thaliana (Mouse-ear cress) PE=2 SV=2
GRMZM2G032583	5.87758	Inf	5.53786	Inf	--	--	--
GRMZM2G700046	5.8753	3.08635	6.02609	4.29861	--	--	--
GRMZM2G425920	5.84652	7.69605	5.94569	6.83023	Molecular Function: double-stranded DNA binding (GO:0003690);; Molecular Function: sequence-specific DNA binding transcription factor activity (GO:0003700);; Molecular Function: protein binding (GO:0005515);; Cellular Component: nucleus (GO:0005634);; Cellular Component: mitochondrion (GO:0005739);; Biological Process: regulation of transcription, DNA-templated (GO:0006355);; Biological Process: …	Molecular Function: double-stranded DNA binding (GO:0003690);; Molecular Function: sequence-specific DNA binding transcription factor activity (GO:0003700);; Molecular Function: protein binding (GO:0005515);; Cellular Component: nucleus (GO:0005634);; Cellular Component: mitochondrion (GO:0005739);; Biological Process: regulation of transcription, DNA-templated (GO:0006355);; Biological Process: …	Transcription factor HY5 GN=HY5 OS=Solanum lycopersicum (Tomato) PE=2 SV=1
GRMZM2G087256	5.79575	3.8156	6.57837	4.85701	Cellular Component: mitochondrion (GO:0005739);;	Cellular Component: mitochondrion (GO:0005739);;	--
GRMZM2G164761	5.7756	5.13081	6.85794	7.13125	Cellular Component: Golgi membrane (GO:0000139);; Cellular Component: endosome (GO:0005768);; Cellular Component: endoplasmic reticulum (GO:0005783);; Cellular Component: trans-Golgi network (GO:0005802);; Cellular Component: plasma membrane (GO:0005886);; Biological Process: response to cold (GO:0009409);; Biological Process: response to water deprivation (GO:0009414);; Cellular Component: plast…	Cellular Component: Golgi membrane (GO:0000139);; Cellular Component: endosome (GO:0005768);; Cellular Component: endoplasmic reticulum (GO:0005783);; Cellular Component: trans-Golgi network (GO:0005802);; Cellular Component: plasma membrane (GO:0005886);; Biological Process: response to cold (GO:0009409);; Biological Process: response to water deprivation (GO:0009414);; Cellular Component: plast…	Probable mixed-linked glucan synthase 7 GN=OSJNBb0052C09.2 OS=Oryza sativa subsp. japonica (Rice) PE=1 SV=1
GRMZM2G042782	5.75406	Inf	Inf	6.29732	Molecular Function: calcium ion binding (GO:0005509);; Cellular Component: cytosol (GO:0005829);; Biological Process: vegetative to reproductive phase transition of meristem (GO:0010228);; Biological Process: protein desumoylation (GO:0016926);; Biological Process: hydrogen peroxide biosynthetic process (GO:0050665);;	Molecular Function: calcium ion binding (GO:0005509);; Cellular Component: cytosol (GO:0005829);; Biological Process: vegetative to reproductive phase transition of meristem (GO:0010228);; Biological Process: protein desumoylation (GO:0016926);; Biological Process: hydrogen peroxide biosynthetic process (GO:0050665);;	--
GRMZM2G112951	5.74479	6.75185	5.28927	4.7453	--	--	--
GRMZM2G479746	5.6914	6.64323	5.95886	5.49995	Molecular Function: triglyceride lipase activity (GO:0004806);; Biological Process: lipid metabolic process (GO:0006629);; Molecular Function: zinc ion binding (GO:0008270);; Cellular Component: plastid (GO:0009536);;	Molecular Function: triglyceride lipase activity (GO:0004806);; Biological Process: lipid metabolic process (GO:0006629);; Molecular Function: zinc ion binding (GO:0008270);; Cellular Component: plastid (GO:0009536);;	20 kDa chaperonin, chloroplastic (Precursor) GN=T1M15.120 OS=Arabidopsis thaliana (Mouse-ear cress) PE=1 SV=2
GRMZM2G053914	5.67555	5.4881	Inf	Inf	--	--	--
GRMZM2G001772	5.66397	5.15619	Inf	6.02752	Biological Process: anatomical structure morphogenesis (GO:0009653);; Biological Process: single-organism developmental process (GO:0044767);; Biological Process: cellular developmental process (GO:0048869);; Cellular Component: cell periphery (GO:0071944);;	Biological Process: anatomical structure morphogenesis (GO:0009653);; Biological Process: single-organism developmental process (GO:0044767);; Biological Process: cellular developmental process (GO:0048869);; Cellular Component: cell periphery (GO:0071944);;	Vegetative cell wall protein gp1 (Precursor) GN=GP1 OS=Chlamydomonas reinhardtii (Chlamydomonas smithii) PE=2 SV=1
GRMZM2G161507	5.64103	3.93695	6.03787	4.81328	Cellular Component: mitochondrion (GO:0005739);; Cellular Component: cytoplasmic membrane-bounded vesicle (GO:0016023);;	Cellular Component: mitochondrion (GO:0005739);; Cellular Component: cytoplasmic membrane-bounded vesicle (GO:0016023);;	--
GRMZM2G160136	5.62527	5.93763	Inf	Inf	Molecular Function: sequence-specific DNA binding transcription factor activity (GO:0003700);; Cellular Component: nucleus (GO:0005634);; Cellular Component: cytoplasm (GO:0005737);; Biological Process: regulation of transcription, DNA-templated (GO:0006355);; Biological Process: response to xenobiotic stimulus (GO:0009410);; Biological Process: response to blue light (GO:0009637);; Biological Pr…	Molecular Function: sequence-specific DNA binding transcription factor activity (GO:0003700);; Cellular Component: nucleus (GO:0005634);; Cellular Component: cytoplasm (GO:0005737);; Biological Process: regulation of transcription, DNA-templated (GO:0006355);; Biological Process: response to xenobiotic stimulus (GO:0009410);; Biological Process: response to blue light (GO:0009637);; Biological Pr…	Transcriptional activator TAF-1 (Fragment) GN=TAF1 OS=Nicotiana tabacum (Common tobacco) PE=2 SV=1
GRMZM2G086702	5.62464	4.77743	3.97328	2.93659	Molecular Function: catalytic activity (GO:0003824);; Molecular Function: protein binding (GO:0005515);; Cellular Component: cytoplasm (GO:0005737);; Biological Process: lipid metabolic process (GO:0006629);; Biological Process: response to wounding (GO:0009611);; Biological Process: response to fungus (GO:0009620);; Biological Process: jasmonic acid metabolic process (GO:0009694);; Biological Pr…	Molecular Function: catalytic activity (GO:0003824);; Molecular Function: protein binding (GO:0005515);; Cellular Component: cytoplasm (GO:0005737);; Biological Process: lipid metabolic process (GO:0006629);; Biological Process: response to wounding (GO:0009611);; Biological Process: response to fungus (GO:0009620);; Biological Process: jasmonic acid metabolic process (GO:0009694);; Biological Pr…	Salicylic acid-binding protein 2 GN=SABP2 OS=Nicotiana tabacum (Common tobacco) PE=1 SV=1
GRMZM2G506905	5.603	5.69797	4.41168	5.06787	--	--	--
GRMZM2G125432	5.59604	5.97327	5.64909	7.5743	Biological Process: reproduction (GO:0000003);; Molecular Function: sequence-specific DNA binding transcription factor activity (GO:0003700);; Cellular Component: nucleus (GO:0005634);; Cellular Component: chromosome (GO:0005694);; Biological Process: chromatin silencing (GO:0006342);; Molecular Function: zinc ion binding (GO:0008270);; Biological Process: post-embryonic development (GO:0009791);…	Biological Process: reproduction (GO:0000003);; Molecular Function: sequence-specific DNA binding transcription factor activity (GO:0003700);; Cellular Component: nucleus (GO:0005634);; Cellular Component: chromosome (GO:0005694);; Biological Process: chromatin silencing (GO:0006342);; Molecular Function: zinc ion binding (GO:0008270);; Biological Process: post-embryonic development (GO:0009791);…	Histone-lysine N-methyltransferase SUVR5 GN=F27L4.9/F27L4.8/F27L4.7 OS=Arabidopsis thaliana (Mouse-ear cress) PE=1 SV=3
GRMZM2G544469	5.56949	6.66367	Inf	4.48449	--	--	--
GRMZM2G036783	5.56697	4.05198	5.8953	4.02023	Cellular Component: mitochondrion (GO:0005739);;	Cellular Component: mitochondrion (GO:0005739);;	Arginine/serine-rich protein 45 GN=F19K19.9 OS=Arabidopsis thaliana (Mouse-ear cress) PE=1 SV=1
GRMZM2G701158	5.55953	6.51538	5.65134	3.73368	--	--	--
GRMZM2G329962	5.53313	4.70782	4.50592	3.59582	--	--	--
GRMZM2G370193	5.52727	Inf	4.31538	3.92907	Biological Process: cell morphogenesis (GO:0000902);; Molecular Function: binding (GO:0005488);; Cellular Component: cell wall (GO:0005618);; Biological Process: response to stress (GO:0006950);; Biological Process: RNA splicing (GO:0008380);; Biological Process: flower development (GO:0009908);; Biological Process: trichoblast differentiation (GO:0010054);; Cellular Component: membrane (GO:00160…	Biological Process: cell morphogenesis (GO:0000902);; Molecular Function: binding (GO:0005488);; Cellular Component: cell wall (GO:0005618);; Biological Process: response to stress (GO:0006950);; Biological Process: RNA splicing (GO:0008380);; Biological Process: flower development (GO:0009908);; Biological Process: trichoblast differentiation (GO:0010054);; Cellular Component: membrane (GO:00160…	Leucine-rich repeat extensin-like protein 3 (Precursor) GN=LRX3 OS=Arabidopsis thaliana (Mouse-ear cress) PE=1 SV=1
GRMZM2G330792	5.51933	5.62664	Inf	6.19258	Cellular Component: cytoplasmic membrane-bounded vesicle (GO:0016023);;	Cellular Component: cytoplasmic membrane-bounded vesicle (GO:0016023);;	--
GRMZM2G137168	5.50267	5.9334	Inf	Inf	--	--	--
GRMZM2G546175	5.47101	Inf	Inf	Inf	--	--	--
GRMZM2G151418	5.40747	4.43162	3.18259	4.26039	Molecular Function: protein binding (GO:0005515);; Biological Process: cellular component organization (GO:0016043);; Biological Process: multicellular organismal process (GO:0032501);; Cellular Component: intracellular part (GO:0044424);; Biological Process: single-organism cellular process (GO:0044763);; Biological Process: single-organism developmental process (GO:0044767);; Biological Process…	Molecular Function: protein binding (GO:0005515);; Biological Process: cellular component organization (GO:0016043);; Biological Process: multicellular organismal process (GO:0032501);; Cellular Component: intracellular part (GO:0044424);; Biological Process: single-organism cellular process (GO:0044763);; Biological Process: single-organism developmental process (GO:0044767);; Biological Process…	WPP domain-interacting protein 2 GN=WIP2 OS=Arabidopsis thaliana (Mouse-ear cress) PE=1 SV=1
GRMZM5G884914	5.39904	4.69357	3.37657	Inf	Molecular Function: phosphorelay response regulator activity (GO:0000156);; Biological Process: phosphorelay signal transduction system (GO:0000160);; Molecular Function: DNA binding (GO:0003677);; Molecular Function: chromatin binding (GO:0003682);; Molecular Function: sequence-specific DNA binding transcription factor activity (GO:0003700);; Molecular Function: protein binding (GO:0005515);; Ce…	Molecular Function: phosphorelay response regulator activity (GO:0000156);; Biological Process: phosphorelay signal transduction system (GO:0000160);; Molecular Function: DNA binding (GO:0003677);; Molecular Function: chromatin binding (GO:0003682);; Molecular Function: sequence-specific DNA binding transcription factor activity (GO:0003700);; Molecular Function: protein binding (GO:0005515);; Ce…	Two-component response regulator ARR12 GN=ARR12 OS=Arabidopsis thaliana (Mouse-ear cress) PE=2 SV=2
GRMZM5G892467	5.39417	5.95011	3.46683	5.50816	--	--	--
GRMZM2G075018	5.39034	Inf	4.90165	4.43697	--	--	--
GRMZM2G096090	5.38189	5.38867	2.97394	4.18276	--	--	Formin-like protein 6 OS=Oryza sativa subsp. japonica (Rice) PE=2 SV=2
GRMZM2G154565	5.37455	3.80187	4.97287	4.58757	Molecular Function: phospholipid binding (GO:0005543);;	Molecular Function: phospholipid binding (GO:0005543);;	Protein IQ-DOMAIN 14 GN=IQD14 OS=Arabidopsis thaliana (Mouse-ear cress) PE=1 SV=1
GRMZM2G339206	5.32449	5.30592	Inf	Inf	Biological Process: mitotic cell cycle (GO:0000278);; Molecular Function: DNA binding (GO:0003677);; Molecular Function: serine-type endopeptidase activity (GO:0004252);; Molecular Function: protein binding (GO:0005515);; Molecular Function: phospholipid binding (GO:0005543);; Cellular Component: nucleus (GO:0005634);; Cellular Component: endosome (GO:0005768);; Cellular Component: vacuole (GO:00…	Biological Process: mitotic cell cycle (GO:0000278);; Molecular Function: DNA binding (GO:0003677);; Molecular Function: serine-type endopeptidase activity (GO:0004252);; Molecular Function: protein binding (GO:0005515);; Molecular Function: phospholipid binding (GO:0005543);; Cellular Component: nucleus (GO:0005634);; Cellular Component: endosome (GO:0005768);; Cellular Component: vacuole (GO:00…	Probable ADP-ribosylation factor GTPase-activating protein AGD13 GN=AGD13 OS=Arabidopsis thaliana (Mouse-ear cress) PE=2 SV=1
GRMZM2G491096	5.32331	6.2053	4.70562	3.37131	--	--	--
AC215605.2_FG007	5.28501	1.98127	2.51138	2.33302	--	--	Formin-like protein 5 GN=P0453E05.107 OS=Oryza sativa subsp. japonica (Rice) PE=2 SV=2
GRMZM2G103945	5.28274	5.41032	2.758	2.10772	Cellular Component: protein storage vacuole (GO:0000326);; Molecular Function: transporter activity (GO:0005215);; Biological Process: glycolytic process (GO:0006096);; Biological Process: polyamine catabolic process (GO:0006598);; Biological Process: transport (GO:0006810);; Biological Process: calcium ion transport (GO:0006816);; Biological Process: water transport (GO:0006833);; Biological Pro…	Cellular Component: protein storage vacuole (GO:0000326);; Molecular Function: transporter activity (GO:0005215);; Biological Process: glycolytic process (GO:0006096);; Biological Process: polyamine catabolic process (GO:0006598);; Biological Process: transport (GO:0006810);; Biological Process: calcium ion transport (GO:0006816);; Biological Process: water transport (GO:0006833);; Biological Pro…	Aquaporin TIP4-1 GN=TIP4-1 OS=Zea mays (Maize) PE=2 SV=1
GRMZM2G046474	5.25968	3.98508	4.00504	5.86551	Molecular Function: signal transducer activity (GO:0004871);; Biological Process: signal transduction (GO:0007165);; Biological Process: multicellular organismal development (GO:0007275);; Biological Process: response to light stimulus (GO:0009416);; Biological Process: response to external stimulus (GO:0009605);; Biological Process: response to blue light (GO:0009637);; Biological Process: anato…	Molecular Function: signal transducer activity (GO:0004871);; Biological Process: signal transduction (GO:0007165);; Biological Process: multicellular organismal development (GO:0007275);; Biological Process: response to light stimulus (GO:0009416);; Biological Process: response to external stimulus (GO:0009605);; Biological Process: response to blue light (GO:0009637);; Biological Process: anato…	BTB/POZ domain-containing protein At3g22104 GN=At3g22104 OS=Arabidopsis thaliana (Mouse-ear cress) PE=2 SV=1
GRMZM2G027479	5.22993	7.48999	7.99431	5.85656	--	--	--
GRMZM2G106604	5.22505	5.28993	4.16759	6.01238	Cellular Component: cell part (GO:0044464);;	Cellular Component: cell part (GO:0044464);;	Vegetative cell wall protein gp1 (Precursor) GN=GP1 OS=Chlamydomonas reinhardtii (Chlamydomonas smithii) PE=2 SV=1
GRMZM2G162295	5.21471	4.37366	Inf	3.22992	Cellular Component: Golgi apparatus (GO:0005794);; Cellular Component: plasma membrane (GO:0005886);; Biological Process: response to stress (GO:0006950);; Biological Process: aging (GO:0007568);; Biological Process: regulation of cell size (GO:0008361);; Cellular Component: plasmodesma (GO:0009506);; Cellular Component: chloroplast (GO:0009507);; Biological Process: determination of bilateral sy…	Cellular Component: Golgi apparatus (GO:0005794);; Cellular Component: plasma membrane (GO:0005886);; Biological Process: response to stress (GO:0006950);; Biological Process: aging (GO:0007568);; Biological Process: regulation of cell size (GO:0008361);; Cellular Component: plasmodesma (GO:0009506);; Cellular Component: chloroplast (GO:0009507);; Biological Process: determination of bilateral sy…	Tetraspanin-2 GN=TET2 OS=Arabidopsis thaliana (Mouse-ear cress) PE=2 SV=1
GRMZM2G121704	5.2134	5.85377	6.55231	6.0911	--	--	--
GRMZM2G148453	5.19563	2.71373	2.90905	3.91955	Molecular Function: phosphorelay response regulator activity (GO:0000156);; Biological Process: phosphorelay signal transduction system (GO:0000160);; Molecular Function: DNA binding (GO:0003677);; Molecular Function: sequence-specific DNA binding transcription factor activity (GO:0003700);; Molecular Function: protein binding (GO:0005515);; Cellular Component: nucleus (GO:0005634);; Cellular Com…	Molecular Function: phosphorelay response regulator activity (GO:0000156);; Biological Process: phosphorelay signal transduction system (GO:0000160);; Molecular Function: DNA binding (GO:0003677);; Molecular Function: sequence-specific DNA binding transcription factor activity (GO:0003700);; Molecular Function: protein binding (GO:0005515);; Cellular Component: nucleus (GO:0005634);; Cellular Com…	Two-component response regulator-like PRR1 OS=Oryza sativa subsp. japonica (Rice) PE=2 SV=2
GRMZM2G127328	5.18816	4.52521	4.53162	2.51787	Molecular Function: amine transmembrane transporter activity (GO:0005275);; Cellular Component: plasma membrane (GO:0005886);; Biological Process: N-terminal protein myristoylation (GO:0006499);; Biological Process: protein targeting to membrane (GO:0006612);; Biological Process: nucleotide transport (GO:0006862);; Biological Process: ER to Golgi vesicle-mediated transport (GO:0006888);; Biologic…	Molecular Function: amine transmembrane transporter activity (GO:0005275);; Cellular Component: plasma membrane (GO:0005886);; Biological Process: N-terminal protein myristoylation (GO:0006499);; Biological Process: protein targeting to membrane (GO:0006612);; Biological Process: nucleotide transport (GO:0006862);; Biological Process: ER to Golgi vesicle-mediated transport (GO:0006888);; Biologic…	Lysine histidine transporter 1 GN=LHT1 OS=Arabidopsis thaliana (Mouse-ear cress) PE=1 SV=1
GRMZM2G701288	5.18155	3.75448	4.38135	3.14484	Biological Process: RNA methylation (GO:0001510);; Molecular Function: structural constituent of ribosome (GO:0003735);; Molecular Function: protein serine/threonine kinase activity (GO:0004674);; Molecular Function: ubiquitin-protein transferase activity (GO:0004842);; Molecular Function: protein binding (GO:0005515);; Molecular Function: ATP binding (GO:0005524);; Cellular Component: nucleolus …	Biological Process: RNA methylation (GO:0001510);; Molecular Function: structural constituent of ribosome (GO:0003735);; Molecular Function: protein serine/threonine kinase activity (GO:0004674);; Molecular Function: ubiquitin-protein transferase activity (GO:0004842);; Molecular Function: protein binding (GO:0005515);; Molecular Function: ATP binding (GO:0005524);; Cellular Component: nucleolus …	40S ribosomal protein S4 GN=RPS4 OS=Zea mays (Maize) PE=2 SV=1
GRMZM2G400694	5.12925	3.98458	4.0518	4.96412	Biological Process: MAPK cascade (GO:0000165);; Molecular Function: protein serine/threonine kinase activity (GO:0004674);; Molecular Function: ATP binding (GO:0005524);; Cellular Component: mitochondrion (GO:0005739);; Cellular Component: plasma membrane (GO:0005886);; Biological Process: regulation of transcription, DNA-templated (GO:0006355);; Biological Process: protein phosphorylation (GO:00…	Biological Process: MAPK cascade (GO:0000165);; Molecular Function: protein serine/threonine kinase activity (GO:0004674);; Molecular Function: ATP binding (GO:0005524);; Cellular Component: mitochondrion (GO:0005739);; Cellular Component: plasma membrane (GO:0005886);; Biological Process: regulation of transcription, DNA-templated (GO:0006355);; Biological Process: protein phosphorylation (GO:00…	L-type lectin-domain containing receptor kinase IV.1 (Precursor) GN=F13M22.21 OS=Arabidopsis thaliana (Mouse-ear cress) PE=1 SV=1
GRMZM2G138632	5.10909	4.77568	5.23643	4.81028	--	--	--
GRMZM2G091588	5.10204	Inf	Inf	Inf	Biological Process: very long-chain fatty acid metabolic process (GO:0000038);; Molecular Function: monooxygenase activity (GO:0004497);; Molecular Function: binding (GO:0005488);; Molecular Function: iron ion binding (GO:0005506);; Cellular Component: endoplasmic reticulum (GO:0005783);; Cellular Component: Golgi apparatus (GO:0005794);; Molecular Function: electron carrier activity (GO:0009055)…	Biological Process: very long-chain fatty acid metabolic process (GO:0000038);; Molecular Function: monooxygenase activity (GO:0004497);; Molecular Function: binding (GO:0005488);; Molecular Function: iron ion binding (GO:0005506);; Cellular Component: endoplasmic reticulum (GO:0005783);; Cellular Component: Golgi apparatus (GO:0005794);; Molecular Function: electron carrier activity (GO:0009055)…	Flavonoid 3&apos;-monooxygenase GN=CYP75B2 OS=Petunia hybrida (Petunia) PE=2 SV=1
GRMZM2G131315	5.08306	4.73989	4.36975	4.21571	Molecular Function: serine-type carboxypeptidase activity (GO:0004185);; Cellular Component: extracellular space (GO:0005615);; Cellular Component: vacuole (GO:0005773);; Biological Process: proteolysis (GO:0006508);; Biological Process: brassinosteroid mediated signaling pathway (GO:0009742);; Cellular Component: cytoplasmic membrane-bounded vesicle (GO:0016023);;	Molecular Function: serine-type carboxypeptidase activity (GO:0004185);; Cellular Component: extracellular space (GO:0005615);; Cellular Component: vacuole (GO:0005773);; Biological Process: proteolysis (GO:0006508);; Biological Process: brassinosteroid mediated signaling pathway (GO:0009742);; Cellular Component: cytoplasmic membrane-bounded vesicle (GO:0016023);;	Serine carboxypeptidase-like 50 (Precursor) GN=SCPL50 OS=Arabidopsis thaliana (Mouse-ear cress) PE=2 SV=1
GRMZM2G094083	5.0406	4.99302	4.90918	4.57228	Biological Process: formation of translation preinitiation complex (GO:0001731);; Molecular Function: translation initiation factor activity (GO:0003743);; Cellular Component: eukaryotic translation initiation factor 3 complex (GO:0005852);; Biological Process: regulation of translational initiation (GO:0006446);; Cellular Component: eukaryotic 43S preinitiation complex (GO:0016282);; Cellular Co…	Biological Process: formation of translation preinitiation complex (GO:0001731);; Molecular Function: translation initiation factor activity (GO:0003743);; Cellular Component: eukaryotic translation initiation factor 3 complex (GO:0005852);; Biological Process: regulation of translational initiation (GO:0006446);; Cellular Component: eukaryotic 43S preinitiation complex (GO:0016282);; Cellular Co…	--
GRMZM2G443445	5.02688	7.64778	2.97187	4.31147	Biological Process: MAPK cascade (GO:0000165);; Molecular Function: nucleotide binding (GO:0000166);; Biological Process: defense response to insect (GO:0002213);; Biological Process: respiratory burst involved in defense response (GO:0002679);; Molecular Function: glutamate-cysteine ligase activity (GO:0004357);; Molecular Function: copper ion binding (GO:0005507);; Cellular Component: mitochond…	Biological Process: MAPK cascade (GO:0000165);; Molecular Function: nucleotide binding (GO:0000166);; Biological Process: defense response to insect (GO:0002213);; Biological Process: respiratory burst involved in defense response (GO:0002679);; Molecular Function: glutamate-cysteine ligase activity (GO:0004357);; Molecular Function: copper ion binding (GO:0005507);; Cellular Component: mitochond…	Probable cinnamyl alcohol dehydrogenase 1 OS=Oryza sativa subsp. japonica (Rice) PE=2 SV=1
GRMZM2G056697	5.02292	4.92286	4.34911	3.25774	--	--	--
GRMZM2G146376	5.00653	3.83676	5.94979	3.82843	Cellular Component: nucleolus (GO:0005730);; Cellular Component: peroxisome (GO:0005777);; Molecular Function: kinase activity (GO:0016301);; Biological Process: phosphorylation (GO:0016310);; Biological Process: peroxisomal transport (GO:0043574);;	Cellular Component: nucleolus (GO:0005730);; Cellular Component: peroxisome (GO:0005777);; Molecular Function: kinase activity (GO:0016301);; Biological Process: phosphorylation (GO:0016310);; Biological Process: peroxisomal transport (GO:0043574);;	--
GRMZM5G894031	4.97898	4.3643	2.11765	2.74337	Molecular Function: monooxygenase activity (GO:0004497);; Molecular Function: iron ion binding (GO:0005506);; Cellular Component: vacuole (GO:0005773);; Cellular Component: endoplasmic reticulum (GO:0005783);; Biological Process: trehalose biosynthetic process (GO:0005992);; Biological Process: multicellular organismal development (GO:0007275);; Biological Process: isoprenoid biosynthetic process…	Molecular Function: monooxygenase activity (GO:0004497);; Molecular Function: iron ion binding (GO:0005506);; Cellular Component: vacuole (GO:0005773);; Cellular Component: endoplasmic reticulum (GO:0005783);; Biological Process: trehalose biosynthetic process (GO:0005992);; Biological Process: multicellular organismal development (GO:0007275);; Biological Process: isoprenoid biosynthetic process…	Cytochrome P450 72C1 GN=At1g17060 OS=Arabidopsis thaliana (Mouse-ear cress) PE=2 SV=2
GRMZM2G046503	4.97677	5.96954	2.70994	2.91278	Molecular Function: binding (GO:0005488);; Cellular Component: cytosol (GO:0005829);; Biological Process: organelle organization (GO:0006996);; Cellular Component: plastid (GO:0009536);; Cellular Component: membrane (GO:0016020);; Biological Process: multicellular organismal process (GO:0032501);; Cellular Component: intracellular membrane-bounded organelle (GO:0043231);; Biological Process: prim…	Molecular Function: binding (GO:0005488);; Cellular Component: cytosol (GO:0005829);; Biological Process: organelle organization (GO:0006996);; Cellular Component: plastid (GO:0009536);; Cellular Component: membrane (GO:0016020);; Biological Process: multicellular organismal process (GO:0032501);; Cellular Component: intracellular membrane-bounded organelle (GO:0043231);; Biological Process: prim…	MAR-binding filament-like protein 1 GN=MFP1 OS=Arabidopsis thaliana (Mouse-ear cress) PE=1 SV=2
GRMZM5G883813	4.96656	2.81375	5.16592	4.4694	--	--	--
AC202900.3_FG001	4.92038	4.59963	5.04365	3.88631	--	--	--
GRMZM2G166644	4.90424	5.00974	4.71992	5.01672	Molecular Function: protein kinase activity (GO:0004672);; Biological Process: protein phosphorylation (GO:0006468);; Biological Process: plant-type cell wall organization (GO:0009664);; Biological Process: unidimensional cell growth (GO:0009826);; Biological Process: trichoblast differentiation (GO:0010054);; Cellular Component: membrane (GO:0016020);; Biological Process: cell development (GO:00…	Molecular Function: protein kinase activity (GO:0004672);; Biological Process: protein phosphorylation (GO:0006468);; Biological Process: plant-type cell wall organization (GO:0009664);; Biological Process: unidimensional cell growth (GO:0009826);; Biological Process: trichoblast differentiation (GO:0010054);; Cellular Component: membrane (GO:0016020);; Biological Process: cell development (GO:00…	Proline-rich receptor-like protein kinase PERK8 GN=PERK8 OS=Arabidopsis thaliana (Mouse-ear cress) PE=1 SV=1
GRMZM2G342685	4.89098	Inf	Inf	4.78679	Molecular Function: glycerol-3-phosphate O-acyltransferase activity (GO:0004366);; Molecular Function: heme oxygenase (decyclizing) activity (GO:0004392);; Molecular Function: calcium ion binding (GO:0005509);; Cellular Component: extracellular region (GO:0005576);; Cellular Component: vacuole (GO:0005773);; Biological Process: unsaturated fatty acid biosynthetic process (GO:0006636);; Biological…	Molecular Function: glycerol-3-phosphate O-acyltransferase activity (GO:0004366);; Molecular Function: heme oxygenase (decyclizing) activity (GO:0004392);; Molecular Function: calcium ion binding (GO:0005509);; Cellular Component: extracellular region (GO:0005576);; Cellular Component: vacuole (GO:0005773);; Biological Process: unsaturated fatty acid biosynthetic process (GO:0006636);; Biological…	Probable peroxygenase 3 GN=F4P9.15 OS=Arabidopsis thaliana (Mouse-ear cress) PE=1 SV=1
GRMZM2G054193	4.88701	3.95471	4.31249	3.82411	Cellular Component: endosome (GO:0005768);; Cellular Component: vacuolar membrane (GO:0005774);; Cellular Component: endoplasmic reticulum (GO:0005783);; Cellular Component: Golgi apparatus (GO:0005794);; Cellular Component: plasma membrane (GO:0005886);; Biological Process: protein targeting to vacuole (GO:0006623);; Biological Process: vacuole organization (GO:0007033);; Cellular Component: cel…	Cellular Component: endosome (GO:0005768);; Cellular Component: vacuolar membrane (GO:0005774);; Cellular Component: endoplasmic reticulum (GO:0005783);; Cellular Component: Golgi apparatus (GO:0005794);; Cellular Component: plasma membrane (GO:0005886);; Biological Process: protein targeting to vacuole (GO:0006623);; Biological Process: vacuole organization (GO:0007033);; Cellular Component: cel…	Vesicle-associated membrane protein 725 GN=VAMP725 OS=Arabidopsis thaliana (Mouse-ear cress) PE=2 SV=2
GRMZM2G033787	4.84158	3.10829	5.03253	3.73502	Biological Process: metabolic process (GO:0008152);; Molecular Function: hydrolase activity (GO:0016787);;	Biological Process: metabolic process (GO:0008152);; Molecular Function: hydrolase activity (GO:0016787);;	--
GRMZM5G819919	4.80002	6.9454	4.83413	6.10454	Molecular Function: binding (GO:0005488);; Biological Process: defense response (GO:0006952);; Molecular Function: ADP binding (GO:0043531);; Cellular Component: cell part (GO:0044464);;	Molecular Function: binding (GO:0005488);; Biological Process: defense response (GO:0006952);; Molecular Function: ADP binding (GO:0043531);; Cellular Component: cell part (GO:0044464);;	Probable disease resistance RPP8-like protein 2 GN=RPP8L2 OS=Arabidopsis thaliana (Mouse-ear cress) PE=2 SV=1
GRMZM2G360523	4.78613	4.56019	5.92833	6.5887	Molecular Function: phosphorelay response regulator activity (GO:0000156);; Biological Process: phosphorelay signal transduction system (GO:0000160);; Molecular Function: DNA binding (GO:0003677);; Molecular Function: chromatin binding (GO:0003682);; Molecular Function: sequence-specific DNA binding transcription factor activity (GO:0003700);; Molecular Function: protein binding (GO:0005515);; Ce…	Molecular Function: phosphorelay response regulator activity (GO:0000156);; Biological Process: phosphorelay signal transduction system (GO:0000160);; Molecular Function: DNA binding (GO:0003677);; Molecular Function: chromatin binding (GO:0003682);; Molecular Function: sequence-specific DNA binding transcription factor activity (GO:0003700);; Molecular Function: protein binding (GO:0005515);; Ce…	Two-component response regulator ARR12 GN=ARR12 OS=Arabidopsis thaliana (Mouse-ear cress) PE=2 SV=2
GRMZM2G316904	4.77804	6.76032	Inf	Inf	Molecular Function: nucleotide binding (GO:0000166);; Biological Process: regulation of cell growth (GO:0001558);; Molecular Function: protein kinase activity (GO:0004672);; Molecular Function: binding (GO:0005488);; Cellular Component: mitochondrion (GO:0005739);; Cellular Component: plasma membrane (GO:0005886);; Biological Process: DNA metabolic process (GO:0006259);; Biological Process: cellu…	Molecular Function: nucleotide binding (GO:0000166);; Biological Process: regulation of cell growth (GO:0001558);; Molecular Function: protein kinase activity (GO:0004672);; Molecular Function: binding (GO:0005488);; Cellular Component: mitochondrion (GO:0005739);; Cellular Component: plasma membrane (GO:0005886);; Biological Process: DNA metabolic process (GO:0006259);; Biological Process: cellu…	Probable leucine-rich repeat receptor-like protein kinase At1g35710 (Precursor) GN=At1g35710 OS=Arabidopsis thaliana (Mouse-ear cress) PE=2 SV=1
GRMZM2G167658	4.77438	4.00989	4.82163	4.42484	Biological Process: cell morphogenesis (GO:0000902);; Molecular Function: protein binding (GO:0005515);; Molecular Function: ATP binding (GO:0005524);; Cellular Component: plasma membrane (GO:0005886);; Biological Process: nucleobase-containing compound metabolic process (GO:0006139);; Biological Process: ATP catabolic process (GO:0006200);; Biological Process: regulation of cell size (GO:0008361…	Biological Process: cell morphogenesis (GO:0000902);; Molecular Function: protein binding (GO:0005515);; Molecular Function: ATP binding (GO:0005524);; Cellular Component: plasma membrane (GO:0005886);; Biological Process: nucleobase-containing compound metabolic process (GO:0006139);; Biological Process: ATP catabolic process (GO:0006200);; Biological Process: regulation of cell size (GO:0008361…	ABC transporter B family member 19 GN=MLD15.2 OS=Arabidopsis thaliana (Mouse-ear cress) PE=1 SV=1
GRMZM2G060589	4.76863	3.86987	5.23151	5.41122	--	--	--
GRMZM2G015212	4.76696	5.24822	5.0842	3.19211	Cellular Component: membrane (GO:0016020);;	Cellular Component: membrane (GO:0016020);;	--
GRMZM2G040881	4.72215	4.8529	4.10766	3.52147	--	--	--
GRMZM2G111637	4.67209	4.84511	Inf	5.89168	Biological Process: maltose metabolic process (GO:0000023);; Cellular Component: vacuole (GO:0005773);; Biological Process: glycerol metabolic process (GO:0006071);; Biological Process: lipid metabolic process (GO:0006629);; Molecular Function: glycerophosphodiester phosphodiesterase activity (GO:0008889);; Cellular Component: chloroplast stroma (GO:0009570);; Biological Process: photosystem II a…	Biological Process: maltose metabolic process (GO:0000023);; Cellular Component: vacuole (GO:0005773);; Biological Process: glycerol metabolic process (GO:0006071);; Biological Process: lipid metabolic process (GO:0006629);; Molecular Function: glycerophosphodiester phosphodiesterase activity (GO:0008889);; Cellular Component: chloroplast stroma (GO:0009570);; Biological Process: photosystem II a…	--
AC197029.3_FG003	4.66119	4.73058	5.38483	6.49532	Biological Process: cytokinesis (GO:0000910);; Biological Process: cell plate assembly (GO:0000919);; Molecular Function: protein serine/threonine kinase activity (GO:0004674);; Molecular Function: protein binding (GO:0005515);; Molecular Function: ATP binding (GO:0005524);; Cellular Component: nucleus (GO:0005634);; Biological Process: DNA replication initiation (GO:0006270);; Biological Process…	Biological Process: cytokinesis (GO:0000910);; Biological Process: cell plate assembly (GO:0000919);; Molecular Function: protein serine/threonine kinase activity (GO:0004674);; Molecular Function: protein binding (GO:0005515);; Molecular Function: ATP binding (GO:0005524);; Cellular Component: nucleus (GO:0005634);; Biological Process: DNA replication initiation (GO:0006270);; Biological Process…	Mitogen-activated protein kinase kinase kinase 3 GN=ANP3 OS=Arabidopsis thaliana (Mouse-ear cress) PE=1 SV=1
GRMZM2G030436	4.64842	4.76002	5.00398	5.4628	Biological Process: multicellular organismal development (GO:0007275);; Molecular Function: O-acyltransferase activity (GO:0008374);; Biological Process: phenylpropanoid biosynthetic process (GO:0009699);; Biological Process: flavonoid biosynthetic process (GO:0009813);; Biological Process: cellular component organization (GO:0016043);; Molecular Function: N-acyltransferase activity (GO:0016410);…	Biological Process: multicellular organismal development (GO:0007275);; Molecular Function: O-acyltransferase activity (GO:0008374);; Biological Process: phenylpropanoid biosynthetic process (GO:0009699);; Biological Process: flavonoid biosynthetic process (GO:0009813);; Biological Process: cellular component organization (GO:0016043);; Molecular Function: N-acyltransferase activity (GO:0016410);…	Agmatine coumaroyltransferase-1 GN=ACT-1 OS=Hordeum vulgare (Barley) PE=1 SV=1
GRMZM5G866581	4.64765	7.12147	5.29338	6.57658	--	--	--
GRMZM2G565940	4.6397	3.83379	3.93602	4.76952	--	--	--
GRMZM2G114050	4.63871	3.22519	3.31449	4.51506	--	--	--
GRMZM2G536584	4.63674	6.57428	4.62329	3.10544	Molecular Function: nucleotide binding (GO:0000166);; Molecular Function: mRNA binding (GO:0003729);; Molecular Function: translation initiation factor activity (GO:0003743);; Cellular Component: nucleus (GO:0005634);; Biological Process: DNA repair (GO:0006281);; Biological Process: translational initiation (GO:0006413);; Biological Process: regulation of translation (GO:0006417);; Biological Pr…	Molecular Function: nucleotide binding (GO:0000166);; Molecular Function: mRNA binding (GO:0003729);; Molecular Function: translation initiation factor activity (GO:0003743);; Cellular Component: nucleus (GO:0005634);; Biological Process: DNA repair (GO:0006281);; Biological Process: translational initiation (GO:0006413);; Biological Process: regulation of translation (GO:0006417);; Biological Pr…	Protein translation factor SUI1 homolog OS=Salix bakko (Japanese willow) PE=3 SV=1
GRMZM2G306216	4.63467	5.01006	2.39663	3.15511	Molecular Function: nucleotide binding (GO:0000166);; Molecular Function: nucleic acid binding (GO:0003676);; Molecular Function: RNA binding (GO:0003723);; Molecular Function: ubiquitin-protein transferase activity (GO:0004842);; Cellular Component: nucleus (GO:0005634);; Cellular Component: mitochondrion (GO:0005739);; Cellular Component: vacuolar membrane (GO:0005774);; Molecular Function: zin…	Molecular Function: nucleotide binding (GO:0000166);; Molecular Function: nucleic acid binding (GO:0003676);; Molecular Function: RNA binding (GO:0003723);; Molecular Function: ubiquitin-protein transferase activity (GO:0004842);; Cellular Component: nucleus (GO:0005634);; Cellular Component: mitochondrion (GO:0005739);; Cellular Component: vacuolar membrane (GO:0005774);; Molecular Function: zin…	Zinc finger CCCH domain-containing protein 22 OS=Oryza sativa subsp. japonica (Rice) PE=2 SV=2
GRMZM2G001508	4.63409	7.64988	4.41974	4.02296	Biological Process: defense response to insect (GO:0002213);; Molecular Function: acid phosphatase activity (GO:0003993);; Cellular Component: vacuole (GO:0005773);; Biological Process: response to oxidative stress (GO:0006979);; Biological Process: response to wounding (GO:0009611);; Cellular Component: cytosolic ribosome (GO:0022626);; Biological Process: hyperosmotic salinity response (GO:0042…	Biological Process: defense response to insect (GO:0002213);; Molecular Function: acid phosphatase activity (GO:0003993);; Cellular Component: vacuole (GO:0005773);; Biological Process: response to oxidative stress (GO:0006979);; Biological Process: response to wounding (GO:0009611);; Cellular Component: cytosolic ribosome (GO:0022626);; Biological Process: hyperosmotic salinity response (GO:0042…	Acid phosphatase 1 (Precursor) GN=APS1 OS=Solanum lycopersicum (Tomato) PE=2 SV=1
GRMZM2G008539	4.62075	Inf	4.64004	4.35649	Biological Process: cellular aromatic compound metabolic process (GO:0006725);; Biological Process: ion transport (GO:0006811);; Biological Process: response to stress (GO:0006950);; Biological Process: metabolic process (GO:0008152);; Cellular Component: plastid (GO:0009536);; Molecular Function: transferase activity, transferring hexosyl groups (GO:0016758);; Molecular Function: UDP-glucosyltra…	Biological Process: cellular aromatic compound metabolic process (GO:0006725);; Biological Process: ion transport (GO:0006811);; Biological Process: response to stress (GO:0006950);; Biological Process: metabolic process (GO:0008152);; Cellular Component: plastid (GO:0009536);; Molecular Function: transferase activity, transferring hexosyl groups (GO:0016758);; Molecular Function: UDP-glucosyltra…	UDP-glycosyltransferase 88A1 GN=UGT88A1 OS=Arabidopsis thaliana (Mouse-ear cress) PE=2 SV=1
GRMZM2G091302	4.62061	4.3648	4.50954	4.38466	Molecular Function: nucleotide binding (GO:0000166);; Molecular Function: NADPH:quinone reductase activity (GO:0003960);; Cellular Component: peroxisome (GO:0005777);; Cellular Component: cytosol (GO:0005829);; Molecular Function: zinc ion binding (GO:0008270);; Cellular Component: chloroplast envelope (GO:0009941);; Cellular Component: membrane (GO:0016020);; Molecular Function: oxidoreductase a…	Molecular Function: nucleotide binding (GO:0000166);; Molecular Function: NADPH:quinone reductase activity (GO:0003960);; Cellular Component: peroxisome (GO:0005777);; Cellular Component: cytosol (GO:0005829);; Molecular Function: zinc ion binding (GO:0008270);; Cellular Component: chloroplast envelope (GO:0009941);; Cellular Component: membrane (GO:0016020);; Molecular Function: oxidoreductase a…	Quinone oxidoreductase-like protein At1g23740, chloroplastic (Precursor) GN=At1g23740 OS=Arabidopsis thaliana (Mouse-ear cress) PE=1 SV=2
AC194666.2_FG010	4.60864	4.57887	3.77664	5.32059	Cellular Component: cytoplasmic membrane-bounded vesicle (GO:0016023);;	Cellular Component: cytoplasmic membrane-bounded vesicle (GO:0016023);;	--
GRMZM2G035632	4.60057	5.65034	4.71365	5.24977	--	--	Arginine/serine-rich protein 45 GN=F19K19.9 OS=Arabidopsis thaliana (Mouse-ear cress) PE=1 SV=1
GRMZM2G002656	4.57251	4.36333	4.2446	3.30364	Molecular Function: binding (GO:0005488);;	Molecular Function: binding (GO:0005488);;	Putative disease resistance RPP13-like protein 3 GN=RPP13L3 OS=Arabidopsis thaliana (Mouse-ear cress) PE=3 SV=1
GRMZM2G013481	4.52525	2.70499	3.38114	3.08582	--	--	Formin-like protein 5 GN=P0453E05.107 OS=Oryza sativa subsp. japonica (Rice) PE=2 SV=2
GRMZM2G055467	4.52374	1.07733	1.60782	1.3026	Biological Process: metabolic process (GO:0008152);; Biological Process: biosynthetic process (GO:0009058);; Biological Process: cellular process (GO:0009987);; Cellular Component: cytoplasmic membrane-bounded vesicle (GO:0016023);; Molecular Function: strictosidine synthase activity (GO:0016844);; Cellular Component: intracellular membrane-bounded organelle (GO:0043231);; Cellular Component: int…	Biological Process: metabolic process (GO:0008152);; Biological Process: biosynthetic process (GO:0009058);; Biological Process: cellular process (GO:0009987);; Cellular Component: cytoplasmic membrane-bounded vesicle (GO:0016023);; Molecular Function: strictosidine synthase activity (GO:0016844);; Cellular Component: intracellular membrane-bounded organelle (GO:0043231);; Cellular Component: int…	Strictosidine synthase 3 (Precursor) GN=SS3 OS=Arabidopsis thaliana (Mouse-ear cress) PE=2 SV=2
GRMZM2G437314	4.51512	4.12749	3.69064	2.39761	Cellular Component: mitochondrion (GO:0005739);; Biological Process: defense response (GO:0006952);; Molecular Function: ADP binding (GO:0043531);;	Cellular Component: mitochondrion (GO:0005739);; Biological Process: defense response (GO:0006952);; Molecular Function: ADP binding (GO:0043531);;	Putative disease resistance RPP13-like protein 2 GN=RPP13L2 OS=Arabidopsis thaliana (Mouse-ear cress) PE=3 SV=1
GRMZM2G014558	4.51363	2.39289	1.77695	2.82135	Cellular Component: Golgi membrane (GO:0000139);; Cellular Component: mitochondrion (GO:0005739);; Cellular Component: endoplasmic reticulum (GO:0005783);; Cellular Component: plasma membrane (GO:0005886);; Biological Process: plant-type cell wall biogenesis (GO:0009832);; Cellular Component: integral component of membrane (GO:0016021);; Molecular Function: cellulose synthase (UDP-forming) activi…	Cellular Component: Golgi membrane (GO:0000139);; Cellular Component: mitochondrion (GO:0005739);; Cellular Component: endoplasmic reticulum (GO:0005783);; Cellular Component: plasma membrane (GO:0005886);; Biological Process: plant-type cell wall biogenesis (GO:0009832);; Cellular Component: integral component of membrane (GO:0016021);; Molecular Function: cellulose synthase (UDP-forming) activi…	Cellulose synthase-like protein E6 GN=P0556A05.32 OS=Oryza sativa subsp. japonica (Rice) PE=2 SV=1
GRMZM5G843555	4.49763	4.45605	6.23367	8.11749	Molecular Function: iron ion binding (GO:0005506);; Cellular Component: mitochondrion (GO:0005739);; Cellular Component: Golgi apparatus (GO:0005794);; Cellular Component: plasma membrane (GO:0005886);; Cellular Component: cytoplasmic membrane-bounded vesicle (GO:0016023);; Molecular Function: oxidoreductase activity, acting on paired donors, with incorporation or reduction of molecular oxygen, 2…	Molecular Function: iron ion binding (GO:0005506);; Cellular Component: mitochondrion (GO:0005739);; Cellular Component: Golgi apparatus (GO:0005794);; Cellular Component: plasma membrane (GO:0005886);; Cellular Component: cytoplasmic membrane-bounded vesicle (GO:0016023);; Molecular Function: oxidoreductase activity, acting on paired donors, with incorporation or reduction of molecular oxygen, 2…	--
GRMZM2G035073	4.48794	2.19867	4.66175	3.93293	Molecular Function: monooxygenase activity (GO:0004497);; Molecular Function: binding (GO:0005488);; Molecular Function: iron ion binding (GO:0005506);; Molecular Function: electron carrier activity (GO:0009055);; Biological Process: response to UV (GO:0009411);; Biological Process: anatomical structure morphogenesis (GO:0009653);; Biological Process: phenylpropanoid biosynthetic process (GO:0009…	Molecular Function: monooxygenase activity (GO:0004497);; Molecular Function: binding (GO:0005488);; Molecular Function: iron ion binding (GO:0005506);; Molecular Function: electron carrier activity (GO:0009055);; Biological Process: response to UV (GO:0009411);; Biological Process: anatomical structure morphogenesis (GO:0009653);; Biological Process: phenylpropanoid biosynthetic process (GO:0009…	Cytochrome P450 89A2 GN=F13O11.20 OS=Arabidopsis thaliana (Mouse-ear cress) PE=2 SV=2
GRMZM2G117482	4.48395	3.05431	3.52411	3.09679	--	--	--
GRMZM2G328224	4.48216	3.68103	5.03905	3.2185	Biological Process: signal transduction (GO:0007165);; Biological Process: metabolic process (GO:0008152);; Biological Process: response to abiotic stimulus (GO:0009628);; Molecular Function: transferase activity, transferring hexosyl groups (GO:0016758);; Biological Process: carboxylic acid metabolic process (GO:0019752);; Biological Process: cellular response to hormone stimulus (GO:0032870);; …	Biological Process: signal transduction (GO:0007165);; Biological Process: metabolic process (GO:0008152);; Biological Process: response to abiotic stimulus (GO:0009628);; Molecular Function: transferase activity, transferring hexosyl groups (GO:0016758);; Biological Process: carboxylic acid metabolic process (GO:0019752);; Biological Process: cellular response to hormone stimulus (GO:0032870);; …	UDP-glycosyltransferase 83A1 GN=UGT83A1 OS=Arabidopsis thaliana (Mouse-ear cress) PE=2 SV=1
GRMZM2G074032	4.46307	4.74253	2.0532	2.59346	Molecular Function: nucleic acid binding (GO:0003676);; Biological Process: regulation of transcription, DNA-templated (GO:0006355);; Biological Process: RNA processing (GO:0006396);; Cellular Component: plastid (GO:0009536);; Biological Process: response to abiotic stimulus (GO:0009628);; Biological Process: regulation of meristem growth (GO:0010075);; Cellular Component: nuclear lumen (GO:00319…	Molecular Function: nucleic acid binding (GO:0003676);; Biological Process: regulation of transcription, DNA-templated (GO:0006355);; Biological Process: RNA processing (GO:0006396);; Cellular Component: plastid (GO:0009536);; Biological Process: response to abiotic stimulus (GO:0009628);; Biological Process: regulation of meristem growth (GO:0010075);; Cellular Component: nuclear lumen (GO:00319…	Zinc finger protein NUTCRACKER GN=NUC OS=Arabidopsis thaliana (Mouse-ear cress) PE=2 SV=1
GRMZM2G566688	4.46223	Inf	4.80321	-Inf	Biological Process: cellular aromatic compound metabolic process (GO:0006725);; Biological Process: response to osmotic stress (GO:0006970);; Biological Process: response to heat (GO:0009408);; Biological Process: response to water deprivation (GO:0009414);; Cellular Component: plastid (GO:0009536);; Molecular Function: zeaxanthin epoxidase [overall] activity (GO:0009540);; Cellular Component: th…	Biological Process: cellular aromatic compound metabolic process (GO:0006725);; Biological Process: response to osmotic stress (GO:0006970);; Biological Process: response to heat (GO:0009408);; Biological Process: response to water deprivation (GO:0009414);; Cellular Component: plastid (GO:0009536);; Molecular Function: zeaxanthin epoxidase [overall] activity (GO:0009540);; Cellular Component: th…	Zeaxanthin epoxidase, chloroplastic (Precursor) GN=At5g67030 OS=Arabidopsis thaliana (Mouse-ear cress) PE=1 SV=1
GRMZM2G104655	4.45218	4.83279	4.26613	3.08439	Molecular Function: protein serine/threonine kinase activity (GO:0004674);; Molecular Function: ATP binding (GO:0005524);; Biological Process: cellular protein modification process (GO:0006464);; Biological Process: protein phosphorylation (GO:0006468);; Biological Process: signal transduction (GO:0007165);; Biological Process: response to hormone (GO:0009725);; Biological Process: response to sa…	Molecular Function: protein serine/threonine kinase activity (GO:0004674);; Molecular Function: ATP binding (GO:0005524);; Biological Process: cellular protein modification process (GO:0006464);; Biological Process: protein phosphorylation (GO:0006468);; Biological Process: signal transduction (GO:0007165);; Biological Process: response to hormone (GO:0009725);; Biological Process: response to sa…	L-type lectin-domain containing receptor kinase IX.1 (Precursor) GN=LECRK91 OS=Arabidopsis thaliana (Mouse-ear cress) PE=2 SV=1
GRMZM2G068715	4.44173	1.29676	2.77992	3.10104	Molecular Function: nucleotide binding (GO:0000166);; Molecular Function: double-stranded DNA binding (GO:0003690);; Molecular Function: single-stranded DNA binding (GO:0003697);; Cellular Component: mitochondrion (GO:0005739);; Biological Process: rRNA processing (GO:0006364);; Biological Process: mRNA processing (GO:0006397);; Biological Process: translational initiation (GO:0006413);; Molecula…	Molecular Function: nucleotide binding (GO:0000166);; Molecular Function: double-stranded DNA binding (GO:0003690);; Molecular Function: single-stranded DNA binding (GO:0003697);; Cellular Component: mitochondrion (GO:0005739);; Biological Process: rRNA processing (GO:0006364);; Biological Process: mRNA processing (GO:0006397);; Biological Process: translational initiation (GO:0006413);; Molecula…	Ribonucleoprotein At2g37220, chloroplastic (Precursor) GN=At2g37220 OS=Arabidopsis thaliana (Mouse-ear cress) PE=1 SV=1
GRMZM2G305167	4.43532	4.3193	4.41112	4.00169	--	--	--
GRMZM2G062425	4.42246	4.77018	4.42504	4.50807	Molecular Function: calcium ion binding (GO:0005509);; Cellular Component: mitochondrion (GO:0005739);; Cellular Component: cytosol (GO:0005829);; Cellular Component: photosystem II oxygen evolving complex (GO:0009654);; Biological Process: photosynthesis (GO:0015979);; Cellular Component: extrinsic component of membrane (GO:0019898);;	Molecular Function: calcium ion binding (GO:0005509);; Cellular Component: mitochondrion (GO:0005739);; Cellular Component: cytosol (GO:0005829);; Cellular Component: photosystem II oxygen evolving complex (GO:0009654);; Biological Process: photosynthesis (GO:0015979);; Cellular Component: extrinsic component of membrane (GO:0019898);;	--
GRMZM2G048121	4.42245	1.52507	5.40762	2.84038	Cellular Component: nucleus (GO:0005634);; Cellular Component: cytosol (GO:0005829);; Molecular Function: alcohol dehydrogenase (NADP+) activity (GO:0008106);; Biological Process: response to cold (GO:0009409);; Biological Process: response to water deprivation (GO:0009414);; Cellular Component: chloroplast (GO:0009507);; Biological Process: response to salt stress (GO:0009651);; Molecular Functi…	Cellular Component: nucleus (GO:0005634);; Cellular Component: cytosol (GO:0005829);; Molecular Function: alcohol dehydrogenase (NADP+) activity (GO:0008106);; Biological Process: response to cold (GO:0009409);; Biological Process: response to water deprivation (GO:0009414);; Cellular Component: chloroplast (GO:0009507);; Biological Process: response to salt stress (GO:0009651);; Molecular Functi…	Probable NAD(P)H-dependent oxidoreductase 1 OS=Oryza sativa subsp. japonica (Rice) PE=1 SV=1
GRMZM2G418689	4.42035	4.62652	2.61797	3.48735	Molecular Function: protein kinase activity (GO:0004672);; Molecular Function: protein serine/threonine kinase activity (GO:0004674);; Molecular Function: binding (GO:0005488);; Molecular Function: ATP binding (GO:0005524);; Cellular Component: mitochondrion (GO:0005739);; Biological Process: protein phosphorylation (GO:0006468);; Biological Process: defense response (GO:0006952);; Biological Pro…	Molecular Function: protein kinase activity (GO:0004672);; Molecular Function: protein serine/threonine kinase activity (GO:0004674);; Molecular Function: binding (GO:0005488);; Molecular Function: ATP binding (GO:0005524);; Cellular Component: mitochondrion (GO:0005739);; Biological Process: protein phosphorylation (GO:0006468);; Biological Process: defense response (GO:0006952);; Biological Pro…	G-type lectin S-receptor-like serine/threonine-protein kinase At2g19130 (Precursor) GN=At2g19130 OS=Arabidopsis thaliana (Mouse-ear cress) PE=2 SV=1
GRMZM2G008730	4.414	3.8557	6.34222	3.57523	Cellular Component: mitochondrion (GO:0005739);; Biological Process: nitrogen compound metabolic process (GO:0006807);; Biological Process: response to light stimulus (GO:0009416);; Cellular Component: PSII associated light-harvesting complex II (GO:0009517);; Cellular Component: photosystem I (GO:0009522);; Cellular Component: chloroplast stromal thylakoid (GO:0009533);; Cellular Component: chlo…	Cellular Component: mitochondrion (GO:0005739);; Biological Process: nitrogen compound metabolic process (GO:0006807);; Biological Process: response to light stimulus (GO:0009416);; Cellular Component: PSII associated light-harvesting complex II (GO:0009517);; Cellular Component: photosystem I (GO:0009522);; Cellular Component: chloroplast stromal thylakoid (GO:0009533);; Cellular Component: chlo…	Chlorophyll a-b binding protein CP26, chloroplastic (Precursor) GN=LHCB5 OS=Arabidopsis thaliana (Mouse-ear cress) PE=2 SV=1
GRMZM2G174585	4.41258	6.15666	3.87877	4.28929	Molecular Function: nucleotide binding (GO:0000166);; Molecular Function: protein serine/threonine kinase activity (GO:0004674);; Molecular Function: protein binding (GO:0005515);; Molecular Function: ATP binding (GO:0005524);; Cellular Component: plasma membrane (GO:0005886);; Biological Process: glucose catabolic process (GO:0006007);; Biological Process: protein phosphorylation (GO:0006468);; …	Molecular Function: nucleotide binding (GO:0000166);; Molecular Function: protein serine/threonine kinase activity (GO:0004674);; Molecular Function: protein binding (GO:0005515);; Molecular Function: ATP binding (GO:0005524);; Cellular Component: plasma membrane (GO:0005886);; Biological Process: glucose catabolic process (GO:0006007);; Biological Process: protein phosphorylation (GO:0006468);; …	Probable LRR receptor-like serine/threonine-protein kinase At1g06840 (Precursor) GN=At1g06840 OS=Arabidopsis thaliana (Mouse-ear cress) PE=1 SV=2
GRMZM2G080168	4.40814	7.21744	4.18847	3.24431	Molecular Function: DNA binding (GO:0003677);; Molecular Function: sequence-specific DNA binding transcription factor activity (GO:0003700);; Cellular Component: nucleus (GO:0005634);; Biological Process: regulation of transcription, DNA-templated (GO:0006355);; Biological Process: gibberellic acid mediated signaling pathway (GO:0009740);; Biological Process: positive regulation of flower develop…	Molecular Function: DNA binding (GO:0003677);; Molecular Function: sequence-specific DNA binding transcription factor activity (GO:0003700);; Cellular Component: nucleus (GO:0005634);; Biological Process: regulation of transcription, DNA-templated (GO:0006355);; Biological Process: gibberellic acid mediated signaling pathway (GO:0009740);; Biological Process: positive regulation of flower develop…	Transcription factor bHLH62 GN=F21O3.5 OS=Arabidopsis thaliana (Mouse-ear cress) PE=2 SV=1
GRMZM2G149452	4.39709	3.94743	1.6762	2.52473	Molecular Function: protein binding (GO:0005515);; Cellular Component: extracellular region (GO:0005576);; Cellular Component: plasma membrane (GO:0005886);; Cellular Component: cell cortex (GO:0005938);; Biological Process: Golgi to vacuole transport (GO:0006896);; Cellular Component: chloroplast (GO:0009507);; Biological Process: response to abiotic stimulus (GO:0009628);; Cellular Component: p…	Molecular Function: protein binding (GO:0005515);; Cellular Component: extracellular region (GO:0005576);; Cellular Component: plasma membrane (GO:0005886);; Cellular Component: cell cortex (GO:0005938);; Biological Process: Golgi to vacuole transport (GO:0006896);; Cellular Component: chloroplast (GO:0009507);; Biological Process: response to abiotic stimulus (GO:0009628);; Cellular Component: p…	WAT1-related protein At1g21890 GN=At1g21890 OS=Arabidopsis thaliana (Mouse-ear cress) PE=2 SV=1
GRMZM2G148811	4.38352	3.95105	3.70917	3.71953	Biological Process: maltose metabolic process (GO:0000023);; Cellular Component: plastid (GO:0009536);; Biological Process: starch biosynthetic process (GO:0019252);; Cellular Component: intracellular part (GO:0044424);;	Biological Process: maltose metabolic process (GO:0000023);; Cellular Component: plastid (GO:0009536);; Biological Process: starch biosynthetic process (GO:0019252);; Cellular Component: intracellular part (GO:0044424);;	Carbon catabolite repressor protein 4 homolog 3 GN=CCR4-3 OS=Arabidopsis thaliana (Mouse-ear cress) PE=2 SV=2
GRMZM5G889620	4.38004	4.58975	3.62011	4.13279	--	--	--
GRMZM2G149323	4.35144	5.24805	3.44077	3.79333	--	--	--
GRMZM2G077655	4.33795	7.14757	3.61888	5.65099	Molecular Function: protein serine/threonine kinase activity (GO:0004674);; Molecular Function: calcium ion binding (GO:0005509);; Molecular Function: ATP binding (GO:0005524);; Cellular Component: plasma membrane (GO:0005886);; Biological Process: protein phosphorylation (GO:0006468);; Biological Process: defense response (GO:0006952);; Biological Process: oligosaccharide metabolic process (GO:0…	Molecular Function: protein serine/threonine kinase activity (GO:0004674);; Molecular Function: calcium ion binding (GO:0005509);; Molecular Function: ATP binding (GO:0005524);; Cellular Component: plasma membrane (GO:0005886);; Biological Process: protein phosphorylation (GO:0006468);; Biological Process: defense response (GO:0006952);; Biological Process: oligosaccharide metabolic process (GO:0…	Wall-associated receptor kinase 3 (Precursor) GN=WAK3 OS=Arabidopsis thaliana (Mouse-ear cress) PE=2 SV=2
GRMZM2G003426	4.32592	6.82959	6.33581	6.08631	Cellular Component: cytoplasmic membrane-bounded vesicle (GO:0016023);;	Cellular Component: cytoplasmic membrane-bounded vesicle (GO:0016023);;	--
GRMZM2G074462	4.31901	3.0323	3.58242	3.58094	Molecular Function: catalytic activity (GO:0003824);; Biological Process: metabolic process (GO:0008152);; Molecular Function: starch binding (GO:2001070);;	Molecular Function: catalytic activity (GO:0003824);; Biological Process: metabolic process (GO:0008152);; Molecular Function: starch binding (GO:2001070);;	Phosphoglucan, water dikinase, chloroplastic (Precursor) OS=Arabidopsis thaliana (Mouse-ear cress) PE=1 SV=1
GRMZM2G078806	4.30588	4.65888	1.08827	2.55504	Cellular Component: nucleoplasm (GO:0005654);; Biological Process: RNA processing (GO:0006396);; Biological Process: response to stress (GO:0006950);; Biological Process: organelle organization (GO:0006996);; Biological Process: cell communication (GO:0007154);; Biological Process: embryo sac development (GO:0009553);; Biological Process: response to abiotic stimulus (GO:0009628);; Biological Pro…	Cellular Component: nucleoplasm (GO:0005654);; Biological Process: RNA processing (GO:0006396);; Biological Process: response to stress (GO:0006950);; Biological Process: organelle organization (GO:0006996);; Biological Process: cell communication (GO:0007154);; Biological Process: embryo sac development (GO:0009553);; Biological Process: response to abiotic stimulus (GO:0009628);; Biological Pro…	Arginine/serine-rich protein 45 GN=F19K19.9 OS=Arabidopsis thaliana (Mouse-ear cress) PE=1 SV=1
GRMZM2G353091	4.30286	6.56057	2.5006	4.63189	Molecular Function: binding (GO:0005488);; Biological Process: cellular protein modification process (GO:0006464);; Molecular Function: zinc ion binding (GO:0008270);; Biological Process: single-organism process (GO:0044699);;	Molecular Function: binding (GO:0005488);; Biological Process: cellular protein modification process (GO:0006464);; Molecular Function: zinc ion binding (GO:0008270);; Biological Process: single-organism process (GO:0044699);;	Putative E3 ubiquitin-protein ligase RF4 GN=RF4 OS=Arabidopsis thaliana (Mouse-ear cress) PE=3 SV=1
GRMZM2G086730	4.29968	4.24497	3.92637	1.89176	Biological Process: polysaccharide biosynthetic process (GO:0000271);; Biological Process: response to superoxide (GO:0000303);; Molecular Function: protein binding (GO:0005515);; Molecular Function: ATP binding (GO:0005524);; Cellular Component: nucleus (GO:0005634);; Cellular Component: plasma membrane (GO:0005886);; Biological Process: nucleobase-containing compound metabolic process (GO:00061…	Biological Process: polysaccharide biosynthetic process (GO:0000271);; Biological Process: response to superoxide (GO:0000303);; Molecular Function: protein binding (GO:0005515);; Molecular Function: ATP binding (GO:0005524);; Cellular Component: nucleus (GO:0005634);; Cellular Component: plasma membrane (GO:0005886);; Biological Process: nucleobase-containing compound metabolic process (GO:00061…	ABC transporter B family member 11 GN=T14P4.15 OS=Arabidopsis thaliana (Mouse-ear cress) PE=2 SV=1
GRMZM2G028736	4.29949	3.34908	1.703	2.36363	Biological Process: response to hypoxia (GO:0001666);; Cellular Component: extracellular region (GO:0005576);; Cellular Component: nucleus (GO:0005634);; Cellular Component: plasma membrane (GO:0005886);; Biological Process: protein targeting to membrane (GO:0006612);; Biological Process: nucleotide transport (GO:0006862);; Biological Process: ER to Golgi vesicle-mediated transport (GO:0006888);;…	Biological Process: response to hypoxia (GO:0001666);; Cellular Component: extracellular region (GO:0005576);; Cellular Component: nucleus (GO:0005634);; Cellular Component: plasma membrane (GO:0005886);; Biological Process: protein targeting to membrane (GO:0006612);; Biological Process: nucleotide transport (GO:0006862);; Biological Process: ER to Golgi vesicle-mediated transport (GO:0006888);;…	Ammonium transporter 1 member 2 OS=Oryza sativa subsp. japonica (Rice) PE=2 SV=1
GRMZM2G159554	4.28781	4.31377	4.40981	3.73852	Molecular Function: structural constituent of ribosome (GO:0003735);; Cellular Component: ribosome (GO:0005840);; Biological Process: DNA-templated transcription, elongation (GO:0006354);; Biological Process: translation (GO:0006412);; Cellular Component: nucleoid (GO:0009295);; Cellular Component: chloroplast stroma (GO:0009570);; Cellular Component: chloroplast envelope (GO:0009941);; Biologica…	Molecular Function: structural constituent of ribosome (GO:0003735);; Cellular Component: ribosome (GO:0005840);; Biological Process: DNA-templated transcription, elongation (GO:0006354);; Biological Process: translation (GO:0006412);; Cellular Component: nucleoid (GO:0009295);; Cellular Component: chloroplast stroma (GO:0009570);; Cellular Component: chloroplast envelope (GO:0009941);; Biologica…	50S ribosomal protein L29, chloroplastic (Precursor) GN=RPL29 OS=Zea mays (Maize) PE=2 SV=1
GRMZM2G327680	4.28221	Inf	Inf	5.23374	Molecular Function: aspartate kinase activity (GO:0004072);; Molecular Function: phosphoprotein phosphatase activity (GO:0004721);; Molecular Function: iron ion binding (GO:0005506);; Cellular Component: intracellular (GO:0005622);; Cellular Component: nucleus (GO:0005634);; Cellular Component: cytosol (GO:0005829);; Cellular Component: plasma membrane (GO:0005886);; Biological Process: aspartate…	Molecular Function: aspartate kinase activity (GO:0004072);; Molecular Function: phosphoprotein phosphatase activity (GO:0004721);; Molecular Function: iron ion binding (GO:0005506);; Cellular Component: intracellular (GO:0005622);; Cellular Component: nucleus (GO:0005634);; Cellular Component: cytosol (GO:0005829);; Cellular Component: plasma membrane (GO:0005886);; Biological Process: aspartate…	Serine/threonine-protein phosphatase BSL1 homolog GN=OJ1607_F09.10 OS=Oryza sativa subsp. japonica (Rice) PE=2 SV=1
GRMZM2G151955	4.25909	2.53509	3.05142	2.07766	Biological Process: polysaccharide biosynthetic process (GO:0000271);; Molecular Function: protein serine/threonine kinase activity (GO:0004674);; Molecular Function: ATP binding (GO:0005524);; Cellular Component: extracellular region (GO:0005576);; Cellular Component: plasma membrane (GO:0005886);; Biological Process: protein phosphorylation (GO:0006468);; Biological Process: protein targeting t…	Biological Process: polysaccharide biosynthetic process (GO:0000271);; Molecular Function: protein serine/threonine kinase activity (GO:0004674);; Molecular Function: ATP binding (GO:0005524);; Cellular Component: extracellular region (GO:0005576);; Cellular Component: plasma membrane (GO:0005886);; Biological Process: protein phosphorylation (GO:0006468);; Biological Process: protein targeting t…	Protein NSP-INTERACTING KINASE 1 (Precursor) GN=NIK1 OS=Arabidopsis thaliana (Mouse-ear cress) PE=1 SV=1
GRMZM2G077621	4.24739	4.82364	3.50743	2.14824	Cellular Component: mitochondrion (GO:0005739);; Cellular Component: plasma membrane (GO:0005886);;	Cellular Component: mitochondrion (GO:0005739);; Cellular Component: plasma membrane (GO:0005886);;	--
AC207628.4_FG010	4.23672	6.8567	4.8917	8.07238	Molecular Function: catalytic activity (GO:0003824);; Molecular Function: methyltransferase activity (GO:0008168);; Cellular Component: plastid (GO:0009536);; Biological Process: cellular process (GO:0009987);; Biological Process: sterol biosynthetic process (GO:0016126);; Biological Process: methylation (GO:0032259);; Biological Process: macromolecule metabolic process (GO:0043170);; Biological …	Molecular Function: catalytic activity (GO:0003824);; Molecular Function: methyltransferase activity (GO:0008168);; Cellular Component: plastid (GO:0009536);; Biological Process: cellular process (GO:0009987);; Biological Process: sterol biosynthetic process (GO:0016126);; Biological Process: methylation (GO:0032259);; Biological Process: macromolecule metabolic process (GO:0043170);; Biological …	Formin-like protein 5 GN=P0453E05.107 OS=Oryza sativa subsp. japonica (Rice) PE=2 SV=2
GRMZM2G124026	4.21759	4.21946	4.14426	3.42603	Cellular Component: cytoplasmic membrane-bounded vesicle (GO:0016023);;	Cellular Component: cytoplasmic membrane-bounded vesicle (GO:0016023);;	--
GRMZM2G142924	4.21515	4.89223	3.47837	2.89435	Molecular Function: transporter activity (GO:0005215);; Biological Process: transport (GO:0006810);; Cellular Component: chloroplast (GO:0009507);; Cellular Component: membrane (GO:0016020);; Biological Process: brassinosteroid biosynthetic process (GO:0016132);; Biological Process: response to stimulus (GO:0050896);;	Molecular Function: transporter activity (GO:0005215);; Biological Process: transport (GO:0006810);; Cellular Component: chloroplast (GO:0009507);; Cellular Component: membrane (GO:0016020);; Biological Process: brassinosteroid biosynthetic process (GO:0016132);; Biological Process: response to stimulus (GO:0050896);;	Probable folate-biopterin transporter 6 GN=At5g10820 OS=Arabidopsis thaliana (Mouse-ear cress) PE=2 SV=1
GRMZM2G700828	4.19222	Inf	4.69976	5.12833	Biological Process: nuclear-transcribed mRNA catabolic process (GO:0000956);; Molecular Function: ubiquitin-protein transferase activity (GO:0004842);; Cellular Component: nucleus (GO:0005634);; Cellular Component: cytoplasm (GO:0005737);; Biological Process: fatty acid beta-oxidation (GO:0006635);; Biological Process: protein import into peroxisome matrix (GO:0016558);; Biological Process: photo…	Biological Process: nuclear-transcribed mRNA catabolic process (GO:0000956);; Molecular Function: ubiquitin-protein transferase activity (GO:0004842);; Cellular Component: nucleus (GO:0005634);; Cellular Component: cytoplasm (GO:0005737);; Biological Process: fatty acid beta-oxidation (GO:0006635);; Biological Process: protein import into peroxisome matrix (GO:0016558);; Biological Process: photo…	Probable E3 ubiquitin-protein ligase ARI7 GN=ARI7 OS=Arabidopsis thaliana (Mouse-ear cress) PE=2 SV=1
GRMZM2G012728	4.18922	4.61562	3.62509	4.02337	Biological Process: phototropism (GO:0009638);; Biological Process: cellular process (GO:0009987);; Biological Process: red or far-red light signaling pathway (GO:0010017);; Cellular Component: intracellular organelle (GO:0043229);; Biological Process: single-organism process (GO:0044699);;	Biological Process: phototropism (GO:0009638);; Biological Process: cellular process (GO:0009987);; Biological Process: red or far-red light signaling pathway (GO:0010017);; Cellular Component: intracellular organelle (GO:0043229);; Biological Process: single-organism process (GO:0044699);;	Protein PHYTOCHROME KINASE SUBSTRATE 4 GN=PKS4 OS=Arabidopsis thaliana (Mouse-ear cress) PE=1 SV=1
GRMZM2G114484	4.15588	5.84823	4.02635	4.60922	Biological Process: sulfate assimilation (GO:0000103);; Cellular Component: nucleus (GO:0005634);; Cellular Component: cytosol (GO:0005829);; Molecular Function: selenium binding (GO:0008430);; Cellular Component: plasmodesma (GO:0009506);; Cellular Component: chloroplast (GO:0009507);; Biological Process: hormone-mediated signaling pathway (GO:0009755);; Biological Process: polar nucleus fusion …	Biological Process: sulfate assimilation (GO:0000103);; Cellular Component: nucleus (GO:0005634);; Cellular Component: cytosol (GO:0005829);; Molecular Function: selenium binding (GO:0008430);; Cellular Component: plasmodesma (GO:0009506);; Cellular Component: chloroplast (GO:0009507);; Biological Process: hormone-mediated signaling pathway (GO:0009755);; Biological Process: polar nucleus fusion …	Selenium-binding protein 2 OS=Arabidopsis thaliana (Mouse-ear cress) PE=2 SV=1
GRMZM2G323287	4.14249	3.128	2.08811	1.90992	--	--	--
GRMZM2G306237	4.13154	3.58414	4.16717	4.16233	Cellular Component: membrane (GO:0016020);;	Cellular Component: membrane (GO:0016020);;	--
GRMZM2G167863	4.09933	Inf	5.61743	5.30846	Molecular Function: transporter activity (GO:0005215);; Cellular Component: mitochondrion (GO:0005739);; Cellular Component: vacuole (GO:0005773);; Biological Process: phosphatidylinositol biosynthetic process (GO:0006661);; Biological Process: transport (GO:0006810);; Cellular Component: membrane (GO:0016020);; Cellular Component: cytoplasmic membrane-bounded vesicle (GO:0016023);;	Molecular Function: transporter activity (GO:0005215);; Cellular Component: mitochondrion (GO:0005739);; Cellular Component: vacuole (GO:0005773);; Biological Process: phosphatidylinositol biosynthetic process (GO:0006661);; Biological Process: transport (GO:0006810);; Cellular Component: membrane (GO:0016020);; Cellular Component: cytoplasmic membrane-bounded vesicle (GO:0016023);;	Vacuolar protein sorting-associated protein 55 homolog GN=At1g32410 OS=Arabidopsis thaliana (Mouse-ear cress) PE=2 SV=1
GRMZM2G021885	4.09809	4.22352	3.03583	2.53747	Cellular Component: mitochondrion (GO:0005739);; Cellular Component: plastid (GO:0009536);;	Cellular Component: mitochondrion (GO:0005739);; Cellular Component: plastid (GO:0009536);;	Uncharacterized protein At5g41620 GN=At5g41620 OS=Arabidopsis thaliana (Mouse-ear cress) PE=1 SV=2
GRMZM2G429972	4.08747	3.91052	3.74207	3.75288	--	--	--
GRMZM2G315902	4.08743	2.12118	4.89342	2.66313	Biological Process: DNA metabolic process (GO:0006259);; Biological Process: meiotic nuclear division (GO:0007126);; Biological Process: response to stimulus (GO:0050896);; Biological Process: chromosome organization (GO:0051276);;	Biological Process: DNA metabolic process (GO:0006259);; Biological Process: meiotic nuclear division (GO:0007126);; Biological Process: response to stimulus (GO:0050896);; Biological Process: chromosome organization (GO:0051276);;	DNA mismatch repair protein MLH3 GN=MLH3 OS=Arabidopsis thaliana (Mouse-ear cress) PE=2 SV=2
GRMZM2G130230	4.08133	3.21162	3.6967	3.04604	Biological Process: tRNA wobble uridine modification (GO:0002098);; Molecular Function: glucose-6-phosphate dehydrogenase activity (GO:0004345);; Molecular Function: histone acetyltransferase activity (GO:0004402);; Cellular Component: nuclear euchromatin (GO:0005719);; Cellular Component: cytosol (GO:0005829);; Biological Process: chromatin assembly or disassembly (GO:0006333);; Biological Proce…	Biological Process: tRNA wobble uridine modification (GO:0002098);; Molecular Function: glucose-6-phosphate dehydrogenase activity (GO:0004345);; Molecular Function: histone acetyltransferase activity (GO:0004402);; Cellular Component: nuclear euchromatin (GO:0005719);; Cellular Component: cytosol (GO:0005829);; Biological Process: chromatin assembly or disassembly (GO:0006333);; Biological Proce…	Glucose-6-phosphate 1-dehydrogenase, cytoplasmic isoform GN=G6PDH OS=Solanum tuberosum (Potato) PE=2 SV=1
GRMZM2G357734	4.0688	4.00694	3.56956	2.51307	Molecular Function: serine C-palmitoyltransferase activity (GO:0004758);; Molecular Function: protein binding (GO:0005515);; Cellular Component: vacuole (GO:0005773);; Cellular Component: endoplasmic reticulum membrane (GO:0005789);; Molecular Function: transaminase activity (GO:0008483);; Cellular Component: chromoplast (GO:0009509);; Cellular Component: chloroplast thylakoid (GO:0009534);; Biol…	Molecular Function: serine C-palmitoyltransferase activity (GO:0004758);; Molecular Function: protein binding (GO:0005515);; Cellular Component: vacuole (GO:0005773);; Cellular Component: endoplasmic reticulum membrane (GO:0005789);; Molecular Function: transaminase activity (GO:0008483);; Cellular Component: chromoplast (GO:0009509);; Cellular Component: chloroplast thylakoid (GO:0009534);; Biol…	Long chain base biosynthesis protein 2a OS=Oryza sativa subsp. japonica (Rice) PE=2 SV=1
GRMZM2G059801	4.06842	2.67531	1.55107	1.91503	Molecular Function: iron ion binding (GO:0005506);; Molecular Function: electron carrier activity (GO:0009055);; Cellular Component: chloroplast (GO:0009507);; Molecular Function: iron-sulfur cluster binding (GO:0051536);;	Molecular Function: iron ion binding (GO:0005506);; Molecular Function: electron carrier activity (GO:0009055);; Cellular Component: chloroplast (GO:0009507);; Molecular Function: iron-sulfur cluster binding (GO:0051536);;	Chaperone protein dnaJ 10 GN=F28O16.7 OS=Arabidopsis thaliana (Mouse-ear cress) PE=2 SV=2
GRMZM2G123094	4.04466	6.39952	6.50368	4.27271	Molecular Function: nucleic acid binding (GO:0003676);; Molecular Function: sequence-specific DNA binding transcription factor activity (GO:0003700);; Cellular Component: nucleus (GO:0005634);; Biological Process: iron ion transport (GO:0006826);; Molecular Function: zinc ion binding (GO:0008270);; Cellular Component: plastid (GO:0009536);; Biological Process: regulation of meristem growth (GO:00…	Molecular Function: nucleic acid binding (GO:0003676);; Molecular Function: sequence-specific DNA binding transcription factor activity (GO:0003700);; Cellular Component: nucleus (GO:0005634);; Biological Process: iron ion transport (GO:0006826);; Molecular Function: zinc ion binding (GO:0008270);; Cellular Component: plastid (GO:0009536);; Biological Process: regulation of meristem growth (GO:00…	Zinc finger protein JACKDAW GN=F15A17.180 OS=Arabidopsis thaliana (Mouse-ear cress) PE=1 SV=1
GRMZM2G371793	4.03291	5.90532	3.43527	2.80424	Biological Process: defense response to insect (GO:0002213);; Molecular Function: acid phosphatase activity (GO:0003993);; Cellular Component: mitochondrion (GO:0005739);; Cellular Component: vacuole (GO:0005773);; Biological Process: response to oxidative stress (GO:0006979);; Biological Process: response to wounding (GO:0009611);; Biological Process: response to jasmonic acid (GO:0009753);; Cel…	Biological Process: defense response to insect (GO:0002213);; Molecular Function: acid phosphatase activity (GO:0003993);; Cellular Component: mitochondrion (GO:0005739);; Cellular Component: vacuole (GO:0005773);; Biological Process: response to oxidative stress (GO:0006979);; Biological Process: response to wounding (GO:0009611);; Biological Process: response to jasmonic acid (GO:0009753);; Cel…	Stem 28 kDa glycoprotein (Precursor) GN=VSPA OS=Glycine max (Soybean) PE=2 SV=1
GRMZM2G078566	4.02925	4.24161	4.80068	3.30835	Molecular Function: hydrolase activity, hydrolyzing O-glycosyl compounds (GO:0004553);; Cellular Component: vacuole (GO:0005773);; Biological Process: carbohydrate metabolic process (GO:0005975);; Cellular Component: plant-type cell wall (GO:0009505);; Cellular Component: plasmodesma (GO:0009506);; Cellular Component: cytoplasmic membrane-bounded vesicle (GO:0016023);; Cellular Component: anchore…	Molecular Function: hydrolase activity, hydrolyzing O-glycosyl compounds (GO:0004553);; Cellular Component: vacuole (GO:0005773);; Biological Process: carbohydrate metabolic process (GO:0005975);; Cellular Component: plant-type cell wall (GO:0009505);; Cellular Component: plasmodesma (GO:0009506);; Cellular Component: cytoplasmic membrane-bounded vesicle (GO:0016023);; Cellular Component: anchore…	Glucan endo-1,3-beta-glucosidase 8 (Precursor) GN=At1g64760 OS=Arabidopsis thaliana (Mouse-ear cress) PE=1 SV=2
GRMZM2G083128	4.02677	3.81735	3.39547	3.52017	--	--	--
GRMZM2G124820	4.02254	2.60248	4.72319	3.67336	Cellular Component: mitochondrion (GO:0005739);; Biological Process: cellular aromatic compound metabolic process (GO:0006725);; Cellular Component: chloroplast (GO:0009507);; Molecular Function: carbon-carbon lyase activity (GO:0016830);; Cellular Component: cell periphery (GO:0071944);;	Cellular Component: mitochondrion (GO:0005739);; Biological Process: cellular aromatic compound metabolic process (GO:0006725);; Cellular Component: chloroplast (GO:0009507);; Molecular Function: carbon-carbon lyase activity (GO:0016830);; Cellular Component: cell periphery (GO:0071944);;	Vegetative cell wall protein gp1 (Precursor) GN=GP1 OS=Chlamydomonas reinhardtii (Chlamydomonas smithii) PE=2 SV=1
GRMZM2G111774	4.01941	3.55648	3.88986	4.14596	Molecular Function: cyclin-dependent protein serine/threonine kinase inhibitor activity (GO:0004861);; Cellular Component: nucleus (GO:0005634);; Biological Process: cell cycle arrest (GO:0007050);; Molecular Function: kinase activity (GO:0016301);; Biological Process: phosphorylation (GO:0016310);;	Molecular Function: cyclin-dependent protein serine/threonine kinase inhibitor activity (GO:0004861);; Cellular Component: nucleus (GO:0005634);; Biological Process: cell cycle arrest (GO:0007050);; Molecular Function: kinase activity (GO:0016301);; Biological Process: phosphorylation (GO:0016310);;	--
GRMZM2G108527	4.01499	1.89407	3.37083	2.68968	--	--	--
AC185466.3_FG001	4.01195	3.32188	6.38286	4.94584	Cellular Component: cell part (GO:0044464);; Biological Process: single-organism process (GO:0044699);;	Cellular Component: cell part (GO:0044464);; Biological Process: single-organism process (GO:0044699);;	--
GRMZM2G047968	4.00105	4.26362	3.73611	3.967	Molecular Function: peroxidase activity (GO:0004601);; Cellular Component: vacuole (GO:0005773);; Cellular Component: peroxisome (GO:0005777);; Cellular Component: cytosol (GO:0005829);; Biological Process: response to oxidative stress (GO:0006979);; Cellular Component: plastid (GO:0009536);; Cellular Component: thylakoid (GO:0009579);; Biological Process: response to abiotic stimulus (GO:0009628…	Molecular Function: peroxidase activity (GO:0004601);; Cellular Component: vacuole (GO:0005773);; Cellular Component: peroxisome (GO:0005777);; Cellular Component: cytosol (GO:0005829);; Biological Process: response to oxidative stress (GO:0006979);; Cellular Component: plastid (GO:0009536);; Cellular Component: thylakoid (GO:0009579);; Biological Process: response to abiotic stimulus (GO:0009628…	Putative L-ascorbate peroxidase 6 GN=APX6 OS=Arabidopsis thaliana (Mouse-ear cress) PE=2 SV=1
AC206788.3_FG015	3.99329	3.91513	1.12152	2.10468	Cellular Component: mitochondrion (GO:0005739);; Cellular Component: cytosol (GO:0005829);; Biological Process: cellular aromatic compound metabolic process (GO:0006725);; Biological Process: xenobiotic metabolic process (GO:0006805);; Biological Process: cell communication (GO:0007154);; Biological Process: metabolic process (GO:0008152);; Biological Process: response to salt stress (GO:0009651)…	Cellular Component: mitochondrion (GO:0005739);; Cellular Component: cytosol (GO:0005829);; Biological Process: cellular aromatic compound metabolic process (GO:0006725);; Biological Process: xenobiotic metabolic process (GO:0006805);; Biological Process: cell communication (GO:0007154);; Biological Process: metabolic process (GO:0008152);; Biological Process: response to salt stress (GO:0009651)…	Anthocyanidin 5,3-O-glucosyltransferase GN=RhGT1 OS=Rosa hybrid cultivar PE=2 SV=1
GRMZM2G078314	3.98684	3.70314	2.03733	3.29525	Cellular Component: nucleosome (GO:0000786);; Molecular Function: DNA binding (GO:0003677);; Cellular Component: nucleolus (GO:0005730);; Biological Process: glucose catabolic process (GO:0006007);; Biological Process: nucleosome assembly (GO:0006334);; Biological Process: protein targeting (GO:0006605);; Biological Process: cell proliferation (GO:0008283);; Cellular Component: plastid (GO:000953…	Cellular Component: nucleosome (GO:0000786);; Molecular Function: DNA binding (GO:0003677);; Cellular Component: nucleolus (GO:0005730);; Biological Process: glucose catabolic process (GO:0006007);; Biological Process: nucleosome assembly (GO:0006334);; Biological Process: protein targeting (GO:0006605);; Biological Process: cell proliferation (GO:0008283);; Cellular Component: plastid (GO:000953…	Histone H3.2 GN=B34 OS=Nicotiana tabacum (Common tobacco) PE=1 SV=1
GRMZM2G138587	3.97999	7.12647	4.72274	6.75287	Cellular Component: plasma membrane (GO:0005886);; Biological Process: signal transduction (GO:0007165);; Cellular Component: chloroplast (GO:0009507);; Cellular Component: secondary cell wall (GO:0009531);; Cellular Component: plastid (GO:0009536);; Biological Process: plant-type cell wall organization (GO:0009664);; Biological Process: auxin polar transport (GO:0009926);; Biological Process: xy…	Cellular Component: plasma membrane (GO:0005886);; Biological Process: signal transduction (GO:0007165);; Cellular Component: chloroplast (GO:0009507);; Cellular Component: secondary cell wall (GO:0009531);; Cellular Component: plastid (GO:0009536);; Biological Process: plant-type cell wall organization (GO:0009664);; Biological Process: auxin polar transport (GO:0009926);; Biological Process: xy…	Rho GTPase-activating protein 4 GN=ROPGAP4 OS=Arabidopsis thaliana (Mouse-ear cress) PE=2 SV=1
GRMZM2G148090	3.96802	3.50587	2.57492	2.93995	Molecular Function: nucleotide binding (GO:0000166);; Molecular Function: RNA binding (GO:0003723);; Molecular Function: metal ion binding (GO:0046872);; Molecular Function: organic cyclic compound binding (GO:0097159);; Molecular Function: heterocyclic compound binding (GO:1901363);;	Molecular Function: nucleotide binding (GO:0000166);; Molecular Function: RNA binding (GO:0003723);; Molecular Function: metal ion binding (GO:0046872);; Molecular Function: organic cyclic compound binding (GO:0097159);; Molecular Function: heterocyclic compound binding (GO:1901363);;	Zinc finger CCCH domain-containing protein 54 OS=Oryza sativa subsp. japonica (Rice) PE=2 SV=2
GRMZM2G005640	3.95899	4.50761	1.99714	2.23214	Biological Process: RNA methylation (GO:0001510);; Molecular Function: structural constituent of ribosome (GO:0003735);; Cellular Component: nucleolus (GO:0005730);; Cellular Component: mitochondrion (GO:0005739);; Cellular Component: vacuolar membrane (GO:0005774);; Cellular Component: Golgi apparatus (GO:0005794);; Cellular Component: plasma membrane (GO:0005886);; Biological Process: translati…	Biological Process: RNA methylation (GO:0001510);; Molecular Function: structural constituent of ribosome (GO:0003735);; Cellular Component: nucleolus (GO:0005730);; Cellular Component: mitochondrion (GO:0005739);; Cellular Component: vacuolar membrane (GO:0005774);; Cellular Component: Golgi apparatus (GO:0005794);; Cellular Component: plasma membrane (GO:0005886);; Biological Process: translati…	40S ribosomal protein S4 GN=OJ1359_D06.12 OS=Oryza sativa subsp. japonica (Rice) PE=2 SV=3
GRMZM2G337548	3.95551	2.91458	4.10053	5.58593	Molecular Function: cysteine-type endopeptidase activity (GO:0004197);; Cellular Component: extracellular region (GO:0005576);; Cellular Component: cytosol (GO:0005829);; Cellular Component: plasma membrane (GO:0005886);; Biological Process: proteolysis (GO:0006508);; Biological Process: ion transport (GO:0006811);; Biological Process: response to osmotic stress (GO:0006970);; Biological Process:…	Molecular Function: cysteine-type endopeptidase activity (GO:0004197);; Cellular Component: extracellular region (GO:0005576);; Cellular Component: cytosol (GO:0005829);; Cellular Component: plasma membrane (GO:0005886);; Biological Process: proteolysis (GO:0006508);; Biological Process: ion transport (GO:0006811);; Biological Process: response to osmotic stress (GO:0006970);; Biological Process:…	Metacaspase-1 GN=T7I23.17 OS=Arabidopsis thaliana (Mouse-ear cress) PE=1 SV=1
GRMZM2G457909	3.94603	4.08468	3.07849	2.68829	Cellular Component: cytoplasm (GO:0005737);; Cellular Component: membrane (GO:0016020);; Molecular Function: metal ion binding (GO:0046872);;	Cellular Component: cytoplasm (GO:0005737);; Cellular Component: membrane (GO:0016020);; Molecular Function: metal ion binding (GO:0046872);;	Ubiquitin carboxyl-terminal hydrolase 15 GN=UBP15 OS=Arabidopsis thaliana (Mouse-ear cress) PE=2 SV=2
GRMZM2G108600	3.94277	3.72066	3.66223	4.20935	Cellular Component: Golgi membrane (GO:0000139);; Biological Process: calcium ion transport (GO:0006816);; Biological Process: Golgi organization (GO:0007030);; Biological Process: DNA mediated transformation (GO:0009294);; Biological Process: response to bacterium (GO:0009617);; Biological Process: response to salt stress (GO:0009651);; Biological Process: cytokinin-activated signaling pathway (…	Cellular Component: Golgi membrane (GO:0000139);; Biological Process: calcium ion transport (GO:0006816);; Biological Process: Golgi organization (GO:0007030);; Biological Process: DNA mediated transformation (GO:0009294);; Biological Process: response to bacterium (GO:0009617);; Biological Process: response to salt stress (GO:0009651);; Biological Process: cytokinin-activated signaling pathway (…	Probable mannan synthase 11 OS=Oryza sativa subsp. japonica (Rice) PE=2 SV=1
GRMZM2G492296	3.92939	1.06447	2.23943	1.83087	--	--	--
GRMZM2G157153	3.92624	3.38588	1.48547	1.8799	Cellular Component: cell part (GO:0044464);;	Cellular Component: cell part (GO:0044464);;	Formin-like protein 5 GN=P0453E05.107 OS=Oryza sativa subsp. japonica (Rice) PE=2 SV=2
GRMZM2G020728	3.92292	4.13694	4.08728	3.70605	Cellular Component: nucleus (GO:0005634);; Cellular Component: cytosol (GO:0005829);;	Cellular Component: nucleus (GO:0005634);; Cellular Component: cytosol (GO:0005829);;	Protein BUD31 homolog 1 OS=Oryza sativa subsp. japonica (Rice) PE=2 SV=1
GRMZM2G061932	3.90724	3.49638	2.48038	2.64996	Cellular Component: cytoplasmic membrane-bounded vesicle (GO:0016023);;	Cellular Component: cytoplasmic membrane-bounded vesicle (GO:0016023);;	Arginine/serine-rich protein 45 GN=F19K19.9 OS=Arabidopsis thaliana (Mouse-ear cress) PE=1 SV=1
GRMZM2G380656	3.90561	3.72294	3.36808	2.66142	--	--	--
GRMZM2G049913	3.89417	6.00975	6.81155	8.95661	--	--	--
AC214817.3_FG004	3.88444	3.91234	2.41829	2.56824	Biological Process: polysaccharide catabolic process (GO:0000272);; Molecular Function: protein kinase activity (GO:0004672);; Molecular Function: protein serine/threonine kinase activity (GO:0004674);; Molecular Function: ATP binding (GO:0005524);; Cellular Component: extracellular region (GO:0005576);; Cellular Component: mitochondrion (GO:0005739);; Cellular Component: vacuolar membrane (GO:00…	Biological Process: polysaccharide catabolic process (GO:0000272);; Molecular Function: protein kinase activity (GO:0004672);; Molecular Function: protein serine/threonine kinase activity (GO:0004674);; Molecular Function: ATP binding (GO:0005524);; Cellular Component: extracellular region (GO:0005576);; Cellular Component: mitochondrion (GO:0005739);; Cellular Component: vacuolar membrane (GO:00…	Probable inactive receptor kinase At5g58300 (Precursor) GN=At5g58300 OS=Arabidopsis thaliana (Mouse-ear cress) PE=1 SV=1
GRMZM2G077045	3.87488	4.944	5.1669	3.15413	Biological Process: DNA damage checkpoint (GO:0000077);; Molecular Function: DNA binding (GO:0003677);; Biological Process: regulation of transcription, DNA-templated (GO:0006355);; Biological Process: response to gamma radiation (GO:0010332);; Biological Process: regulation of meiosis (GO:0040020);;	Biological Process: DNA damage checkpoint (GO:0000077);; Molecular Function: DNA binding (GO:0003677);; Biological Process: regulation of transcription, DNA-templated (GO:0006355);; Biological Process: response to gamma radiation (GO:0010332);; Biological Process: regulation of meiosis (GO:0040020);;	NAC domain-containing protein 8 GN=NAC008 OS=Arabidopsis thaliana (Mouse-ear cress) PE=2 SV=1
GRMZM2G383093	3.82321	3.78517	3.04076	5.18771	--	--	--
GRMZM2G127546	3.82305	1.86378	3.59031	3.21342	Molecular Function: pyruvate dehydrogenase (acetyl-transferring) activity (GO:0004739);; Molecular Function: transketolase activity (GO:0004802);; Cellular Component: mitochondrion (GO:0005739);; Biological Process: acetyl-CoA metabolic process (GO:0006084);; Biological Process: glycolytic process (GO:0006096);; Biological Process: polyamine catabolic process (GO:0006598);; Biological Process: fa…	Molecular Function: pyruvate dehydrogenase (acetyl-transferring) activity (GO:0004739);; Molecular Function: transketolase activity (GO:0004802);; Cellular Component: mitochondrion (GO:0005739);; Biological Process: acetyl-CoA metabolic process (GO:0006084);; Biological Process: glycolytic process (GO:0006096);; Biological Process: polyamine catabolic process (GO:0006598);; Biological Process: fa…	Pyruvate dehydrogenase E1 component subunit beta-4, chloroplastic (Precursor) OS=Oryza sativa subsp. japonica (Rice) PE=2 SV=1
GRMZM2G181266	3.80902	3.91399	4.42288	4.01798	Biological Process: polysaccharide biosynthetic process (GO:0000271);; Molecular Function: protein tyrosine phosphatase activity (GO:0004725);; Cellular Component: nucleus (GO:0005634);; Cellular Component: mitochondrion (GO:0005739);; Cellular Component: endoplasmic reticulum membrane (GO:0005789);; Cellular Component: cytosol (GO:0005829);; Biological Process: cellular protein modification proc…	Biological Process: polysaccharide biosynthetic process (GO:0000271);; Molecular Function: protein tyrosine phosphatase activity (GO:0004725);; Cellular Component: nucleus (GO:0005634);; Cellular Component: mitochondrion (GO:0005739);; Cellular Component: endoplasmic reticulum membrane (GO:0005789);; Cellular Component: cytosol (GO:0005829);; Biological Process: cellular protein modification proc…	Very-long-chain (3R)-3-hydroxyacyl-[acyl-carrier protein] dehydratase PASTICCINO 2A OS=Oryza sativa subsp. japonica (Rice) PE=2 SV=2
GRMZM2G009792	3.7967	2.86559	3.06537	1.48231	Cellular Component: nucleus (GO:0005634);; Cellular Component: cytosol (GO:0005829);; Biological Process: response to stress (GO:0006950);;	Cellular Component: nucleus (GO:0005634);; Cellular Component: cytosol (GO:0005829);; Biological Process: response to stress (GO:0006950);;	Abscisic stress-ripening protein 1 GN=ASR1 OS=Solanum lycopersicum (Tomato) PE=2 SV=1
GRMZM2G154278	3.72565	3.84855	4.30281	3.58113	Biological Process: mRNA splicing, via spliceosome (GO:0000398);; Cellular Component: spliceosomal complex (GO:0005681);;	Biological Process: mRNA splicing, via spliceosome (GO:0000398);; Cellular Component: spliceosomal complex (GO:0005681);;	--
GRMZM2G402493	3.71409	3.63325	3.65157	3.81865	--	--	--
GRMZM2G109830	3.69132	4.98998	4.37596	4.31314	Molecular Function: protein binding (GO:0005515);; Biological Process: polysaccharide metabolic process (GO:0005976);; Biological Process: pattern specification process (GO:0007389);; Biological Process: epidermis development (GO:0008544);; Biological Process: response to external stimulus (GO:0009605);; Biological Process: response to bacterium (GO:0009617);; Biological Process: hormone-mediated…	Molecular Function: protein binding (GO:0005515);; Biological Process: polysaccharide metabolic process (GO:0005976);; Biological Process: pattern specification process (GO:0007389);; Biological Process: epidermis development (GO:0008544);; Biological Process: response to external stimulus (GO:0009605);; Biological Process: response to bacterium (GO:0009617);; Biological Process: hormone-mediated…	Probable LRR receptor-like serine/threonine-protein kinase At3g47570 (Precursor) GN=At3g47570 OS=Arabidopsis thaliana (Mouse-ear cress) PE=1 SV=1
GRMZM2G094990	3.68902	3.01295	4.09563	2.96016	Cellular Component: extracellular region (GO:0005576);; Cellular Component: cell wall (GO:0005618);; Cellular Component: membrane (GO:0016020);; Cellular Component: cytoplasmic membrane-bounded vesicle (GO:0016023);; Biological Process: sexual reproduction (GO:0019953);;	Cellular Component: extracellular region (GO:0005576);; Cellular Component: cell wall (GO:0005618);; Cellular Component: membrane (GO:0016020);; Cellular Component: cytoplasmic membrane-bounded vesicle (GO:0016023);; Biological Process: sexual reproduction (GO:0019953);;	Expansin-B3 (Precursor) OS=Oryza sativa subsp. japonica (Rice) PE=2 SV=2
GRMZM2G063575	3.68623	2.48515	2.87343	2.25576	Biological Process: RNA modification (GO:0009451);; Biological Process: embryo development ending in seed dormancy (GO:0009793);; Biological Process: xylem and phloem pattern formation (GO:0010051);; Cellular Component: intracellular membrane-bounded organelle (GO:0043231);; Cellular Component: cytoplasmic part (GO:0044444);;	Biological Process: RNA modification (GO:0009451);; Biological Process: embryo development ending in seed dormancy (GO:0009793);; Biological Process: xylem and phloem pattern formation (GO:0010051);; Cellular Component: intracellular membrane-bounded organelle (GO:0043231);; Cellular Component: cytoplasmic part (GO:0044444);;	Pentatricopeptide repeat-containing protein At3g05340 GN=PCMP-E83 OS=Arabidopsis thaliana (Mouse-ear cress) PE=2 SV=2
GRMZM2G037485	3.67167	3.54689	1.99481	3.38476	Cellular Component: membrane (GO:0016020);;	Cellular Component: membrane (GO:0016020);;	--
GRMZM2G095020	3.66738	6.36202	Inf	4.24809	--	--	--
GRMZM2G559610	3.666	2.2438	1.83369	2.33827	Biological Process: DNA methylation (GO:0006306);; Biological Process: methylation-dependent chromatin silencing (GO:0006346);; Biological Process: determination of bilateral symmetry (GO:0009855);; Biological Process: regulation of flower development (GO:0009909);; Biological Process: meristem initiation (GO:0010014);; Biological Process: meristem maintenance (GO:0010073);; Biological Process: R…	Biological Process: DNA methylation (GO:0006306);; Biological Process: methylation-dependent chromatin silencing (GO:0006346);; Biological Process: determination of bilateral symmetry (GO:0009855);; Biological Process: regulation of flower development (GO:0009909);; Biological Process: meristem initiation (GO:0010014);; Biological Process: meristem maintenance (GO:0010073);; Biological Process: R…	--
GRMZM2G169005	3.65863	3.87448	3.1029	2.87385	Cellular Component: cytosol (GO:0005829);; Cellular Component: plasma membrane (GO:0005886);; Biological Process: defense response (GO:0006952);; Molecular Function: alcohol dehydrogenase (NADP+) activity (GO:0008106);; Biological Process: response to sucrose (GO:0009744);; Biological Process: flavonoid biosynthetic process (GO:0009813);; Biological Process: response to UV-B (GO:0010224);; Molecu…	Cellular Component: cytosol (GO:0005829);; Cellular Component: plasma membrane (GO:0005886);; Biological Process: defense response (GO:0006952);; Molecular Function: alcohol dehydrogenase (NADP+) activity (GO:0008106);; Biological Process: response to sucrose (GO:0009744);; Biological Process: flavonoid biosynthetic process (GO:0009813);; Biological Process: response to UV-B (GO:0010224);; Molecu…	Salutaridine reductase GN=SALR OS=Papaver bracteatum (Great scarlet poppy) PE=1 SV=1
GRMZM2G469371	3.65815	5.85438	5.3426	5.71414	Molecular Function: binding (GO:0005488);; Cellular Component: cytosol (GO:0005829);; Cellular Component: ribosome (GO:0005840);; Molecular Function: zinc ion binding (GO:0008270);; Cellular Component: membrane (GO:0016020);; Cellular Component: intracellular membrane-bounded organelle (GO:0043231);; Biological Process: primary metabolic process (GO:0044238);; Biological Process: cellular macromo…	Molecular Function: binding (GO:0005488);; Cellular Component: cytosol (GO:0005829);; Cellular Component: ribosome (GO:0005840);; Molecular Function: zinc ion binding (GO:0008270);; Cellular Component: membrane (GO:0016020);; Cellular Component: intracellular membrane-bounded organelle (GO:0043231);; Biological Process: primary metabolic process (GO:0044238);; Biological Process: cellular macromo…	RING-H2 finger protein ATL5 GN=ATL5 OS=Arabidopsis thaliana (Mouse-ear cress) PE=2 SV=1
GRMZM2G338721	3.64219	4.42434	Inf	Inf	Cellular Component: plastid (GO:0009536);;	Cellular Component: plastid (GO:0009536);;	Formin-like protein 18 (Precursor) GN=B1160F02.7 OS=Oryza sativa subsp. japonica (Rice) PE=2 SV=1
GRMZM2G105415	3.64212	2.84804	3.62491	2.38462	Molecular Function: nucleotide binding (GO:0000166);; Molecular Function: protein serine/threonine kinase activity (GO:0004674);; Molecular Function: ATP binding (GO:0005524);; Cellular Component: nucleus (GO:0005634);; Cellular Component: cytosol (GO:0005829);; Cellular Component: plasma membrane (GO:0005886);; Biological Process: protein phosphorylation (GO:0006468);; Biological Process: respon…	Molecular Function: nucleotide binding (GO:0000166);; Molecular Function: protein serine/threonine kinase activity (GO:0004674);; Molecular Function: ATP binding (GO:0005524);; Cellular Component: nucleus (GO:0005634);; Cellular Component: cytosol (GO:0005829);; Cellular Component: plasma membrane (GO:0005886);; Biological Process: protein phosphorylation (GO:0006468);; Biological Process: respon…	CBL-interacting protein kinase 1 GN=P0706B05.31 OS=Oryza sativa subsp. japonica (Rice) PE=2 SV=1
GRMZM2G136366	3.63106	3.04532	3.33732	1.64476	Molecular Function: methyltransferase activity (GO:0008168);;	Molecular Function: methyltransferase activity (GO:0008168);;	--
GRMZM2G032028	3.60258	4.23092	4.80792	4.44797	Cellular Component: membrane (GO:0016020);;	Cellular Component: membrane (GO:0016020);;	--
GRMZM2G152815	3.59908	3.30175	4.22977	4.12156	Molecular Function: metal ion binding (GO:0046872);;	Molecular Function: metal ion binding (GO:0046872);;	--
GRMZM2G457697	3.59105	4.13603	3.33122	3.91204	Biological Process: regulation of cell growth (GO:0001558);; Molecular Function: DNA binding (GO:0003677);; Molecular Function: RNA binding (GO:0003723);; Cellular Component: extracellular region (GO:0005576);; Cellular Component: nucleus (GO:0005634);; Cellular Component: cytoplasm (GO:0005737);; Cellular Component: mitochondrion (GO:0005739);; Biological Process: cell cycle (GO:0007049);; Biolo…	Biological Process: regulation of cell growth (GO:0001558);; Molecular Function: DNA binding (GO:0003677);; Molecular Function: RNA binding (GO:0003723);; Cellular Component: extracellular region (GO:0005576);; Cellular Component: nucleus (GO:0005634);; Cellular Component: cytoplasm (GO:0005737);; Cellular Component: mitochondrion (GO:0005739);; Biological Process: cell cycle (GO:0007049);; Biolo…	Enhancer of rudimentary homolog GN=At5g10810 OS=Arabidopsis thaliana (Mouse-ear cress) PE=2 SV=1
GRMZM2G326235	3.58833	3.47083	4.56129	3.12978	--	--	--
GRMZM2G037334	3.58799	5.79106	2.98601	6.16019	Molecular Function: protein binding (GO:0005515);; Cellular Component: nucleus (GO:0005634);; Cellular Component: cytoplasm (GO:0005737);; Biological Process: RNA processing (GO:0006396);; Cellular Component: membrane (GO:0016020);; Cellular Component: intracellular organelle part (GO:0044446);; Biological Process: single-organism cellular process (GO:0044763);; Biological Process: regulation of …	Molecular Function: protein binding (GO:0005515);; Cellular Component: nucleus (GO:0005634);; Cellular Component: cytoplasm (GO:0005737);; Biological Process: RNA processing (GO:0006396);; Cellular Component: membrane (GO:0016020);; Cellular Component: intracellular organelle part (GO:0044446);; Biological Process: single-organism cellular process (GO:0044763);; Biological Process: regulation of …	Formin-like protein 6 OS=Oryza sativa subsp. japonica (Rice) PE=2 SV=2
GRMZM2G043602	3.58642	2.61683	3.34495	2.65822	Molecular Function: 3-oxoacyl-[acyl-carrier-protein] reductase (NADPH) activity (GO:0004316);; Molecular Function: copper ion binding (GO:0005507);; Biological Process: fatty acid biosynthetic process (GO:0006633);; Cellular Component: chloroplast (GO:0009507);; Cellular Component: chloroplast stroma (GO:0009570);; Biological Process: response to abiotic stimulus (GO:0009628);; Cellular Component…	Molecular Function: 3-oxoacyl-[acyl-carrier-protein] reductase (NADPH) activity (GO:0004316);; Molecular Function: copper ion binding (GO:0005507);; Biological Process: fatty acid biosynthetic process (GO:0006633);; Cellular Component: chloroplast (GO:0009507);; Cellular Component: chloroplast stroma (GO:0009570);; Biological Process: response to abiotic stimulus (GO:0009628);; Cellular Component…	3-oxoacyl-[acyl-carrier-protein] reductase, chloroplastic (Precursor) GN=CLKR27 OS=Cuphea lanceolata (Cigar flower) PE=2 SV=1
GRMZM2G152089	3.57914	7.02764	3.32963	3.05773	--	--	--
GRMZM2G133028	3.57749	2.84316	3.77804	3.19788	--	--	--
GRMZM5G886177	3.57149	3.17829	1.91158	2.26745	Biological Process: response to stimulus (GO:0050896);;	Biological Process: response to stimulus (GO:0050896);;	Pathogen-related protein OS=Hordeum vulgare (Barley) PE=2 SV=2
GRMZM2G000209	3.56905	4.13807	2.16213	2.09846	Cellular Component: Golgi apparatus (GO:0005794);; Cellular Component: plasma membrane (GO:0005886);; Cellular Component: cell cortex (GO:0005938);; Biological Process: Golgi to vacuole transport (GO:0006896);; Biological Process: response to abiotic stimulus (GO:0009628);; Cellular Component: plant-type vacuole membrane (GO:0009705);; Biological Process: auxin-activated signaling pathway (GO:000…	Cellular Component: Golgi apparatus (GO:0005794);; Cellular Component: plasma membrane (GO:0005886);; Cellular Component: cell cortex (GO:0005938);; Biological Process: Golgi to vacuole transport (GO:0006896);; Biological Process: response to abiotic stimulus (GO:0009628);; Cellular Component: plant-type vacuole membrane (GO:0009705);; Biological Process: auxin-activated signaling pathway (GO:000…	WAT1-related protein At3g45870 GN=At3g45870 OS=Arabidopsis thaliana (Mouse-ear cress) PE=2 SV=1
GRMZM2G301208	3.56719	2.81416	2.90581	2.57615	Molecular Function: structural constituent of ribosome (GO:0003735);; Cellular Component: mitochondrion (GO:0005739);; Cellular Component: ribosome (GO:0005840);; Biological Process: translation (GO:0006412);;	Molecular Function: structural constituent of ribosome (GO:0003735);; Cellular Component: mitochondrion (GO:0005739);; Cellular Component: ribosome (GO:0005840);; Biological Process: translation (GO:0006412);;	Vegetative cell wall protein gp1 (Precursor) GN=GP1 OS=Chlamydomonas reinhardtii (Chlamydomonas smithii) PE=2 SV=1
GRMZM2G038931	3.5456	2.87359	2.26756	2.23915	Molecular Function: binding (GO:0005488);; Cellular Component: plasma membrane (GO:0005886);; Cellular Component: plastid (GO:0009536);; Biological Process: post-embryonic development (GO:0009791);; Cellular Component: membrane (GO:0016020);; Biological Process: cellular component organization (GO:0016043);; Molecular Function: kinase activity (GO:0016301);; Cellular Component: intrinsic componen…	Molecular Function: binding (GO:0005488);; Cellular Component: plasma membrane (GO:0005886);; Cellular Component: plastid (GO:0009536);; Biological Process: post-embryonic development (GO:0009791);; Cellular Component: membrane (GO:0016020);; Biological Process: cellular component organization (GO:0016043);; Molecular Function: kinase activity (GO:0016301);; Cellular Component: intrinsic componen…	Leucine-rich repeat extensin-like protein 5 (Precursor) GN=LRX5 OS=Arabidopsis thaliana (Mouse-ear cress) PE=2 SV=2
GRMZM2G179317	3.54292	5.53266	5.10484	5.06413	--	--	--
GRMZM2G357667	3.52834	4.25176	2.81356	3.14764	Biological Process: protein peptidyl-prolyl isomerization (GO:0000413);; Biological Process: regulation of protein phosphorylation (GO:0001932);; Molecular Function: peptidyl-prolyl cis-trans isomerase activity (GO:0003755);; Molecular Function: protein serine/threonine kinase activity (GO:0004674);; Molecular Function: ATP binding (GO:0005524);; Cellular Component: nucleus (GO:0005634);; Cellula…	Biological Process: protein peptidyl-prolyl isomerization (GO:0000413);; Biological Process: regulation of protein phosphorylation (GO:0001932);; Molecular Function: peptidyl-prolyl cis-trans isomerase activity (GO:0003755);; Molecular Function: protein serine/threonine kinase activity (GO:0004674);; Molecular Function: ATP binding (GO:0005524);; Cellular Component: nucleus (GO:0005634);; Cellula…	Peptidyl-prolyl cis-trans isomerase CYP19-4 (Precursor) GN=F23F1.12 OS=Arabidopsis thaliana (Mouse-ear cress) PE=1 SV=2
GRMZM2G049798	3.51912	2.79369	1.68903	1.31246	Biological Process: protein targeting to membrane (GO:0006612);; Biological Process: metabolic process (GO:0008152);; Biological Process: response to abiotic stimulus (GO:0009628);; Biological Process: salicylic acid mediated signaling pathway (GO:0009863);; Biological Process: jasmonic acid mediated signaling pathway (GO:0009867);; Biological Process: regulation of plant-type hypersensitive resp…	Biological Process: protein targeting to membrane (GO:0006612);; Biological Process: metabolic process (GO:0008152);; Biological Process: response to abiotic stimulus (GO:0009628);; Biological Process: salicylic acid mediated signaling pathway (GO:0009863);; Biological Process: jasmonic acid mediated signaling pathway (GO:0009867);; Biological Process: regulation of plant-type hypersensitive resp…	UDP-glycosyltransferase 85A3 OS=Arabidopsis thaliana (Mouse-ear cress) PE=2 SV=2
GRMZM2G019085	3.50284	2.28109	3.67387	3.17889	--	--	--
GRMZM5G815851	3.49323	2.94219	3.15095	2.02996	--	--	--
GRMZM2G076778	3.4863	6.03703	3.07326	3.42415	Biological Process: glucuronoxylan metabolic process (GO:0010413);; Biological Process: protein desumoylation (GO:0016926);; Biological Process: xylan biosynthetic process (GO:0045492);;	Biological Process: glucuronoxylan metabolic process (GO:0010413);; Biological Process: protein desumoylation (GO:0016926);; Biological Process: xylan biosynthetic process (GO:0045492);;	--
GRMZM2G003289	3.47334	3.94629	4.90643	3.2017	Molecular Function: cysteine synthase activity (GO:0004124);; Biological Process: cysteine biosynthetic process from serine (GO:0006535);; Cellular Component: chloroplast (GO:0009507);; Biological Process: fruit ripening, climacteric (GO:0009836);; Molecular Function: transferase activity (GO:0016740);; Biological Process: cyanide metabolic process (GO:0019499);; Molecular Function: L-3-cyanoalan…	Molecular Function: cysteine synthase activity (GO:0004124);; Biological Process: cysteine biosynthetic process from serine (GO:0006535);; Cellular Component: chloroplast (GO:0009507);; Biological Process: fruit ripening, climacteric (GO:0009836);; Molecular Function: transferase activity (GO:0016740);; Biological Process: cyanide metabolic process (GO:0019499);; Molecular Function: L-3-cyanoalan…	Cysteine synthase, chloroplastic/chromoplastic (Precursor) OS=Solanum tuberosum (Potato) PE=2 SV=1
GRMZM2G065696	3.46069	3.23015	1.55784	2.02495	Cellular Component: plasma membrane (GO:0005886);;	Cellular Component: plasma membrane (GO:0005886);;	--
GRMZM2G041930	3.43149	3.23479	3.26029	3.39	Molecular Function: RNA binding (GO:0003723);; Cellular Component: mitochondrion (GO:0005739);; Molecular Function: zinc ion binding (GO:0008270);; Cellular Component: chloroplast (GO:0009507);; Molecular Function: ribonuclease T2 activity (GO:0033897);;	Molecular Function: RNA binding (GO:0003723);; Cellular Component: mitochondrion (GO:0005739);; Molecular Function: zinc ion binding (GO:0008270);; Cellular Component: chloroplast (GO:0009507);; Molecular Function: ribonuclease T2 activity (GO:0033897);;	Formin-like protein 5 GN=P0453E05.107 OS=Oryza sativa subsp. japonica (Rice) PE=2 SV=2
GRMZM2G112957	3.42498	3.34098	2.97293	3.09474	--	--	--
AC152495.1_FG003	3.4115	3.01544	3.37245	2.96453	Biological Process: response to hypoxia (GO:0001666);; Molecular Function: binding (GO:0005488);; Biological Process: sucrose biosynthetic process (GO:0005986);; Biological Process: defense response (GO:0006952);; Biological Process: galactolipid biosynthetic process (GO:0019375);; Molecular Function: ADP binding (GO:0043531);; Molecular Function: sucrose-phosphate synthase activity (GO:0046524);;	Biological Process: response to hypoxia (GO:0001666);; Molecular Function: binding (GO:0005488);; Biological Process: sucrose biosynthetic process (GO:0005986);; Biological Process: defense response (GO:0006952);; Biological Process: galactolipid biosynthetic process (GO:0019375);; Molecular Function: ADP binding (GO:0043531);; Molecular Function: sucrose-phosphate synthase activity (GO:0046524);;	Putative disease resistance protein At3g14460 GN=At3g14460 OS=Arabidopsis thaliana (Mouse-ear cress) PE=3 SV=1
GRMZM2G021881	3.38799	1.88442	2.09583	2.14869	Cellular Component: mitochondrion (GO:0005739);;	Cellular Component: mitochondrion (GO:0005739);;	Formin-like protein 18 (Precursor) GN=B1160F02.7 OS=Oryza sativa subsp. japonica (Rice) PE=2 SV=1
GRMZM2G154156	3.38626	5.54736	3.09627	3.27115	Biological Process: RNA splicing, via endonucleolytic cleavage and ligation (GO:0000394);; Molecular Function: thiosulfate sulfurtransferase activity (GO:0004792);; Cellular Component: mitochondrion (GO:0005739);; Cellular Component: cytosol (GO:0005829);; Biological Process: aging (GO:0007568);; Biological Process: methionine biosynthetic process (GO:0009086);; Cellular Component: chloroplast (G…	Biological Process: RNA splicing, via endonucleolytic cleavage and ligation (GO:0000394);; Molecular Function: thiosulfate sulfurtransferase activity (GO:0004792);; Cellular Component: mitochondrion (GO:0005739);; Cellular Component: cytosol (GO:0005829);; Biological Process: aging (GO:0007568);; Biological Process: methionine biosynthetic process (GO:0009086);; Cellular Component: chloroplast (G…	Zinc finger CCCH domain-containing protein 17 OS=Oryza sativa subsp. japonica (Rice) PE=2 SV=2
GRMZM2G412229	3.38569	2.90628	1.419	1.81325	Cellular Component: chloroplast (GO:0009507);;	Cellular Component: chloroplast (GO:0009507);;	Formin-like protein 20 GN=MBK20.20/MBK20.21 OS=Arabidopsis thaliana (Mouse-ear cress) PE=2 SV=3
GRMZM2G157027	3.38319	3.39927	3.58496	3.64947	Molecular Function: acid phosphatase activity (GO:0003993);; Molecular Function: protein serine/threonine phosphatase activity (GO:0004722);; Cellular Component: extracellular region (GO:0005576);; Cellular Component: cell wall (GO:0005618);; Biological Process: tryptophan catabolic process (GO:0006569);; Cellular Component: chloroplast (GO:0009507);; Biological Process: systemic acquired resista…	Molecular Function: acid phosphatase activity (GO:0003993);; Molecular Function: protein serine/threonine phosphatase activity (GO:0004722);; Cellular Component: extracellular region (GO:0005576);; Cellular Component: cell wall (GO:0005618);; Biological Process: tryptophan catabolic process (GO:0006569);; Cellular Component: chloroplast (GO:0009507);; Biological Process: systemic acquired resista…	Probable inactive purple acid phosphatase 27 (Precursor) GN=PAP27 OS=Arabidopsis thaliana (Mouse-ear cress) PE=2 SV=1
GRMZM2G134711	3.37585	3.29952	2.69832	3.11976	--	--	--
GRMZM2G094352	3.36289	4.23897	4.86338	4.39112	Biological Process: MAPK cascade (GO:0000165);; Molecular Function: DNA binding (GO:0003677);; Molecular Function: sequence-specific DNA binding transcription factor activity (GO:0003700);; Molecular Function: calmodulin binding (GO:0005516);; Cellular Component: nucleus (GO:0005634);; Cellular Component: cytoplasm (GO:0005737);; Biological Process: regulation of transcription, DNA-templated (GO:…	Biological Process: MAPK cascade (GO:0000165);; Molecular Function: DNA binding (GO:0003677);; Molecular Function: sequence-specific DNA binding transcription factor activity (GO:0003700);; Molecular Function: calmodulin binding (GO:0005516);; Cellular Component: nucleus (GO:0005634);; Cellular Component: cytoplasm (GO:0005737);; Biological Process: regulation of transcription, DNA-templated (GO:…	Transcription factor TGA7 GN=F28K19.13 OS=Arabidopsis thaliana (Mouse-ear cress) PE=1 SV=1
GRMZM2G021270	3.34874	3.31138	3.95493	4.41129	Biological Process: microtubule cytoskeleton organization (GO:0000226);; Molecular Function: nucleic acid binding (GO:0003676);; Molecular Function: DNA binding (GO:0003677);; Molecular Function: DNA topoisomerase type II (ATP-hydrolyzing) activity (GO:0003918);; Molecular Function: ATP binding (GO:0005524);; Biological Process: DNA metabolic process (GO:0006259);; Biological Process: DNA replica…	Biological Process: microtubule cytoskeleton organization (GO:0000226);; Molecular Function: nucleic acid binding (GO:0003676);; Molecular Function: DNA binding (GO:0003677);; Molecular Function: DNA topoisomerase type II (ATP-hydrolyzing) activity (GO:0003918);; Molecular Function: ATP binding (GO:0005524);; Biological Process: DNA metabolic process (GO:0006259);; Biological Process: DNA replica…	DNA topoisomerase 2 GN=TOP2 OS=Arabidopsis thaliana (Mouse-ear cress) PE=2 SV=2
GRMZM2G473111	3.34254	4.63212	4.99981	4.95429	--	--	--
GRMZM5G829337	3.33843	3.94453	4.62446	4.61785	--	--	--
GRMZM2G106250	3.33402	2.00116	2.50313	1.96054	Molecular Function: 3-hydroxyacyl-CoA dehydrogenase activity (GO:0003857);; Cellular Component: peroxisome (GO:0005777);; Biological Process: fatty acid metabolic process (GO:0006631);; Biological Process: membrane fusion (GO:0006944);; Biological Process: multicellular organismal development (GO:0007275);; Molecular Function: 3-hydroxybutyryl-CoA dehydrogenase activity (GO:0008691);; Biological …	Molecular Function: 3-hydroxyacyl-CoA dehydrogenase activity (GO:0003857);; Cellular Component: peroxisome (GO:0005777);; Biological Process: fatty acid metabolic process (GO:0006631);; Biological Process: membrane fusion (GO:0006944);; Biological Process: multicellular organismal development (GO:0007275);; Molecular Function: 3-hydroxybutyryl-CoA dehydrogenase activity (GO:0008691);; Biological …	3-hydroxyacyl-CoA dehydrogenase GN=AIM1 OS=Arabidopsis thaliana (Mouse-ear cress) PE=1 SV=1
GRMZM2G406715	3.32687	2.37818	3.41721	2.14593	Molecular Function: nucleic acid binding (GO:0003676);; Molecular Function: DNA binding (GO:0003677);; Molecular Function: protein serine/threonine phosphatase activity (GO:0004722);; Molecular Function: protein binding (GO:0005515);; Cellular Component: nucleus (GO:0005634);; Biological Process: cellular protein modification process (GO:0006464);; Biological Process: response to water deprivatio…	Molecular Function: nucleic acid binding (GO:0003676);; Molecular Function: DNA binding (GO:0003677);; Molecular Function: protein serine/threonine phosphatase activity (GO:0004722);; Molecular Function: protein binding (GO:0005515);; Cellular Component: nucleus (GO:0005634);; Biological Process: cellular protein modification process (GO:0006464);; Biological Process: response to water deprivatio…	Protein ABSCISIC ACID-INSENSITIVE 5 GN=At2g36270 OS=Arabidopsis thaliana (Mouse-ear cress) PE=1 SV=1
GRMZM2G087753	3.31411	1.69044	2.74997	1.72203	--	--	--
GRMZM2G004191	3.26285	3.29646	Inf	6.78476	--	--	--
GRMZM2G108619	3.25649	3.63844	1.56715	1.73951	--	--	--
GRMZM5G899308	3.25574	1.35137	1.93856	1.60713	--	--	--
GRMZM2G157836	3.24552	2.95477	2.76912	2.97743	Biological Process: developmental process involved in reproduction (GO:0003006);; Molecular Function: ATP binding (GO:0005524);; Cellular Component: cytosol (GO:0005829);; Biological Process: DNA metabolic process (GO:0006259);; Biological Process: Mo-molybdopterin cofactor biosynthetic process (GO:0006777);; Biological Process: response to stress (GO:0006950);; Biological Process: tRNA processin…	Biological Process: developmental process involved in reproduction (GO:0003006);; Molecular Function: ATP binding (GO:0005524);; Cellular Component: cytosol (GO:0005829);; Biological Process: DNA metabolic process (GO:0006259);; Biological Process: Mo-molybdopterin cofactor biosynthetic process (GO:0006777);; Biological Process: response to stress (GO:0006950);; Biological Process: tRNA processin…	Molybdopterin-synthase sulfurtransferase GN=MOCS3-2 OS=Zea mays (Maize) PE=2 SV=1
GRMZM2G059517	3.24125	3.40654	2.63871	2.99521	Molecular Function: catalytic activity (GO:0003824);; Cellular Component: mitochondrion (GO:0005739);; Biological Process: metabolic process (GO:0008152);; Cellular Component: plastid (GO:0009536);;	Molecular Function: catalytic activity (GO:0003824);; Cellular Component: mitochondrion (GO:0005739);; Biological Process: metabolic process (GO:0008152);; Cellular Component: plastid (GO:0009536);;	Leucine-rich repeat extensin-like protein 5 (Precursor) GN=LRX5 OS=Arabidopsis thaliana (Mouse-ear cress) PE=2 SV=2
GRMZM5G860469	3.23389	2.97769	4.3426	2.13956	Biological Process: cell plate assembly (GO:0000919);; Molecular Function: microtubule motor activity (GO:0003777);; Molecular Function: calmodulin binding (GO:0005516);; Molecular Function: ATP binding (GO:0005524);; Cellular Component: kinesin complex (GO:0005871);; Cellular Component: microtubule (GO:0005874);; Cellular Component: plasma membrane (GO:0005886);; Biological Process: DNA replicat…	Biological Process: cell plate assembly (GO:0000919);; Molecular Function: microtubule motor activity (GO:0003777);; Molecular Function: calmodulin binding (GO:0005516);; Molecular Function: ATP binding (GO:0005524);; Cellular Component: kinesin complex (GO:0005871);; Cellular Component: microtubule (GO:0005874);; Cellular Component: plasma membrane (GO:0005886);; Biological Process: DNA replicat…	Kinesin-like protein NACK1 GN=NACK1 OS=Nicotiana tabacum (Common tobacco) PE=1 SV=1
GRMZM2G336875	3.19356	3.12484	3.2543	3.36095	Biological Process: maturation of SSU-rRNA from tricistronic rRNA transcript (SSU-rRNA, 5.8S rRNA, LSU-rRNA) (GO:0000462);; Biological Process: RNA methylation (GO:0001510);; Molecular Function: structural constituent of ribosome (GO:0003735);; Cellular Component: cell wall (GO:0005618);; Cellular Component: nucleolus (GO:0005730);; Cellular Component: Golgi apparatus (GO:0005794);; Cellular Comp…	Biological Process: maturation of SSU-rRNA from tricistronic rRNA transcript (SSU-rRNA, 5.8S rRNA, LSU-rRNA) (GO:0000462);; Biological Process: RNA methylation (GO:0001510);; Molecular Function: structural constituent of ribosome (GO:0003735);; Cellular Component: cell wall (GO:0005618);; Cellular Component: nucleolus (GO:0005730);; Cellular Component: Golgi apparatus (GO:0005794);; Cellular Comp…	40S ribosomal protein S8 GN=RPS8 OS=Zea mays (Maize) PE=1 SV=2
GRMZM2G064466	3.19327	3.87407	1.38535	1.87224	Biological Process: response to superoxide (GO:0000303);; Biological Process: regionalization (GO:0003002);; Molecular Function: DNA binding (GO:0003677);; Molecular Function: sequence-specific DNA binding transcription factor activity (GO:0003700);; Cellular Component: nucleus (GO:0005634);; Cellular Component: cytoplasm (GO:0005737);; Biological Process: regulation of transcription, DNA-templat…	Biological Process: response to superoxide (GO:0000303);; Biological Process: regionalization (GO:0003002);; Molecular Function: DNA binding (GO:0003677);; Molecular Function: sequence-specific DNA binding transcription factor activity (GO:0003700);; Cellular Component: nucleus (GO:0005634);; Cellular Component: cytoplasm (GO:0005737);; Biological Process: regulation of transcription, DNA-templat…	Homeobox protein BEL1 homolog GN=MYC6.12 OS=Arabidopsis thaliana (Mouse-ear cress) PE=1 SV=2
GRMZM5G830632	3.18095	1.60403	8.49801	6.40094	--	--	--
GRMZM2G066441	3.17578	1.52391	2.31026	2.92578	Molecular Function: monooxygenase activity (GO:0004497);; Molecular Function: iron ion binding (GO:0005506);; Molecular Function: protein binding (GO:0005515);; Cellular Component: endoplasmic reticulum (GO:0005783);; Biological Process: isoprenoid biosynthetic process (GO:0008299);; Molecular Function: electron carrier activity (GO:0009055);; Cellular Component: chloroplast (GO:0009507);; Cellul…	Molecular Function: monooxygenase activity (GO:0004497);; Molecular Function: iron ion binding (GO:0005506);; Molecular Function: protein binding (GO:0005515);; Cellular Component: endoplasmic reticulum (GO:0005783);; Biological Process: isoprenoid biosynthetic process (GO:0008299);; Molecular Function: electron carrier activity (GO:0009055);; Cellular Component: chloroplast (GO:0009507);; Cellul…	Cytochrome P450 704C1 GN=CYP704C1 OS=Pinus taeda (Loblolly pine) PE=2 SV=1
AC197150.3_FG003	3.16192	2.06407	3.29118	1.84119	Molecular Function: intracellular cAMP activated cation channel activity (GO:0005222);; Molecular Function: inward rectifier potassium channel activity (GO:0005242);; Molecular Function: voltage-gated potassium channel activity (GO:0005249);; Molecular Function: calcium channel activity (GO:0005262);; Molecular Function: calmodulin binding (GO:0005516);; Biological Process: potassium ion transpor…	Molecular Function: intracellular cAMP activated cation channel activity (GO:0005222);; Molecular Function: inward rectifier potassium channel activity (GO:0005242);; Molecular Function: voltage-gated potassium channel activity (GO:0005249);; Molecular Function: calcium channel activity (GO:0005262);; Molecular Function: calmodulin binding (GO:0005516);; Biological Process: potassium ion transpor…	Putative cyclic nucleotide-gated ion channel 7 GN=CNGC7 OS=Arabidopsis thaliana (Mouse-ear cress) PE=2 SV=1
GRMZM2G071688	3.134	2.55884	4.22244	3.23732	Biological Process: fatty acid catabolic process (GO:0009062);; Cellular Component: chloroplast (GO:0009507);; Cellular Component: membrane (GO:0016020);; Molecular Function: kinase activity (GO:0016301);; Biological Process: phosphorylation (GO:0016310);;	Biological Process: fatty acid catabolic process (GO:0009062);; Cellular Component: chloroplast (GO:0009507);; Cellular Component: membrane (GO:0016020);; Molecular Function: kinase activity (GO:0016301);; Biological Process: phosphorylation (GO:0016310);;	--
GRMZM2G138255	3.12338	2.10855	1.87536	1.30254	Molecular Function: protein binding (GO:0005515);; Cellular Component: cytoplasm (GO:0005737);; Biological Process: cellular protein modification process (GO:0006464);; Biological Process: signal transduction (GO:0007165);; Biological Process: plant-type hypersensitive response (GO:0009626);; Biological Process: response to abiotic stimulus (GO:0009628);; Biological Process: post-embryonic develo…	Molecular Function: protein binding (GO:0005515);; Cellular Component: cytoplasm (GO:0005737);; Biological Process: cellular protein modification process (GO:0006464);; Biological Process: signal transduction (GO:0007165);; Biological Process: plant-type hypersensitive response (GO:0009626);; Biological Process: response to abiotic stimulus (GO:0009628);; Biological Process: post-embryonic develo…	U-box domain-containing protein 4 GN=PUB4 OS=Arabidopsis thaliana (Mouse-ear cress) PE=1 SV=3
GRMZM2G014826	3.1178	4.19456	5.00676	3.20364	Cellular Component: Golgi apparatus (GO:0005794);; Cellular Component: plasma membrane (GO:0005886);; Biological Process: response to stress (GO:0006950);; Biological Process: aging (GO:0007568);; Biological Process: regulation of cell size (GO:0008361);; Cellular Component: plasmodesma (GO:0009506);; Cellular Component: chloroplast (GO:0009507);; Biological Process: determination of bilateral sy…	Cellular Component: Golgi apparatus (GO:0005794);; Cellular Component: plasma membrane (GO:0005886);; Biological Process: response to stress (GO:0006950);; Biological Process: aging (GO:0007568);; Biological Process: regulation of cell size (GO:0008361);; Cellular Component: plasmodesma (GO:0009506);; Cellular Component: chloroplast (GO:0009507);; Biological Process: determination of bilateral sy…	Tetraspanin-2 GN=TET2 OS=Arabidopsis thaliana (Mouse-ear cress) PE=2 SV=1
GRMZM2G072205	3.07787	2.36191	3.55077	3.82821	Biological Process: very long-chain fatty acid metabolic process (GO:0000038);; Biological Process: sulfur amino acid metabolic process (GO:0000096);; Molecular Function: 3-oxoacyl-[acyl-carrier-protein] synthase activity (GO:0004315);; Biological Process: glycine catabolic process (GO:0006546);; Biological Process: fatty acid biosynthetic process (GO:0006633);; Biological Process: unsaturated fa…	Biological Process: very long-chain fatty acid metabolic process (GO:0000038);; Biological Process: sulfur amino acid metabolic process (GO:0000096);; Molecular Function: 3-oxoacyl-[acyl-carrier-protein] synthase activity (GO:0004315);; Biological Process: glycine catabolic process (GO:0006546);; Biological Process: fatty acid biosynthetic process (GO:0006633);; Biological Process: unsaturated fa…	3-oxoacyl-[acyl-carrier-protein] synthase II, chloroplastic (Precursor) OS=Arabidopsis thaliana (Mouse-ear cress) PE=1 SV=1
GRMZM5G887647	3.0696	2.80177	2.56544	2.93594	Molecular Function: nicotinate-nucleotide diphosphorylase (carboxylating) activity (GO:0004514);; Biological Process: NAD biosynthetic process (GO:0009435);; Cellular Component: chloroplast (GO:0009507);;	Molecular Function: nicotinate-nucleotide diphosphorylase (carboxylating) activity (GO:0004514);; Biological Process: NAD biosynthetic process (GO:0009435);; Cellular Component: chloroplast (GO:0009507);;	Chitin-binding lectin 1 (Precursor) OS=Solanum tuberosum (Potato) PE=1 SV=2
GRMZM2G111441	3.06905	4.51054	5.81915	3.31747	Molecular Function: nucleotide binding (GO:0000166);; Molecular Function: nucleic acid binding (GO:0003676);; Molecular Function: transferase activity, transferring glycosyl groups (GO:0016757);;	Molecular Function: nucleotide binding (GO:0000166);; Molecular Function: nucleic acid binding (GO:0003676);; Molecular Function: transferase activity, transferring glycosyl groups (GO:0016757);;	Polyadenylate-binding protein 2 GN=PAB2 OS=Arabidopsis thaliana (Mouse-ear cress) PE=1 SV=1
GRMZM5G877647	3.06551	2.39115	1.93204	2.05455	Molecular Function: protein kinase activity (GO:0004672);; Cellular Component: nucleus (GO:0005634);; Cellular Component: plasma membrane (GO:0005886);; Biological Process: protein phosphorylation (GO:0006468);; Biological Process: entrainment of circadian clock (GO:0009649);; Biological Process: regulation of flower development (GO:0009909);; Biological Process: red or far-red light signaling pa…	Molecular Function: protein kinase activity (GO:0004672);; Cellular Component: nucleus (GO:0005634);; Cellular Component: plasma membrane (GO:0005886);; Biological Process: protein phosphorylation (GO:0006468);; Biological Process: entrainment of circadian clock (GO:0009649);; Biological Process: regulation of flower development (GO:0009909);; Biological Process: red or far-red light signaling pa…	Protein ELF4-LIKE 3 GN=F18P14 OS=Arabidopsis thaliana (Mouse-ear cress) PE=3 SV=1
GRMZM5G883250	3.06124	3.91179	3.0963	3.37255	Cellular Component: nucleus (GO:0005634);; Biological Process: RNA processing (GO:0006396);; Cellular Component: plastid (GO:0009536);; Cellular Component: intracellular organelle part (GO:0044446);; Biological Process: single-organism cellular process (GO:0044763);; Biological Process: system development (GO:0048731);; Biological Process: regulation of developmental process (GO:0050793);; Biolog…	Cellular Component: nucleus (GO:0005634);; Biological Process: RNA processing (GO:0006396);; Cellular Component: plastid (GO:0009536);; Cellular Component: intracellular organelle part (GO:0044446);; Biological Process: single-organism cellular process (GO:0044763);; Biological Process: system development (GO:0048731);; Biological Process: regulation of developmental process (GO:0050793);; Biolog…	Arginine/serine-rich protein 45 GN=F19K19.9 OS=Arabidopsis thaliana (Mouse-ear cress) PE=1 SV=1
GRMZM2G076946	3.0508	4.21931	2.27405	2.58117	Molecular Function: glucan exo-1,3-beta-glucosidase activity (GO:0004338);; Molecular Function: beta-galactosidase activity (GO:0004565);; Cellular Component: mitochondrion (GO:0005739);; Cellular Component: Golgi apparatus (GO:0005794);; Cellular Component: cytosol (GO:0005829);; Biological Process: carbohydrate metabolic process (GO:0005975);; Biological Process: calcium ion transport (GO:00068…	Molecular Function: glucan exo-1,3-beta-glucosidase activity (GO:0004338);; Molecular Function: beta-galactosidase activity (GO:0004565);; Cellular Component: mitochondrion (GO:0005739);; Cellular Component: Golgi apparatus (GO:0005794);; Cellular Component: cytosol (GO:0005829);; Biological Process: carbohydrate metabolic process (GO:0005975);; Biological Process: calcium ion transport (GO:00068…	Beta-glucosidase, chloroplastic (Precursor) GN=GLU1 OS=Zea mays (Maize) PE=1 SV=1
GRMZM2G060522	3.04839	2.56333	3.61489	3.10804	Molecular Function: protein kinase activity (GO:0004672);; Molecular Function: protein serine/threonine kinase activity (GO:0004674);; Molecular Function: protein tyrosine kinase activity (GO:0004713);; Molecular Function: ATP binding (GO:0005524);; Cellular Component: cytoplasm (GO:0005737);; Cellular Component: plasma membrane (GO:0005886);; Biological Process: protein phosphorylation (GO:00064…	Molecular Function: protein kinase activity (GO:0004672);; Molecular Function: protein serine/threonine kinase activity (GO:0004674);; Molecular Function: protein tyrosine kinase activity (GO:0004713);; Molecular Function: ATP binding (GO:0005524);; Cellular Component: cytoplasm (GO:0005737);; Cellular Component: plasma membrane (GO:0005886);; Biological Process: protein phosphorylation (GO:00064…	Protein NSP-INTERACTING KINASE 1 (Precursor) GN=NIK1 OS=Arabidopsis thaliana (Mouse-ear cress) PE=1 SV=1
GRMZM2G052336	3.04782	1.43547	2.97813	1.67989	Molecular Function: UDP-glucose 4-epimerase activity (GO:0003978);; Cellular Component: Golgi stack (GO:0005795);; Cellular Component: cytosol (GO:0005829);; Cellular Component: plasma membrane (GO:0005886);; Biological Process: response to stress (GO:0006950);; Biological Process: signal transduction (GO:0007165);; Biological Process: pollen development (GO:0009555);; Biological Process: respons…	Molecular Function: UDP-glucose 4-epimerase activity (GO:0003978);; Cellular Component: Golgi stack (GO:0005795);; Cellular Component: cytosol (GO:0005829);; Cellular Component: plasma membrane (GO:0005886);; Biological Process: response to stress (GO:0006950);; Biological Process: signal transduction (GO:0007165);; Biological Process: pollen development (GO:0009555);; Biological Process: respons…	UDP-glucose 4-epimerase 3 OS=Oryza sativa subsp. japonica (Rice) PE=2 SV=1
GRMZM2G093344	3.04168	3.47964	3.43579	2.70582	--	--	--
GRMZM2G118821	3.02559	3.88	1.10368	1.45436	Biological Process: cell fate specification (GO:0001708);; Molecular Function: iron ion transmembrane transporter activity (GO:0005381);; Molecular Function: zinc ion transmembrane transporter activity (GO:0005385);; Cellular Component: plasma membrane (GO:0005886);; Biological Process: iron ion transport (GO:0006826);; Biological Process: water transport (GO:0006833);; Biological Process: oligop…	Biological Process: cell fate specification (GO:0001708);; Molecular Function: iron ion transmembrane transporter activity (GO:0005381);; Molecular Function: zinc ion transmembrane transporter activity (GO:0005385);; Cellular Component: plasma membrane (GO:0005886);; Biological Process: iron ion transport (GO:0006826);; Biological Process: water transport (GO:0006833);; Biological Process: oligop…	Fe(2+) transport protein 1 (Precursor) OS=Oryza sativa subsp. japonica (Rice) PE=2 SV=1
GRMZM2G092152	3.02321	2.73203	2.11641	2.02534	Cellular Component: cytosol (GO:0005829);; Cellular Component: chloroplast (GO:0009507);;	Cellular Component: cytosol (GO:0005829);; Cellular Component: chloroplast (GO:0009507);;	UPF0678 fatty acid-binding protein-like protein At1g79260 GN=At1g79260 OS=Arabidopsis thaliana (Mouse-ear cress) PE=1 SV=1
GRMZM2G153434	3.01553	2.81239	3.54332	3.32517	Cellular Component: membrane (GO:0016020);;	Cellular Component: membrane (GO:0016020);;	--
GRMZM2G160853	3.00914	2.88084	2.34268	4.33124	Molecular Function: nucleotide binding (GO:0000166);; Molecular Function: protein kinase activity (GO:0004672);; Molecular Function: binding (GO:0005488);; Biological Process: protein phosphorylation (GO:0006468);; Biological Process: defense response (GO:0006952);; Biological Process: pollen-pistil interaction (GO:0009875);; Cellular Component: membrane (GO:0016020);; Cellular Component: cytopla…	Molecular Function: nucleotide binding (GO:0000166);; Molecular Function: protein kinase activity (GO:0004672);; Molecular Function: binding (GO:0005488);; Biological Process: protein phosphorylation (GO:0006468);; Biological Process: defense response (GO:0006952);; Biological Process: pollen-pistil interaction (GO:0009875);; Cellular Component: membrane (GO:0016020);; Cellular Component: cytopla…	Putative G-type lectin S-receptor-like serine/threonine-protein kinase At1g61610 (Precursor) GN=At1g61610 OS=Arabidopsis thaliana (Mouse-ear cress) PE=2 SV=1
GRMZM2G021422	3.00879	3.55517	2.14192	3.55563	Cellular Component: endoplasmic reticulum membrane (GO:0005789);; Cellular Component: plasma membrane (GO:0005886);; Biological Process: GPI anchor biosynthetic process (GO:0006506);; Cellular Component: integral component of membrane (GO:0016021);; Molecular Function: transferase activity, transferring hexosyl groups (GO:0016758);;	Cellular Component: endoplasmic reticulum membrane (GO:0005789);; Cellular Component: plasma membrane (GO:0005886);; Biological Process: GPI anchor biosynthetic process (GO:0006506);; Cellular Component: integral component of membrane (GO:0016021);; Molecular Function: transferase activity, transferring hexosyl groups (GO:0016758);;	Proline-rich receptor-like protein kinase PERK2 GN=PERK2 OS=Arabidopsis thaliana (Mouse-ear cress) PE=2 SV=3
GRMZM2G363554	2.98526	2.76381	1.53131	2.56839	Molecular Function: protein binding (GO:0005515);; Cellular Component: mitochondrion (GO:0005739);; Biological Process: metabolic process (GO:0008152);; Biological Process: response to UV (GO:0009411);; Cellular Component: phragmoplast (GO:0009524);; Biological Process: anthocyanin-containing compound biosynthetic process (GO:0009718);; Biological Process: response to salicylic acid (GO:0009751);…	Molecular Function: protein binding (GO:0005515);; Cellular Component: mitochondrion (GO:0005739);; Biological Process: metabolic process (GO:0008152);; Biological Process: response to UV (GO:0009411);; Cellular Component: phragmoplast (GO:0009524);; Biological Process: anthocyanin-containing compound biosynthetic process (GO:0009718);; Biological Process: response to salicylic acid (GO:0009751);…	Cyanidin 3-O-rutinoside 5-O-glucosyltransferase GN=5GT OS=Iris hollandica (Dutch iris) PE=1 SV=1
GRMZM2G156296	2.9778	2.82562	2.19517	2.63285	Cellular Component: cytoplasm (GO:0005737);; Biological Process: phenylpropanoid biosynthetic process (GO:0009699);; Biological Process: flavonoid biosynthetic process (GO:0009813);; Biological Process: cellular component organization (GO:0016043);; Molecular Function: N-acyltransferase activity (GO:0016410);; Molecular Function: transferase activity, transferring acyl groups other than amino-acy…	Cellular Component: cytoplasm (GO:0005737);; Biological Process: phenylpropanoid biosynthetic process (GO:0009699);; Biological Process: flavonoid biosynthetic process (GO:0009813);; Biological Process: cellular component organization (GO:0016043);; Molecular Function: N-acyltransferase activity (GO:0016410);; Molecular Function: transferase activity, transferring acyl groups other than amino-acy…	Shikimate O-hydroxycinnamoyltransferase GN=HST OS=Nicotiana tabacum (Common tobacco) PE=1 SV=1
GRMZM2G057567	2.97609	2.74171	2.34382	1.83101	Cellular Component: mitochondrion (GO:0005739);; Molecular Function: acetylglucosaminyltransferase activity (GO:0008375);; Cellular Component: membrane (GO:0016020);;	Cellular Component: mitochondrion (GO:0005739);; Molecular Function: acetylglucosaminyltransferase activity (GO:0008375);; Cellular Component: membrane (GO:0016020);;	--
GRMZM2G166713	2.9734	3.92187	3.46484	2.54754	Molecular Function: tRNA binding (GO:0000049);; Molecular Function: methionine-tRNA ligase activity (GO:0004825);; Molecular Function: ATP binding (GO:0005524);; Cellular Component: cytosol (GO:0005829);; Biological Process: methionyl-tRNA aminoacylation (GO:0006431);; Biological Process: response to cadmium ion (GO:0046686);;	Molecular Function: tRNA binding (GO:0000049);; Molecular Function: methionine-tRNA ligase activity (GO:0004825);; Molecular Function: ATP binding (GO:0005524);; Cellular Component: cytosol (GO:0005829);; Biological Process: methionyl-tRNA aminoacylation (GO:0006431);; Biological Process: response to cadmium ion (GO:0046686);;	Probable methionine--tRNA ligase OS=Oryza sativa subsp. japonica (Rice) PE=2 SV=2
GRMZM2G346132	2.96004	1.83583	1.29494	1.83069	Biological Process: activation of MAPKK activity (GO:0000186);; Molecular Function: protein serine/threonine kinase activity (GO:0004674);; Molecular Function: MAP kinase kinase kinase activity (GO:0004709);; Molecular Function: protein tyrosine kinase activity (GO:0004713);; Molecular Function: ATP binding (GO:0005524);; Cellular Component: nucleus (GO:0005634);; Cellular Component: cytoplasm (G…	Biological Process: activation of MAPKK activity (GO:0000186);; Molecular Function: protein serine/threonine kinase activity (GO:0004674);; Molecular Function: MAP kinase kinase kinase activity (GO:0004709);; Molecular Function: protein tyrosine kinase activity (GO:0004713);; Molecular Function: ATP binding (GO:0005524);; Cellular Component: nucleus (GO:0005634);; Cellular Component: cytoplasm (G…	PTI1-like tyrosine-protein kinase 3 GN=PTI13 OS=Arabidopsis thaliana (Mouse-ear cress) PE=1 SV=1
GRMZM2G105362	2.95238	4.01746	1.98273	2.40705	Molecular Function: phospholipase A2 activity (GO:0004623);; Molecular Function: calcium ion binding (GO:0005509);; Cellular Component: extracellular region (GO:0005576);; Cellular Component: mitochondrion (GO:0005739);; Cellular Component: vacuole (GO:0005773);; Cellular Component: endoplasmic reticulum (GO:0005783);; Cellular Component: Golgi apparatus (GO:0005794);; Biological Process: phospho…	Molecular Function: phospholipase A2 activity (GO:0004623);; Molecular Function: calcium ion binding (GO:0005509);; Cellular Component: extracellular region (GO:0005576);; Cellular Component: mitochondrion (GO:0005739);; Cellular Component: vacuole (GO:0005773);; Cellular Component: endoplasmic reticulum (GO:0005783);; Cellular Component: Golgi apparatus (GO:0005794);; Biological Process: phospho…	Probable phospholipase A2 homolog 2 (Precursor) GN=OsJ_10213 OS=Oryza sativa subsp. japonica (Rice) PE=1 SV=1
GRMZM2G354013	2.95121	1.51046	2.55809	3.71116	Molecular Function: binding (GO:0005488);;	Molecular Function: binding (GO:0005488);;	Disease resistance protein RGA2 GN=RGA2 OS=Solanum bulbocastanum (Wild potato) PE=1 SV=1
AC205376.4_FG008	2.94119	2.12666	2.84574	2.17333	--	--	--
GRMZM2G180659	2.93979	2.2938	1.82845	1.12438	Molecular Function: amine transmembrane transporter activity (GO:0005275);; Cellular Component: plasma membrane (GO:0005886);; Biological Process: N-terminal protein myristoylation (GO:0006499);; Biological Process: protein targeting to membrane (GO:0006612);; Biological Process: nucleotide transport (GO:0006862);; Biological Process: ER to Golgi vesicle-mediated transport (GO:0006888);; Biologic…	Molecular Function: amine transmembrane transporter activity (GO:0005275);; Cellular Component: plasma membrane (GO:0005886);; Biological Process: N-terminal protein myristoylation (GO:0006499);; Biological Process: protein targeting to membrane (GO:0006612);; Biological Process: nucleotide transport (GO:0006862);; Biological Process: ER to Golgi vesicle-mediated transport (GO:0006888);; Biologic…	Lysine histidine transporter 1 GN=LHT1 OS=Arabidopsis thaliana (Mouse-ear cress) PE=1 SV=1
GRMZM2G147145	2.93665	2.84884	3.81453	3.10313	Cellular Component: mitochondrion (GO:0005739);; Cellular Component: endosome (GO:0005768);; Cellular Component: Golgi apparatus (GO:0005794);; Cellular Component: trans-Golgi network (GO:0005802);; Biological Process: pollen development (GO:0009555);; Biological Process: pollen tube growth (GO:0009860);; Biological Process: regulation of meristem growth (GO:0010075);; Biological Process: homogal…	Cellular Component: mitochondrion (GO:0005739);; Cellular Component: endosome (GO:0005768);; Cellular Component: Golgi apparatus (GO:0005794);; Cellular Component: trans-Golgi network (GO:0005802);; Biological Process: pollen development (GO:0009555);; Biological Process: pollen tube growth (GO:0009860);; Biological Process: regulation of meristem growth (GO:0010075);; Biological Process: homogal…	Polygalacturonate 4-alpha-galacturonosyltransferase GN=T20K12.30 OS=Arabidopsis thaliana (Mouse-ear cress) PE=1 SV=1
GRMZM2G351259	2.93594	1.92866	1.74724	1.04954	Molecular Function: monooxygenase activity (GO:0004497);; Molecular Function: binding (GO:0005488);; Molecular Function: iron ion binding (GO:0005506);; Molecular Function: electron carrier activity (GO:0009055);; Cellular Component: membrane (GO:0016020);; Molecular Function: oxidoreductase activity, acting on paired donors, with incorporation or reduction of molecular oxygen (GO:0016705);; Mole…	Molecular Function: monooxygenase activity (GO:0004497);; Molecular Function: binding (GO:0005488);; Molecular Function: iron ion binding (GO:0005506);; Molecular Function: electron carrier activity (GO:0009055);; Cellular Component: membrane (GO:0016020);; Molecular Function: oxidoreductase activity, acting on paired donors, with incorporation or reduction of molecular oxygen (GO:0016705);; Mole…	9-beta-pimara-7,15-diene oxidase OS=Oryza sativa subsp. japonica (Rice) PE=1 SV=1
GRMZM2G150478	2.933	2.70746	2.42989	1.94658	--	--	--
GRMZM2G143512	2.92529	3.39757	3.53574	2.21676	Biological Process: response to superoxide (GO:0000303);; Cellular Component: proteasome complex (GO:0000502);; Molecular Function: L-serine ammonia-lyase activity (GO:0003941);; Molecular Function: copper-exporting ATPase activity (GO:0004008);; Molecular Function: copper ion transmembrane transporter activity (GO:0005375);; Molecular Function: copper ion binding (GO:0005507);; Molecular Functio…	Biological Process: response to superoxide (GO:0000303);; Cellular Component: proteasome complex (GO:0000502);; Molecular Function: L-serine ammonia-lyase activity (GO:0003941);; Molecular Function: copper-exporting ATPase activity (GO:0004008);; Molecular Function: copper ion transmembrane transporter activity (GO:0005375);; Molecular Function: copper ion binding (GO:0005507);; Molecular Functio…	Probable copper-transporting ATPase HMA5 GN=HMA5 OS=Arabidopsis thaliana (Mouse-ear cress) PE=1 SV=2
GRMZM2G170128	2.90963	1.15429	2.40693	2.90042	Cellular Component: plasma membrane (GO:0005886);; Biological Process: drug transmembrane transport (GO:0006855);; Biological Process: purine nucleobase transport (GO:0006863);; Cellular Component: plant-type vacuole membrane (GO:0009705);; Biological Process: proanthocyanidin biosynthetic process (GO:0010023);; Biological Process: maintenance of seed dormancy (GO:0010231);; Molecular Function: d…	Cellular Component: plasma membrane (GO:0005886);; Biological Process: drug transmembrane transport (GO:0006855);; Biological Process: purine nucleobase transport (GO:0006863);; Cellular Component: plant-type vacuole membrane (GO:0009705);; Biological Process: proanthocyanidin biosynthetic process (GO:0010023);; Biological Process: maintenance of seed dormancy (GO:0010231);; Molecular Function: d…	Protein TRANSPARENT TESTA 12 GN=F17J16_80 OS=Arabidopsis thaliana (Mouse-ear cress) PE=2 SV=1
GRMZM5G803981	2.90207	2.29703	2.0862	1.60989	Biological Process: polysaccharide biosynthetic process (GO:0000271);; Molecular Function: sequence-specific DNA binding transcription factor activity (GO:0003700);; Molecular Function: alpha-amylase activity (GO:0004556);; Molecular Function: calcium ion binding (GO:0005509);; Cellular Component: extracellular region (GO:0005576);; Cellular Component: nucleus (GO:0005634);; Cellular Component: c…	Biological Process: polysaccharide biosynthetic process (GO:0000271);; Molecular Function: sequence-specific DNA binding transcription factor activity (GO:0003700);; Molecular Function: alpha-amylase activity (GO:0004556);; Molecular Function: calcium ion binding (GO:0005509);; Cellular Component: extracellular region (GO:0005576);; Cellular Component: nucleus (GO:0005634);; Cellular Component: c…	Beta-amylase GN=BMY1 OS=Glycine max (Soybean) PE=1 SV=3
GRMZM5G857944	2.90198	3.3391	1.08262	1.09939	Molecular Function: sequence-specific DNA binding transcription factor activity (GO:0003700);; Biological Process: regulation of transcription, DNA-templated (GO:0006355);; Biological Process: response to UV (GO:0009411);; Biological Process: response to water deprivation (GO:0009414);; Biological Process: double fertilization forming a zygote and endosperm (GO:0009567);; Biological Process: resp…	Molecular Function: sequence-specific DNA binding transcription factor activity (GO:0003700);; Biological Process: regulation of transcription, DNA-templated (GO:0006355);; Biological Process: response to UV (GO:0009411);; Biological Process: response to water deprivation (GO:0009414);; Biological Process: double fertilization forming a zygote and endosperm (GO:0009567);; Biological Process: resp…	Nuclear transcription factor Y subunit A-5 GN=NFYA5 OS=Arabidopsis thaliana (Mouse-ear cress) PE=2 SV=1
GRMZM2G419994	2.88969	3.15124	7.00109	6.8072	--	--	Formin-like protein 8 (Precursor) GN=FH8 OS=Oryza sativa subsp. japonica (Rice) PE=2 SV=1
GRMZM2G313553	2.88552	1.95771	3.00727	2.17763	Molecular Function: DNA binding (GO:0003677);; Molecular Function: helicase activity (GO:0004386);; Molecular Function: endonuclease activity (GO:0004519);; Molecular Function: binding (GO:0005488);; Molecular Function: ATP binding (GO:0005524);; Biological Process: DNA-dependent DNA replication (GO:0006261);; Biological Process: DNA recombination (GO:0006310);; Biological Process: meiotic nuclea…	Molecular Function: DNA binding (GO:0003677);; Molecular Function: helicase activity (GO:0004386);; Molecular Function: endonuclease activity (GO:0004519);; Molecular Function: binding (GO:0005488);; Molecular Function: ATP binding (GO:0005524);; Biological Process: DNA-dependent DNA replication (GO:0006261);; Biological Process: DNA recombination (GO:0006310);; Biological Process: meiotic nuclea…	Putative SWI/SNF-related matrix-associated actin-dependent regulator of chromatin subfamily A member 3-like 2 GN=At5g22750 OS=Arabidopsis thaliana (Mouse-ear cress) PE=2 SV=1
GRMZM2G043240	2.87257	2.43956	2.41684	2.70946	Cellular Component: mitochondrion (GO:0005739);; Cellular Component: cytoplasmic membrane-bounded vesicle (GO:0016023);;	Cellular Component: mitochondrion (GO:0005739);; Cellular Component: cytoplasmic membrane-bounded vesicle (GO:0016023);;	--
GRMZM2G082906	2.87113	1.58794	2.86486	3.99013	--	--	--
GRMZM2G076410	2.86893	1.88204	3.71472	3.0421	--	--	--
GRMZM2G107739	2.86395	2.57329	3.23718	2.22257	Cellular Component: mitochondrion (GO:0005739);; Cellular Component: vacuolar membrane (GO:0005774);; Biological Process: defense response (GO:0006952);; Biological Process: aging (GO:0007568);; Biological Process: metabolic process (GO:0008152);; Molecular Function: zinc ion binding (GO:0008270);; Molecular Function: alanine-glyoxylate transaminase activity (GO:0008453);; Biological Process: glu…	Cellular Component: mitochondrion (GO:0005739);; Cellular Component: vacuolar membrane (GO:0005774);; Biological Process: defense response (GO:0006952);; Biological Process: aging (GO:0007568);; Biological Process: metabolic process (GO:0008152);; Molecular Function: zinc ion binding (GO:0008270);; Molecular Function: alanine-glyoxylate transaminase activity (GO:0008453);; Biological Process: glu…	Alanine--glyoxylate aminotransferase 2 homolog 3, mitochondrial (Precursor) GN=At3g08860 OS=Arabidopsis thaliana (Mouse-ear cress) PE=2 SV=1
GRMZM2G176340	2.85893	3.65469	3.64414	4.26311	Molecular Function: sequence-specific DNA binding transcription factor activity (GO:0003700);; Molecular Function: protein binding (GO:0005515);; Cellular Component: nucleus (GO:0005634);; Cellular Component: cytosol (GO:0005829);; Cellular Component: plasma membrane (GO:0005886);; Biological Process: ER to Golgi vesicle-mediated transport (GO:0006888);; Molecular Function: phosphoric diester hyd…	Molecular Function: sequence-specific DNA binding transcription factor activity (GO:0003700);; Molecular Function: protein binding (GO:0005515);; Cellular Component: nucleus (GO:0005634);; Cellular Component: cytosol (GO:0005829);; Cellular Component: plasma membrane (GO:0005886);; Biological Process: ER to Golgi vesicle-mediated transport (GO:0006888);; Molecular Function: phosphoric diester hyd…	Tubby-like F-box protein 5 OS=Oryza sativa subsp. japonica (Rice) PE=2 SV=1
GRMZM2G000614	2.84942	2.78437	2.37789	2.58205	Molecular Function: ATP binding (GO:0005524);; Cellular Component: mitochondrion (GO:0005739);; Cellular Component: vacuolar membrane (GO:0005774);; Cellular Component: cytosol (GO:0005829);; Cellular Component: plasma membrane (GO:0005886);; Biological Process: ATP catabolic process (GO:0006200);; Biological Process: protein targeting to membrane (GO:0006612);; Biological Process: transport (GO:…	Molecular Function: ATP binding (GO:0005524);; Cellular Component: mitochondrion (GO:0005739);; Cellular Component: vacuolar membrane (GO:0005774);; Cellular Component: cytosol (GO:0005829);; Cellular Component: plasma membrane (GO:0005886);; Biological Process: ATP catabolic process (GO:0006200);; Biological Process: protein targeting to membrane (GO:0006612);; Biological Process: transport (GO:…	Pleiotropic drug resistance protein 15 OS=Oryza sativa subsp. japonica (Rice) PE=2 SV=1
GRMZM2G325131	2.846	2.61917	1.74501	1.14934	Molecular Function: carbamoyl-phosphate synthase (glutamine-hydrolyzing) activity (GO:0004088);; Cellular Component: carbamoyl-phosphate synthase complex (GO:0005951);; Biological Process: pyrimidine nucleotide biosynthetic process (GO:0006221);; Biological Process: cellular amino acid biosynthetic process (GO:0008652);; Biological Process: glutamine family amino acid metabolic process (GO:000906…	Molecular Function: carbamoyl-phosphate synthase (glutamine-hydrolyzing) activity (GO:0004088);; Cellular Component: carbamoyl-phosphate synthase complex (GO:0005951);; Biological Process: pyrimidine nucleotide biosynthetic process (GO:0006221);; Biological Process: cellular amino acid biosynthetic process (GO:0008652);; Biological Process: glutamine family amino acid metabolic process (GO:000906…	Anthranilate synthase component II GN=trpG OS=Cyanophora paradoxa PE=3 SV=1
GRMZM2G084407	2.84272	3.5604	3.31717	3.65596	Molecular Function: monooxygenase activity (GO:0004497);; Molecular Function: binding (GO:0005488);; Molecular Function: iron ion binding (GO:0005506);; Biological Process: terpenoid metabolic process (GO:0006721);; Biological Process: isoprenoid biosynthetic process (GO:0008299);; Molecular Function: steroid hydroxylase activity (GO:0008395);; Molecular Function: electron carrier activity (GO:00…	Molecular Function: monooxygenase activity (GO:0004497);; Molecular Function: binding (GO:0005488);; Molecular Function: iron ion binding (GO:0005506);; Biological Process: terpenoid metabolic process (GO:0006721);; Biological Process: isoprenoid biosynthetic process (GO:0008299);; Molecular Function: steroid hydroxylase activity (GO:0008395);; Molecular Function: electron carrier activity (GO:00…	Cytochrome P450 734A6 GN=OSJNBb0008D07.26 OS=Oryza sativa subsp. japonica (Rice) PE=2 SV=1
GRMZM2G062488	2.83767	2.65931	1.83321	1.62047	Molecular Function: beta-1,4-mannosylglycoprotein 4-beta-N-acetylglucosaminyltransferase activity (GO:0003830);; Biological Process: protein N-linked glycosylation (GO:0006487);; Cellular Component: membrane (GO:0016020);;	Molecular Function: beta-1,4-mannosylglycoprotein 4-beta-N-acetylglucosaminyltransferase activity (GO:0003830);; Biological Process: protein N-linked glycosylation (GO:0006487);; Cellular Component: membrane (GO:0016020);;	--
GRMZM2G064371	2.83332	2.68994	4.86953	4.15214	Biological Process: cytokinesis (GO:0000910);; Molecular Function: actin binding (GO:0003779);; Molecular Function: receptor activity (GO:0004872);; Cellular Component: mitochondrion (GO:0005739);; Cellular Component: endoplasmic reticulum lumen (GO:0005788);; Molecular Function: zinc ion binding (GO:0008270);; Cellular Component: chloroplast (GO:0009507);; Biological Process: auxin-activated sig…	Biological Process: cytokinesis (GO:0000910);; Molecular Function: actin binding (GO:0003779);; Molecular Function: receptor activity (GO:0004872);; Cellular Component: mitochondrion (GO:0005739);; Cellular Component: endoplasmic reticulum lumen (GO:0005788);; Molecular Function: zinc ion binding (GO:0008270);; Cellular Component: chloroplast (GO:0009507);; Biological Process: auxin-activated sig…	Auxin-binding protein 4 (Precursor) GN=ABP4 OS=Zea mays (Maize) PE=2 SV=1
GRMZM2G037130	2.8314	3.49106	2.69196	2.4245	--	--	--
GRMZM5G897988	2.82696	3.60497	3.94134	3.27425	Cellular Component: nucleus (GO:0005634);; Biological Process: regulation of transcription, DNA-templated (GO:0006355);; Biological Process: proteolysis (GO:0006508);; Molecular Function: cysteine-type peptidase activity (GO:0008234);; Molecular Function: omega peptidase activity (GO:0008242);; Biological Process: response to chitin (GO:0010200);; Biological Process: D-xylose metabolic process (G…	Cellular Component: nucleus (GO:0005634);; Biological Process: regulation of transcription, DNA-templated (GO:0006355);; Biological Process: proteolysis (GO:0006508);; Molecular Function: cysteine-type peptidase activity (GO:0008234);; Molecular Function: omega peptidase activity (GO:0008242);; Biological Process: response to chitin (GO:0010200);; Biological Process: D-xylose metabolic process (G…	Putative ataxin-3 homolog OS=Oryza sativa subsp. japonica (Rice) PE=3 SV=1
GRMZM5G873681	2.81972	3.45019	3.38101	3.04434	--	--	--
GRMZM2G386817	2.81858	3.63836	1.53679	2.16433	Cellular Component: cytoplasmic membrane-bounded vesicle (GO:0016023);; Cellular Component: anchored component of membrane (GO:0031225);;	Cellular Component: cytoplasmic membrane-bounded vesicle (GO:0016023);; Cellular Component: anchored component of membrane (GO:0031225);;	--
GRMZM2G007206	2.81028	3.02855	1.90123	2.70948	Cellular Component: mitochondrion (GO:0005739);; Cellular Component: vacuole (GO:0005773);; Cellular Component: vacuolar membrane (GO:0005774);; Biological Process: calcium ion transport (GO:0006816);; Biological Process: Golgi organization (GO:0007030);; Biological Process: response to salt stress (GO:0009651);; Cellular Component: integral component of membrane (GO:0016021);;	Cellular Component: mitochondrion (GO:0005739);; Cellular Component: vacuole (GO:0005773);; Cellular Component: vacuolar membrane (GO:0005774);; Biological Process: calcium ion transport (GO:0006816);; Biological Process: Golgi organization (GO:0007030);; Biological Process: response to salt stress (GO:0009651);; Cellular Component: integral component of membrane (GO:0016021);;	Tetraspanin-18 GN=At2g20230 OS=Arabidopsis thaliana (Mouse-ear cress) PE=2 SV=1
GRMZM2G030038	2.80931	3.28302	2.34926	2.1155	Cellular Component: intracellular organelle (GO:0043229);;	Cellular Component: intracellular organelle (GO:0043229);;	Vegetative cell wall protein gp1 (Precursor) GN=GP1 OS=Chlamydomonas reinhardtii (Chlamydomonas smithii) PE=2 SV=1
GRMZM2G346693	2.80135	2.98396	3.48379	3.75211	Molecular Function: N2-acetyl-L-ornithine:2-oxoglutarate 5-aminotransferase activity (GO:0003992);; Cellular Component: mitochondrion (GO:0005739);; Cellular Component: vacuolar membrane (GO:0005774);; Cellular Component: Golgi apparatus (GO:0005794);; Cellular Component: cytosol (GO:0005829);; Cellular Component: plasma membrane (GO:0005886);; Biological Process: sucrose metabolic process (GO:00…	Molecular Function: N2-acetyl-L-ornithine:2-oxoglutarate 5-aminotransferase activity (GO:0003992);; Cellular Component: mitochondrion (GO:0005739);; Cellular Component: vacuolar membrane (GO:0005774);; Cellular Component: Golgi apparatus (GO:0005794);; Cellular Component: cytosol (GO:0005829);; Cellular Component: plasma membrane (GO:0005886);; Biological Process: sucrose metabolic process (GO:00…	Probable gamma-aminobutyrate transaminase 3, mitochondrial (Precursor) GN=OsI_28220 OS=Oryza sativa subsp. indica (Rice) PE=2 SV=1
GRMZM2G075023	2.79618	2.39258	2.31857	2.63511	Cellular Component: mitochondrion (GO:0005739);; Cellular Component: integral component of membrane (GO:0016021);;	Cellular Component: mitochondrion (GO:0005739);; Cellular Component: integral component of membrane (GO:0016021);;	--
GRMZM2G155783	2.79092	2.3269	3.24507	3.37154	Cellular Component: mitochondrion (GO:0005739);; Biological Process: D-xylose metabolic process (GO:0042732);; Cellular Component: cell part (GO:0044464);;	Cellular Component: mitochondrion (GO:0005739);; Biological Process: D-xylose metabolic process (GO:0042732);; Cellular Component: cell part (GO:0044464);;	Formin-like protein 16 (Precursor) GN=OsJ_008039 OS=Oryza sativa subsp. japonica (Rice) PE=2 SV=1
GRMZM2G147721	2.78854	5.023	6.15444	4.58544	Molecular Function: dimethylallyltranstransferase activity (GO:0004161);; Molecular Function: geranyltranstransferase activity (GO:0004337);; Cellular Component: cytoplasm (GO:0005737);; Cellular Component: cytosol (GO:0005829);; Biological Process: acetyl-CoA metabolic process (GO:0006084);; Biological Process: cholesterol biosynthetic process (GO:0006695);; Cellular Component: chloroplast (GO:0…	Molecular Function: dimethylallyltranstransferase activity (GO:0004161);; Molecular Function: geranyltranstransferase activity (GO:0004337);; Cellular Component: cytoplasm (GO:0005737);; Cellular Component: cytosol (GO:0005829);; Biological Process: acetyl-CoA metabolic process (GO:0006084);; Biological Process: cholesterol biosynthetic process (GO:0006695);; Cellular Component: chloroplast (GO:0…	Farnesyl pyrophosphate synthase GN=FPS OS=Zea mays (Maize) PE=2 SV=1
GRMZM5G840265	2.77505	3.69201	3.25438	2.93001	--	--	--
GRMZM2G114988	2.77246	1.47213	1.50508	2.40295	Molecular Function: monooxygenase activity (GO:0004497);; Molecular Function: binding (GO:0005488);; Molecular Function: iron ion binding (GO:0005506);; Molecular Function: electron carrier activity (GO:0009055);; Biological Process: response to UV (GO:0009411);; Biological Process: response to organic substance (GO:0010033);; Biological Process: response to metal ion (GO:0010038);; Cellular Comp…	Molecular Function: monooxygenase activity (GO:0004497);; Molecular Function: binding (GO:0005488);; Molecular Function: iron ion binding (GO:0005506);; Molecular Function: electron carrier activity (GO:0009055);; Biological Process: response to UV (GO:0009411);; Biological Process: response to organic substance (GO:0010033);; Biological Process: response to metal ion (GO:0010038);; Cellular Comp…	Isoflavone 2&apos;-hydroxylase GN=CYP81E1 OS=Glycyrrhiza echinata (Licorice) PE=1 SV=2
GRMZM2G143535	2.7682	2.16015	3.57556	2.04831	Molecular Function: DNA binding (GO:0003677);; Molecular Function: alkylbase DNA N-glycosylase activity (GO:0003905);; Cellular Component: nucleus (GO:0005634);; Biological Process: base-excision repair (GO:0006284);; Molecular Function: DNA-3-methyladenine glycosylase activity (GO:0008725);; Cellular Component: plastid (GO:0009536);; Molecular Function: DNA-7-methylguanine glycosylase activity (…	Molecular Function: DNA binding (GO:0003677);; Molecular Function: alkylbase DNA N-glycosylase activity (GO:0003905);; Cellular Component: nucleus (GO:0005634);; Biological Process: base-excision repair (GO:0006284);; Molecular Function: DNA-3-methyladenine glycosylase activity (GO:0008725);; Cellular Component: plastid (GO:0009536);; Molecular Function: DNA-7-methylguanine glycosylase activity (…	DNA-3-methyladenine glycosylase OS=Arabidopsis thaliana (Mouse-ear cress) PE=2 SV=1
GRMZM2G026839	2.76734	2.04407	2.63445	3.44814	--	--	--
GRMZM2G150260	2.76733	3.17584	1.19124	1.70182	Molecular Function: DNA binding (GO:0003677);; Molecular Function: chromatin binding (GO:0003682);; Molecular Function: sequence-specific DNA binding transcription factor activity (GO:0003700);; Cellular Component: nucleus (GO:0005634);; Cellular Component: mitochondrion (GO:0005739);; Biological Process: regulation of transcription, DNA-templated (GO:0006355);; Cellular Component: chloroplast (G…	Molecular Function: DNA binding (GO:0003677);; Molecular Function: chromatin binding (GO:0003682);; Molecular Function: sequence-specific DNA binding transcription factor activity (GO:0003700);; Cellular Component: nucleus (GO:0005634);; Cellular Component: mitochondrion (GO:0005739);; Biological Process: regulation of transcription, DNA-templated (GO:0006355);; Cellular Component: chloroplast (G…	Protein RADIALIS-like 3 GN=RL3 OS=Arabidopsis thaliana (Mouse-ear cress) PE=2 SV=1
GRMZM5G807110	2.76537	2.86926	2.7027	3.80654	--	--	--
AC231745.1_FG003	2.76419	2.18255	2.32772	2.62187	Cellular Component: cell wall (GO:0005618);; Cellular Component: vacuole (GO:0005773);; Biological Process: lipid metabolic process (GO:0006629);; Biological Process: cellular process (GO:0009987);; Cellular Component: cytoplasmic membrane-bounded vesicle (GO:0016023);; Molecular Function: hydrolase activity, acting on ester bonds (GO:0016788);; Biological Process: organic substance metabolic pro…	Cellular Component: cell wall (GO:0005618);; Cellular Component: vacuole (GO:0005773);; Biological Process: lipid metabolic process (GO:0006629);; Biological Process: cellular process (GO:0009987);; Cellular Component: cytoplasmic membrane-bounded vesicle (GO:0016023);; Molecular Function: hydrolase activity, acting on ester bonds (GO:0016788);; Biological Process: organic substance metabolic pro…	GDSL esterase/lipase At5g45910 (Precursor) GN=At5g45910 OS=Arabidopsis thaliana (Mouse-ear cress) PE=2 SV=1
GRMZM2G352619	2.75581	3.63521	2.70341	3.37621	Biological Process: nuclear division (GO:0000280);; Biological Process: cytokinesis by cell plate formation (GO:0000911);; Biological Process: cell plate assembly (GO:0000919);; Molecular Function: microtubule motor activity (GO:0003777);; Molecular Function: calmodulin binding (GO:0005516);; Molecular Function: ATP binding (GO:0005524);; Cellular Component: vacuole (GO:0005773);; Cellular Compon…	Biological Process: nuclear division (GO:0000280);; Biological Process: cytokinesis by cell plate formation (GO:0000911);; Biological Process: cell plate assembly (GO:0000919);; Molecular Function: microtubule motor activity (GO:0003777);; Molecular Function: calmodulin binding (GO:0005516);; Molecular Function: ATP binding (GO:0005524);; Cellular Component: vacuole (GO:0005773);; Cellular Compon…	Kinesin-like protein KLP1 GN=KLP1 OS=Chlamydomonas reinhardtii (Chlamydomonas smithii) PE=1 SV=1
GRMZM2G165778	2.7523	2.75947	2.88485	2.69854	--	--	--
GRMZM2G177098	2.74888	4.39895	1.58708	2.77834	Molecular Function: magnesium ion binding (GO:0000287);; Biological Process: metabolic process (GO:0008152);; Molecular Function: terpene synthase activity (GO:0010333);; Molecular Function: (+)-delta-cadinene synthase activity (GO:0047461);; Biological Process: cadinene biosynthetic process (GO:1901928);;	Molecular Function: magnesium ion binding (GO:0000287);; Biological Process: metabolic process (GO:0008152);; Molecular Function: terpene synthase activity (GO:0010333);; Molecular Function: (+)-delta-cadinene synthase activity (GO:0047461);; Biological Process: cadinene biosynthetic process (GO:1901928);;	(E)-beta-farnesene synthase OS=Zea diploperennis (Diploperennial teosinte) PE=1 SV=1
GRMZM2G442763	2.74781	6.51281	5.51122	4.53828	Cellular Component: plastid (GO:0009536);;	Cellular Component: plastid (GO:0009536);;	--
GRMZM2G069047	2.74165	4.09415	5.09988	Inf	Molecular Function: DNA binding (GO:0003677);; Molecular Function: sequence-specific DNA binding transcription factor activity (GO:0003700);; Cellular Component: cytosol (GO:0005829);; Biological Process: response to bacterium (GO:0009617);; Biological Process: lignin biosynthetic process (GO:0009809);; Biological Process: multidimensional cell growth (GO:0009825);; Biological Process: plant-type…	Molecular Function: DNA binding (GO:0003677);; Molecular Function: sequence-specific DNA binding transcription factor activity (GO:0003700);; Cellular Component: cytosol (GO:0005829);; Biological Process: response to bacterium (GO:0009617);; Biological Process: lignin biosynthetic process (GO:0009809);; Biological Process: multidimensional cell growth (GO:0009825);; Biological Process: plant-type…	NAC domain-containing protein 43 GN=F19D11.5 OS=Arabidopsis thaliana (Mouse-ear cress) PE=2 SV=2
AC207628.4_FG011	2.73968	3.72543	3.67718	2.00968	Cellular Component: plasma membrane (GO:0005886);;	Cellular Component: plasma membrane (GO:0005886);;	Protein IQ-DOMAIN 31 GN=IQD31 OS=Arabidopsis thaliana (Mouse-ear cress) PE=1 SV=1
GRMZM2G332918	2.73881	1.61859	2.58308	2.67764	0	0	0
GRMZM2G052479	2.73148	2.25465	2.32867	2.24255	Molecular Function: peroxidase activity (GO:0004601);; Cellular Component: chloroplast (GO:0009507);; Biological Process: myo-inositol hexakisphosphate biosynthetic process (GO:0010264);; Molecular Function: peroxiredoxin activity (GO:0051920);; Biological Process: oxidation-reduction process (GO:0055114);;	Molecular Function: peroxidase activity (GO:0004601);; Cellular Component: chloroplast (GO:0009507);; Biological Process: myo-inositol hexakisphosphate biosynthetic process (GO:0010264);; Molecular Function: peroxiredoxin activity (GO:0051920);; Biological Process: oxidation-reduction process (GO:0055114);;	Thioredoxin-like protein AAED1, chloroplastic (Precursor) GN=At2g37240 OS=Arabidopsis thaliana (Mouse-ear cress) PE=2 SV=2
GRMZM2G385578	2.71929	1.47275	3.36832	3.18211	Molecular Function: hydrolase activity, hydrolyzing O-glycosyl compounds (GO:0004553);; Molecular Function: alpha-amylase activity (GO:0004556);; Biological Process: starch catabolic process (GO:0005983);; Biological Process: macromolecule biosynthetic process (GO:0009059);; Cellular Component: chloroplast (GO:0009507);; Cellular Component: chloroplast starch grain (GO:0009569);; Cellular Compone…	Molecular Function: hydrolase activity, hydrolyzing O-glycosyl compounds (GO:0004553);; Molecular Function: alpha-amylase activity (GO:0004556);; Biological Process: starch catabolic process (GO:0005983);; Biological Process: macromolecule biosynthetic process (GO:0009059);; Cellular Component: chloroplast (GO:0009507);; Cellular Component: chloroplast starch grain (GO:0009569);; Cellular Compone…	Isoamylase 3, chloroplastic (Precursor) GN=ISA3 OS=Arabidopsis thaliana (Mouse-ear cress) PE=1 SV=2
GRMZM2G164963	2.70726	2.57392	3.73045	4.8867	Cellular Component: plasma membrane (GO:0005886);; Cellular Component: chloroplast (GO:0009507);; Biological Process: photosystem II assembly (GO:0010207);;	Cellular Component: plasma membrane (GO:0005886);; Cellular Component: chloroplast (GO:0009507);; Biological Process: photosystem II assembly (GO:0010207);;	Uncharacterized protein ycf49 GN=ycf49 OS=Cyanophora paradoxa PE=3 SV=1
GRMZM2G175860	2.70485	4.58011	2.95657	3.05349	Molecular Function: binding (GO:0005488);; Biological Process: protein folding (GO:0006457);; Biological Process: cellular process (GO:0009987);; Cellular Component: intracellular membrane-bounded organelle (GO:0043231);; Molecular Function: unfolded protein binding (GO:0051082);;	Molecular Function: binding (GO:0005488);; Biological Process: protein folding (GO:0006457);; Biological Process: cellular process (GO:0009987);; Cellular Component: intracellular membrane-bounded organelle (GO:0043231);; Molecular Function: unfolded protein binding (GO:0051082);;	Chaperone protein dnaJ 3 (Precursor) GN=F26G5.60 OS=Arabidopsis thaliana (Mouse-ear cress) PE=2 SV=2
GRMZM5G844257	2.69518	3.1332	2.89278	2.56507	Cellular Component: cytoplasmic membrane-bounded vesicle (GO:0016023);;	Cellular Component: cytoplasmic membrane-bounded vesicle (GO:0016023);;	--
GRMZM2G405385	2.66622	1.9644	3.94507	2.70783	Cellular Component: mitochondrion (GO:0005739);; Cellular Component: plastid (GO:0009536);;	Cellular Component: mitochondrion (GO:0005739);; Cellular Component: plastid (GO:0009536);;	--
GRMZM2G065655	2.66132	1.15333	3.82144	2.73039	Molecular Function: protein serine/threonine kinase activity (GO:0004674);; Molecular Function: ATP binding (GO:0005524);; Biological Process: protein phosphorylation (GO:0006468);;	Molecular Function: protein serine/threonine kinase activity (GO:0004674);; Molecular Function: ATP binding (GO:0005524);; Biological Process: protein phosphorylation (GO:0006468);;	Putative cysteine-rich receptor-like protein kinase 20 (Precursor) GN=CRK20 OS=Arabidopsis thaliana (Mouse-ear cress) PE=2 SV=2
GRMZM2G441325	2.65269	2.43419	4.95624	2.53794	Molecular Function: DNA binding (GO:0003677);; Molecular Function: protein binding (GO:0005515);; Cellular Component: nucleus (GO:0005634);; Biological Process: transcription, DNA-templated (GO:0006351);; Biological Process: regulation of transcription, DNA-templated (GO:0006355);; Biological Process: response to hormone (GO:0009725);; Biological Process: flower development (GO:0009908);; Biologi…	Molecular Function: DNA binding (GO:0003677);; Molecular Function: protein binding (GO:0005515);; Cellular Component: nucleus (GO:0005634);; Biological Process: transcription, DNA-templated (GO:0006351);; Biological Process: regulation of transcription, DNA-templated (GO:0006355);; Biological Process: response to hormone (GO:0009725);; Biological Process: flower development (GO:0009908);; Biologi…	Auxin response factor 14 GN=P0022D06.14 OS=Oryza sativa subsp. japonica (Rice) PE=2 SV=2
GRMZM2G402368	2.65137	2.50047	2.49892	1.87801	Biological Process: microtubule cytoskeleton organization (GO:0000226);; Biological Process: cytokinesis by cell plate formation (GO:0000911);; Molecular Function: alpha-galactosidase activity (GO:0004557);; Cellular Component: vacuole (GO:0005773);; Biological Process: carbohydrate metabolic process (GO:0005975);; Biological Process: fatty acid beta-oxidation (GO:0006635);; Biological Process: l…	Biological Process: microtubule cytoskeleton organization (GO:0000226);; Biological Process: cytokinesis by cell plate formation (GO:0000911);; Molecular Function: alpha-galactosidase activity (GO:0004557);; Cellular Component: vacuole (GO:0005773);; Biological Process: carbohydrate metabolic process (GO:0005975);; Biological Process: fatty acid beta-oxidation (GO:0006635);; Biological Process: l…	Alpha-galactosidase (Precursor) OS=Coffea arabica (Arabian coffee) PE=1 SV=1
GRMZM2G103847	2.64573	3.17921	1.62836	1.79419	Cellular Component: membrane (GO:0016020);;	Cellular Component: membrane (GO:0016020);;	--
GRMZM2G090609	2.62043	1.28483	1.0641	1.40583	Molecular Function: glycerol-3-phosphate O-acyltransferase activity (GO:0004366);; Molecular Function: heme oxygenase (decyclizing) activity (GO:0004392);; Molecular Function: calcium ion binding (GO:0005509);; Cellular Component: extracellular region (GO:0005576);; Cellular Component: mitochondrion (GO:0005739);; Cellular Component: vacuole (GO:0005773);; Biological Process: phosphatidylglycerol…	Molecular Function: glycerol-3-phosphate O-acyltransferase activity (GO:0004366);; Molecular Function: heme oxygenase (decyclizing) activity (GO:0004392);; Molecular Function: calcium ion binding (GO:0005509);; Cellular Component: extracellular region (GO:0005576);; Cellular Component: mitochondrion (GO:0005739);; Cellular Component: vacuole (GO:0005773);; Biological Process: phosphatidylglycerol…	Probable peroxygenase 4 GN=F5A18.15 OS=Arabidopsis thaliana (Mouse-ear cress) PE=1 SV=1
GRMZM2G170338	2.61873	3.0966	1.45809	1.41236	Molecular Function: binding (GO:0005488);; Cellular Component: nucleus (GO:0005634);; Biological Process: RNA processing (GO:0006396);; Biological Process: glutamine metabolic process (GO:0006541);; Molecular Function: transferase activity (GO:0016740);; Cellular Component: intracellular organelle part (GO:0044446);;	Molecular Function: binding (GO:0005488);; Cellular Component: nucleus (GO:0005634);; Biological Process: RNA processing (GO:0006396);; Biological Process: glutamine metabolic process (GO:0006541);; Molecular Function: transferase activity (GO:0016740);; Cellular Component: intracellular organelle part (GO:0044446);;	Arginine/serine-rich protein 45 GN=F19K19.9 OS=Arabidopsis thaliana (Mouse-ear cress) PE=1 SV=1
GRMZM2G141277	2.6156	3.60817	4.08892	3.77151	Molecular Function: acid phosphatase activity (GO:0003993);; Biological Process: response to stress (GO:0006950);; Biological Process: response to insect (GO:0009625);; Molecular Function: hydrolase activity (GO:0016787);; Biological Process: response to chemical (GO:0042221);; Cellular Component: intracellular membrane-bounded organelle (GO:0043231);; Cellular Component: cytoplasmic part (GO:004…	Molecular Function: acid phosphatase activity (GO:0003993);; Biological Process: response to stress (GO:0006950);; Biological Process: response to insect (GO:0009625);; Molecular Function: hydrolase activity (GO:0016787);; Biological Process: response to chemical (GO:0042221);; Cellular Component: intracellular membrane-bounded organelle (GO:0043231);; Cellular Component: cytoplasmic part (GO:004…	Acid phosphatase 1 (Precursor) GN=APS1 OS=Solanum lycopersicum (Tomato) PE=2 SV=1
GRMZM2G018678	2.61176	1.70934	1.64968	1.81449	Cellular Component: mitochondrion (GO:0005739);; Biological Process: aromatic amino acid family biosynthetic process (GO:0009073);; Biological Process: iron-sulfur cluster assembly (GO:0016226);;	Cellular Component: mitochondrion (GO:0005739);; Biological Process: aromatic amino acid family biosynthetic process (GO:0009073);; Biological Process: iron-sulfur cluster assembly (GO:0016226);;	--
GRMZM2G437460	2.60484	1.6484	2.0047	2.52511	Molecular Function: DNA binding (GO:0003677);; Molecular Function: protein binding (GO:0005515);; Cellular Component: nucleus (GO:0005634);; Biological Process: regulation of transcription, DNA-templated (GO:0006355);; Biological Process: auxin-activated signaling pathway (GO:0009734);; Biological Process: flower development (GO:0009908);; Biological Process: organ development (GO:0048513);;	Molecular Function: DNA binding (GO:0003677);; Molecular Function: protein binding (GO:0005515);; Cellular Component: nucleus (GO:0005634);; Biological Process: regulation of transcription, DNA-templated (GO:0006355);; Biological Process: auxin-activated signaling pathway (GO:0009734);; Biological Process: flower development (GO:0009908);; Biological Process: organ development (GO:0048513);;	Auxin response factor 2 GN=ARF2 OS=Oryza sativa subsp. japonica (Rice) PE=2 SV=1
GRMZM2G104237	2.60198	1.67753	1.24506	1.44503	Molecular Function: cysteine synthase activity (GO:0004124);; Molecular Function: copper ion binding (GO:0005507);; Cellular Component: mitochondrion (GO:0005739);; Biological Process: glycolytic process (GO:0006096);; Biological Process: cysteine biosynthetic process from serine (GO:0006535);; Biological Process: water transport (GO:0006833);; Biological Process: hyperosmotic response (GO:000697…	Molecular Function: cysteine synthase activity (GO:0004124);; Molecular Function: copper ion binding (GO:0005507);; Cellular Component: mitochondrion (GO:0005739);; Biological Process: glycolytic process (GO:0006096);; Biological Process: cysteine biosynthetic process from serine (GO:0006535);; Biological Process: water transport (GO:0006833);; Biological Process: hyperosmotic response (GO:000697…	Cysteine synthase, chloroplastic/chromoplastic (Precursor) GN=CYSK OS=Spinacia oleracea (Spinach) PE=1 SV=2
GRMZM2G314707	2.60037	2.88092	2.35591	2.46909	Molecular Function: ubiquitin-protein transferase activity (GO:0004842);; Molecular Function: zinc ion binding (GO:0008270);; Biological Process: protein ubiquitination (GO:0016567);; Molecular Function: transferase activity (GO:0016740);;	Molecular Function: ubiquitin-protein transferase activity (GO:0004842);; Molecular Function: zinc ion binding (GO:0008270);; Biological Process: protein ubiquitination (GO:0016567);; Molecular Function: transferase activity (GO:0016740);;	Formin-like protein 3 OS=Oryza sativa subsp. japonica (Rice) PE=2 SV=2
GRMZM2G322728	2.59878	2.36018	2.72252	1.88478	Biological Process: immune system process (GO:0002376);; Molecular Function: protein serine/threonine kinase activity (GO:0004674);; Molecular Function: ATP binding (GO:0005524);; Cellular Component: nucleus (GO:0005634);; Cellular Component: plasma membrane (GO:0005886);; Biological Process: protein phosphorylation (GO:0006468);; Biological Process: defense response (GO:0006952);; Cellular Compo…	Biological Process: immune system process (GO:0002376);; Molecular Function: protein serine/threonine kinase activity (GO:0004674);; Molecular Function: ATP binding (GO:0005524);; Cellular Component: nucleus (GO:0005634);; Cellular Component: plasma membrane (GO:0005886);; Biological Process: protein phosphorylation (GO:0006468);; Biological Process: defense response (GO:0006952);; Cellular Compo…	Receptor-like serine/threonine-protein kinase SD1-8 (Precursor) GN=T6K22.110 OS=Arabidopsis thaliana (Mouse-ear cress) PE=1 SV=1
GRMZM5G887390	2.59046	3.53752	2.91871	2.74982	Molecular Function: serine-type endopeptidase activity (GO:0004252);; Cellular Component: nucleolus (GO:0005730);; Biological Process: mRNA export from nucleus (GO:0006406);; Biological Process: proteolysis (GO:0006508);; Biological Process: protein import into nucleus (GO:0006606);; Molecular Function: serine-type peptidase activity (GO:0008236);; Cellular Component: chloroplast (GO:0009507);;	Molecular Function: serine-type endopeptidase activity (GO:0004252);; Cellular Component: nucleolus (GO:0005730);; Biological Process: mRNA export from nucleus (GO:0006406);; Biological Process: proteolysis (GO:0006508);; Biological Process: protein import into nucleus (GO:0006606);; Molecular Function: serine-type peptidase activity (GO:0008236);; Cellular Component: chloroplast (GO:0009507);;	Protease Do-like 9 GN=DEGP9 OS=Arabidopsis thaliana (Mouse-ear cress) PE=2 SV=1
GRMZM2G179432	2.58968	1.11743	1.66926	1.57292	Biological Process: metabolic process (GO:0008152);; Molecular Function: hydrolase activity (GO:0016787);;	Biological Process: metabolic process (GO:0008152);; Molecular Function: hydrolase activity (GO:0016787);;	--
GRMZM2G098999	2.58432	3.02152	2.33679	2.19677	--	--	--
GRMZM2G082809	2.57782	2.87158	2.98342	2.55047	Biological Process: nuclear division (GO:0000280);; Biological Process: cytokinesis by cell plate formation (GO:0000911);; Biological Process: microtubule bundle formation (GO:0001578);; Cellular Component: nucleus (GO:0005634);; Cellular Component: mitochondrion (GO:0005739);; Biological Process: DNA replication initiation (GO:0006270);; Biological Process: regulation of DNA replication (GO:0006…	Biological Process: nuclear division (GO:0000280);; Biological Process: cytokinesis by cell plate formation (GO:0000911);; Biological Process: microtubule bundle formation (GO:0001578);; Cellular Component: nucleus (GO:0005634);; Cellular Component: mitochondrion (GO:0005739);; Biological Process: DNA replication initiation (GO:0006270);; Biological Process: regulation of DNA replication (GO:0006…	Protein WVD2-like 1 GN=WDL1 OS=Arabidopsis thaliana (Mouse-ear cress) PE=2 SV=1
GRMZM2G020843	2.57425	3.44673	1.68592	2.21734	Molecular Function: DNA binding (GO:0003677);; Molecular Function: chromatin binding (GO:0003682);;	Molecular Function: DNA binding (GO:0003677);; Molecular Function: chromatin binding (GO:0003682);;	--
GRMZM2G106164	2.57184	1.61593	1.42548	1.39022	Cellular Component: mitochondrion (GO:0005739);; Biological Process: aromatic amino acid family biosynthetic process (GO:0009073);; Cellular Component: chloroplast thylakoid membrane (GO:0009535);; Cellular Component: chloroplast stroma (GO:0009570);; Biological Process: NAD(P)H dehydrogenase complex assembly (GO:0010275);; Biological Process: iron-sulfur cluster assembly (GO:0016226);;	Cellular Component: mitochondrion (GO:0005739);; Biological Process: aromatic amino acid family biosynthetic process (GO:0009073);; Cellular Component: chloroplast thylakoid membrane (GO:0009535);; Cellular Component: chloroplast stroma (GO:0009570);; Biological Process: NAD(P)H dehydrogenase complex assembly (GO:0010275);; Biological Process: iron-sulfur cluster assembly (GO:0016226);;	--
GRMZM5G856738	2.57055	3.38815	1.86485	1.61093	Biological Process: MAPK cascade (GO:0000165);; Molecular Function: protein serine/threonine kinase activity (GO:0004674);; Molecular Function: calmodulin-dependent protein kinase activity (GO:0004683);; Molecular Function: calcium ion binding (GO:0005509);; Molecular Function: ATP binding (GO:0005524);; Cellular Component: nucleus (GO:0005634);; Cellular Component: vacuole (GO:0005773);; Cellula…	Biological Process: MAPK cascade (GO:0000165);; Molecular Function: protein serine/threonine kinase activity (GO:0004674);; Molecular Function: calmodulin-dependent protein kinase activity (GO:0004683);; Molecular Function: calcium ion binding (GO:0005509);; Molecular Function: ATP binding (GO:0005524);; Cellular Component: nucleus (GO:0005634);; Cellular Component: vacuole (GO:0005773);; Cellula…	Calcium-dependent protein kinase 3 GN=F9D16.120 OS=Arabidopsis thaliana (Mouse-ear cress) PE=1 SV=1
GRMZM2G313101	2.56674	2.05285	2.33216	2.62243	Cellular Component: mitochondrion (GO:0005739);; Cellular Component: chloroplast envelope (GO:0009941);;	Cellular Component: mitochondrion (GO:0005739);; Cellular Component: chloroplast envelope (GO:0009941);;	Formin-like protein 4 (Precursor) GN=OSJNBb0078C13.8 OS=Oryza sativa subsp. japonica (Rice) PE=3 SV=1
GRMZM2G048740	2.55792	2.13467	1.86275	2.19614	Biological Process: sulfate assimilation (GO:0000103);; Cellular Component: cytosol (GO:0005829);; Biological Process: cysteine biosynthetic process from serine (GO:0006535);; Biological Process: protein targeting to membrane (GO:0006612);; Molecular Function: serine O-acetyltransferase activity (GO:0009001);; Biological Process: response to wounding (GO:0009611);; Biological Process: response to…	Biological Process: sulfate assimilation (GO:0000103);; Cellular Component: cytosol (GO:0005829);; Biological Process: cysteine biosynthetic process from serine (GO:0006535);; Biological Process: protein targeting to membrane (GO:0006612);; Molecular Function: serine O-acetyltransferase activity (GO:0009001);; Biological Process: response to wounding (GO:0009611);; Biological Process: response to…	Probable serine acetyltransferase 2 GN=OJ1006F06.16 OS=Oryza sativa subsp. japonica (Rice) PE=2 SV=1
GRMZM2G003138	2.5549	5.38082	1.66702	3.09212	Biological Process: very long-chain fatty acid metabolic process (GO:0000038);; Biological Process: sulfur amino acid metabolic process (GO:0000096);; Biological Process: polysaccharide biosynthetic process (GO:0000271);; Cellular Component: extracellular region (GO:0005576);; Cellular Component: endoplasmic reticulum (GO:0005783);; Biological Process: glycine catabolic process (GO:0006546);; Bio…	Biological Process: very long-chain fatty acid metabolic process (GO:0000038);; Biological Process: sulfur amino acid metabolic process (GO:0000096);; Biological Process: polysaccharide biosynthetic process (GO:0000271);; Cellular Component: extracellular region (GO:0005576);; Cellular Component: endoplasmic reticulum (GO:0005783);; Biological Process: glycine catabolic process (GO:0006546);; Bio…	3-ketoacyl-CoA synthase 12 (Precursor) GN=KCS12 OS=Arabidopsis thaliana (Mouse-ear cress) PE=2 SV=1
GRMZM2G036290	2.55317	3.63742	3.00075	2.44538	Biological Process: maltose metabolic process (GO:0000023);; Biological Process: sulfur amino acid metabolic process (GO:0000096);; Biological Process: pentose-phosphate shunt (GO:0006098);; Biological Process: glycine catabolic process (GO:0006546);; Biological Process: unsaturated fatty acid biosynthetic process (GO:0006636);; Biological Process: phosphatidylglycerol biosynthetic process (GO:00…	Biological Process: maltose metabolic process (GO:0000023);; Biological Process: sulfur amino acid metabolic process (GO:0000096);; Biological Process: pentose-phosphate shunt (GO:0006098);; Biological Process: glycine catabolic process (GO:0006546);; Biological Process: unsaturated fatty acid biosynthetic process (GO:0006636);; Biological Process: phosphatidylglycerol biosynthetic process (GO:00…	1-deoxy-D-xylulose 5-phosphate reductoisomerase, chloroplastic (Precursor) OS=Oryza sativa subsp. japonica (Rice) PE=2 SV=2
GRMZM2G081666	2.5521	3.35044	2.07298	1.53847	Molecular Function: inward rectifier potassium channel activity (GO:0005242);; Molecular Function: voltage-gated potassium channel activity (GO:0005249);; Cellular Component: mitochondrion (GO:0005739);; Cellular Component: endoplasmic reticulum (GO:0005783);; Cellular Component: plasma membrane (GO:0005886);; Biological Process: response to stress (GO:0006950);; Biological Process: circadian rhy…	Molecular Function: inward rectifier potassium channel activity (GO:0005242);; Molecular Function: voltage-gated potassium channel activity (GO:0005249);; Cellular Component: mitochondrion (GO:0005739);; Cellular Component: endoplasmic reticulum (GO:0005783);; Cellular Component: plasma membrane (GO:0005886);; Biological Process: response to stress (GO:0006950);; Biological Process: circadian rhy…	Potassium channel KAT1 OS=Oryza sativa subsp. japonica (Rice) PE=2 SV=1
GRMZM2G060993	2.54984	1.9415	1.66647	2.24122	Cellular Component: cytosol (GO:0005829);; Biological Process: metabolic process (GO:0008152);; Biological Process: response to toxic substance (GO:0009636);; Biological Process: response to salt stress (GO:0009651);; Biological Process: response to abscisic acid (GO:0009737);; Biological Process: flavonoid biosynthetic process (GO:0009813);; Cellular Component: cytoplasmic membrane-bounded vesic…	Cellular Component: cytosol (GO:0005829);; Biological Process: metabolic process (GO:0008152);; Biological Process: response to toxic substance (GO:0009636);; Biological Process: response to salt stress (GO:0009651);; Biological Process: response to abscisic acid (GO:0009737);; Biological Process: flavonoid biosynthetic process (GO:0009813);; Cellular Component: cytoplasmic membrane-bounded vesic…	Anthocyanidin 5,3-O-glucosyltransferase GN=RhGT1 OS=Rosa hybrid cultivar PE=2 SV=1
GRMZM2G009869	2.53983	2.77887	3.05526	3.06401	Biological Process: RNA splicing, via endonucleolytic cleavage and ligation (GO:0000394);; Biological Process: respiratory burst involved in defense response (GO:0002679);; Molecular Function: protein serine/threonine kinase activity (GO:0004674);; Molecular Function: protein binding (GO:0005515);; Molecular Function: ATP binding (GO:0005524);; Cellular Component: nucleolus (GO:0005730);; Cellula…	Biological Process: RNA splicing, via endonucleolytic cleavage and ligation (GO:0000394);; Biological Process: respiratory burst involved in defense response (GO:0002679);; Molecular Function: protein serine/threonine kinase activity (GO:0004674);; Molecular Function: protein binding (GO:0005515);; Molecular Function: ATP binding (GO:0005524);; Cellular Component: nucleolus (GO:0005730);; Cellula…	Serine/threonine-protein kinase PBS1 GN=PBS1 OS=Arabidopsis thaliana (Mouse-ear cress) PE=1 SV=1
GRMZM2G165301	2.53516	2.66325	1.54062	1.73998	Cellular Component: exocyst (GO:0000145);; Cellular Component: cytosol (GO:0005829);; Cellular Component: plasma membrane (GO:0005886);; Biological Process: RNA processing (GO:0006396);; Biological Process: exocytosis (GO:0006887);; Cellular Component: nuclear lumen (GO:0031981);; Biological Process: single-organism cellular process (GO:0044763);; Biological Process: regulation of cellular proces…	Cellular Component: exocyst (GO:0000145);; Cellular Component: cytosol (GO:0005829);; Cellular Component: plasma membrane (GO:0005886);; Biological Process: RNA processing (GO:0006396);; Biological Process: exocytosis (GO:0006887);; Cellular Component: nuclear lumen (GO:0031981);; Biological Process: single-organism cellular process (GO:0044763);; Biological Process: regulation of cellular proces…	Arginine/serine-rich protein 45 GN=F19K19.9 OS=Arabidopsis thaliana (Mouse-ear cress) PE=1 SV=1
GRMZM2G341934	2.53233	3.16356	2.01063	1.52704	Biological Process: respiratory burst involved in defense response (GO:0002679);; Molecular Function: peroxidase activity (GO:0004601);; Molecular Function: protein binding (GO:0005515);; Cellular Component: nucleus (GO:0005634);; Cellular Component: mitochondrion (GO:0005739);; Cellular Component: Golgi apparatus (GO:0005794);; Cellular Component: cytosol (GO:0005829);; Biological Process: prote…	Biological Process: respiratory burst involved in defense response (GO:0002679);; Molecular Function: peroxidase activity (GO:0004601);; Molecular Function: protein binding (GO:0005515);; Cellular Component: nucleus (GO:0005634);; Cellular Component: mitochondrion (GO:0005739);; Cellular Component: Golgi apparatus (GO:0005794);; Cellular Component: cytosol (GO:0005829);; Biological Process: prote…	Peroxidase 5 (Precursor) OS=Vitis vinifera (Grape) PE=1 SV=2
GRMZM2G014099	2.52444	1.92798	2.08889	1.62321	Molecular Function: binding (GO:0005488);; Cellular Component: nucleus (GO:0005634);; Cellular Component: chloroplast (GO:0009507);; Biological Process: leaf morphogenesis (GO:0009965);; Cellular Component: membrane (GO:0016020);; Biological Process: cellular component organization (GO:0016043);; Molecular Function: kinase activity (GO:0016301);; Biological Process: cell differentiation (GO:00301…	Molecular Function: binding (GO:0005488);; Cellular Component: nucleus (GO:0005634);; Cellular Component: chloroplast (GO:0009507);; Biological Process: leaf morphogenesis (GO:0009965);; Cellular Component: membrane (GO:0016020);; Biological Process: cellular component organization (GO:0016043);; Molecular Function: kinase activity (GO:0016301);; Biological Process: cell differentiation (GO:00301…	Vegetative cell wall protein gp1 (Precursor) GN=GP1 OS=Chlamydomonas reinhardtii (Chlamydomonas smithii) PE=2 SV=1
GRMZM2G003595	2.50335	2.5641	3.36778	2.63489	Cellular Component: plasma membrane (GO:0005886);; Biological Process: translational initiation (GO:0006413);; Cellular Component: translation preinitiation complex (GO:0070993);;	Cellular Component: plasma membrane (GO:0005886);; Biological Process: translational initiation (GO:0006413);; Cellular Component: translation preinitiation complex (GO:0070993);;	--
GRMZM2G106377	2.49156	3.20472	3.5173	4.56599	Molecular Function: nucleic acid binding (GO:0003676);; Molecular Function: ubiquitin-protein transferase activity (GO:0004842);; Biological Process: organelle organization (GO:0006996);; Molecular Function: zinc ion binding (GO:0008270);; Biological Process: reproductive process (GO:0022414);; Biological Process: primary metabolic process (GO:0044238);; Biological Process: cellular catabolic pro…	Molecular Function: nucleic acid binding (GO:0003676);; Molecular Function: ubiquitin-protein transferase activity (GO:0004842);; Biological Process: organelle organization (GO:0006996);; Molecular Function: zinc ion binding (GO:0008270);; Biological Process: reproductive process (GO:0022414);; Biological Process: primary metabolic process (GO:0044238);; Biological Process: cellular catabolic pro…	Probable E3 ubiquitin-protein ligase ARI7 GN=ARI7 OS=Arabidopsis thaliana (Mouse-ear cress) PE=2 SV=1
GRMZM2G165355	2.47171	3.28758	1.66895	1.70448	Biological Process: regionalization (GO:0003002);; Molecular Function: nucleic acid binding (GO:0003676);; Molecular Function: sequence-specific DNA binding transcription factor activity (GO:0003700);; Cellular Component: intracellular (GO:0005622);; Cellular Component: nucleus (GO:0005634);; Biological Process: transcription, DNA-templated (GO:0006351);; Biological Process: regulation of transcr…	Biological Process: regionalization (GO:0003002);; Molecular Function: nucleic acid binding (GO:0003676);; Molecular Function: sequence-specific DNA binding transcription factor activity (GO:0003700);; Cellular Component: intracellular (GO:0005622);; Cellular Component: nucleus (GO:0005634);; Biological Process: transcription, DNA-templated (GO:0006351);; Biological Process: regulation of transcr…	Zinc finger protein 4 GN=ZFP4 OS=Arabidopsis thaliana (Mouse-ear cress) PE=2 SV=2
AC225363.3_FG004	2.42938	1.84757	3.02764	2.68631	Molecular Function: protein serine/threonine kinase activity (GO:0004674);; Molecular Function: protein binding (GO:0005515);; Molecular Function: ATP binding (GO:0005524);; Cellular Component: plasma membrane (GO:0005886);; Biological Process: cellular protein modification process (GO:0006464);; Biological Process: protein phosphorylation (GO:0006468);; Biological Process: ion transport (GO:0006…	Molecular Function: protein serine/threonine kinase activity (GO:0004674);; Molecular Function: protein binding (GO:0005515);; Molecular Function: ATP binding (GO:0005524);; Cellular Component: plasma membrane (GO:0005886);; Biological Process: cellular protein modification process (GO:0006464);; Biological Process: protein phosphorylation (GO:0006468);; Biological Process: ion transport (GO:0006…	Cysteine-rich receptor-like protein kinase 27 (Precursor) GN=CRK27 OS=Arabidopsis thaliana (Mouse-ear cress) PE=3 SV=2
GRMZM2G180244	2.40886	1.89332	2.32076	2.00448	Biological Process: defense response (GO:0006952);; Molecular Function: ADP binding (GO:0043531);;	Biological Process: defense response (GO:0006952);; Molecular Function: ADP binding (GO:0043531);;	Putative disease resistance RPP13-like protein 3 GN=RPP13L3 OS=Arabidopsis thaliana (Mouse-ear cress) PE=3 SV=1
GRMZM2G099984	2.40804	1.88506	1.89856	1.92669	Cellular Component: extracellular region (GO:0005576);; Cellular Component: plasma membrane (GO:0005886);; Biological Process: glycolytic process (GO:0006096);; Biological Process: chromatin assembly or disassembly (GO:0006333);; Biological Process: water transport (GO:0006833);; Biological Process: Golgi organization (GO:0007030);; Biological Process: response to cold (GO:0009409);; Biological P…	Cellular Component: extracellular region (GO:0005576);; Cellular Component: plasma membrane (GO:0005886);; Biological Process: glycolytic process (GO:0006096);; Biological Process: chromatin assembly or disassembly (GO:0006333);; Biological Process: water transport (GO:0006833);; Biological Process: Golgi organization (GO:0007030);; Biological Process: response to cold (GO:0009409);; Biological P…	Hydrophobic protein LTI6B GN=OSJNBa0069I13.6 OS=Oryza sativa subsp. japonica (Rice) PE=2 SV=1
GRMZM2G015432	2.4076	2.16878	3.13792	3.08257	Molecular Function: structural constituent of ribosome (GO:0003735);; Cellular Component: ribosome (GO:0005840);; Biological Process: translation (GO:0006412);; Molecular Function: rRNA binding (GO:0019843);;	Molecular Function: structural constituent of ribosome (GO:0003735);; Cellular Component: ribosome (GO:0005840);; Biological Process: translation (GO:0006412);; Molecular Function: rRNA binding (GO:0019843);;	60S ribosomal protein L11 GN=OJ1430_B02.2 OS=Oryza sativa subsp. japonica (Rice) PE=2 SV=1
GRMZM2G087165	2.39848	1.6549	2.0139	1.73931	Molecular Function: nucleotide binding (GO:0000166);; Molecular Function: RNA binding (GO:0003723);; Molecular Function: structural constituent of ribosome (GO:0003735);; Cellular Component: mitochondrion (GO:0005739);; Cellular Component: mitochondrial small ribosomal subunit (GO:0005763);; Biological Process: DNA-templated transcription, elongation (GO:0006354);; Biological Process: translation…	Molecular Function: nucleotide binding (GO:0000166);; Molecular Function: RNA binding (GO:0003723);; Molecular Function: structural constituent of ribosome (GO:0003735);; Cellular Component: mitochondrion (GO:0005739);; Cellular Component: mitochondrial small ribosomal subunit (GO:0005763);; Biological Process: DNA-templated transcription, elongation (GO:0006354);; Biological Process: translation…	Ribosomal protein S19, mitochondrial GN=RPS19 OS=Petunia hybrida (Petunia) PE=2 SV=2
GRMZM2G148962	2.3975	1.79289	2.03194	1.77857	Molecular Function: protein serine/threonine kinase activity (GO:0004674);; Molecular Function: ATP binding (GO:0005524);; Cellular Component: nucleus (GO:0005634);; Cellular Component: cytosol (GO:0005829);; Cellular Component: plasma membrane (GO:0005886);; Biological Process: polysaccharide metabolic process (GO:0005976);; Biological Process: protein phosphorylation (GO:0006468);; Biological P…	Molecular Function: protein serine/threonine kinase activity (GO:0004674);; Molecular Function: ATP binding (GO:0005524);; Cellular Component: nucleus (GO:0005634);; Cellular Component: cytosol (GO:0005829);; Cellular Component: plasma membrane (GO:0005886);; Biological Process: polysaccharide metabolic process (GO:0005976);; Biological Process: protein phosphorylation (GO:0006468);; Biological P…	Receptor-like cytosolic serine/threonine-protein kinase RBK1 GN=RBK1 OS=Arabidopsis thaliana (Mouse-ear cress) PE=1 SV=1
GRMZM2G061234	2.39723	2.52469	2.19254	2.06257	Biological Process: sulfate assimilation (GO:0000103);; Molecular Function: adenylylsulfate kinase activity (GO:0004020);; Molecular Function: aspartate kinase activity (GO:0004072);; Molecular Function: ATP binding (GO:0005524);; Cellular Component: cytosol (GO:0005829);; Biological Process: tryptophan catabolic process (GO:0006569);; Biological Process: cellular amino acid biosynthetic process …	Biological Process: sulfate assimilation (GO:0000103);; Molecular Function: adenylylsulfate kinase activity (GO:0004020);; Molecular Function: aspartate kinase activity (GO:0004072);; Molecular Function: ATP binding (GO:0005524);; Cellular Component: cytosol (GO:0005829);; Biological Process: tryptophan catabolic process (GO:0006569);; Biological Process: cellular amino acid biosynthetic process …	Adenylyl-sulfate kinase 1, chloroplastic (Precursor) GN=AKN1 OS=Arabidopsis thaliana (Mouse-ear cress) PE=1 SV=1
GRMZM2G055585	2.39439	3.44729	4.41374	5.52653	Cellular Component: extracellular region (GO:0005576);; Cellular Component: plasma membrane (GO:0005886);; Biological Process: carbohydrate metabolic process (GO:0005975);; Biological Process: iron ion transport (GO:0006826);; Biological Process: cellular iron ion homeostasis (GO:0006879);; Biological Process: seed germination (GO:0009845);; Biological Process: determination of bilateral symmetry…	Cellular Component: extracellular region (GO:0005576);; Cellular Component: plasma membrane (GO:0005886);; Biological Process: carbohydrate metabolic process (GO:0005975);; Biological Process: iron ion transport (GO:0006826);; Biological Process: cellular iron ion homeostasis (GO:0006879);; Biological Process: seed germination (GO:0009845);; Biological Process: determination of bilateral symmetry…	Mannan endo-1,4-beta-mannosidase 1 (Precursor) GN=P0671D01.40 OS=Oryza sativa subsp. japonica (Rice) PE=2 SV=2
GRMZM2G017486	2.3917	2.28545	3.30001	3.49083	Cellular Component: nucleus (GO:0005634);; Molecular Function: metal ion binding (GO:0046872);;	Cellular Component: nucleus (GO:0005634);; Molecular Function: metal ion binding (GO:0046872);;	BTB/POZ domain-containing protein At3g50780 GN=At3g50780 OS=Arabidopsis thaliana (Mouse-ear cress) PE=2 SV=1
GRMZM2G373685	2.38192	2.99492	1.67638	2.68738	Cellular Component: chloroplast inner membrane (GO:0009706);;	Cellular Component: chloroplast inner membrane (GO:0009706);;	--
GRMZM2G025154	2.38049	3.40759	2.85888	2.61619	Molecular Function: serine-type carboxypeptidase activity (GO:0004185);; Cellular Component: extracellular space (GO:0005615);; Cellular Component: cell wall (GO:0005618);; Cellular Component: vacuole (GO:0005773);; Biological Process: proteolysis (GO:0006508);; Cellular Component: plant-type cell wall (GO:0009505);; Cellular Component: plasmodesma (GO:0009506);; Biological Process: brassinostero…	Molecular Function: serine-type carboxypeptidase activity (GO:0004185);; Cellular Component: extracellular space (GO:0005615);; Cellular Component: cell wall (GO:0005618);; Cellular Component: vacuole (GO:0005773);; Biological Process: proteolysis (GO:0006508);; Cellular Component: plant-type cell wall (GO:0009505);; Cellular Component: plasmodesma (GO:0009506);; Biological Process: brassinostero…	Serine carboxypeptidase-like 42 (Precursor) GN=SCPL42 OS=Arabidopsis thaliana (Mouse-ear cress) PE=2 SV=1
GRMZM2G061821	2.37644	2.43312	2.94946	2.21789	Biological Process: MAPK cascade (GO:0000165);; Biological Process: response to superoxide (GO:0000303);; Biological Process: nuclear-transcribed mRNA catabolic process (GO:0000956);; Cellular Component: cytoplasm (GO:0005737);; Biological Process: protein targeting to membrane (GO:0006612);; Biological Process: Mo-molybdopterin cofactor biosynthetic process (GO:0006777);; Molecular Function: Mo-…	Biological Process: MAPK cascade (GO:0000165);; Biological Process: response to superoxide (GO:0000303);; Biological Process: nuclear-transcribed mRNA catabolic process (GO:0000956);; Cellular Component: cytoplasm (GO:0005737);; Biological Process: protein targeting to membrane (GO:0006612);; Biological Process: Mo-molybdopterin cofactor biosynthetic process (GO:0006777);; Molecular Function: Mo-…	Molybdenum cofactor sulfurase GN=P0686E06.35 OS=Oryza sativa subsp. japonica (Rice) PE=2 SV=2
GRMZM2G176307	2.37588	3.29739	1.44829	3.24659	Molecular Function: glyceraldehyde-3-phosphate dehydrogenase (NAD+) (phosphorylating) activity (GO:0004365);; Molecular Function: copper ion binding (GO:0005507);; Cellular Component: cell wall (GO:0005618);; Cellular Component: nucleolus (GO:0005730);; Cellular Component: mitochondrial envelope (GO:0005740);; Cellular Component: Golgi apparatus (GO:0005794);; Cellular Component: cytosol (GO:0005…	Molecular Function: glyceraldehyde-3-phosphate dehydrogenase (NAD+) (phosphorylating) activity (GO:0004365);; Molecular Function: copper ion binding (GO:0005507);; Cellular Component: cell wall (GO:0005618);; Cellular Component: nucleolus (GO:0005730);; Cellular Component: mitochondrial envelope (GO:0005740);; Cellular Component: Golgi apparatus (GO:0005794);; Cellular Component: cytosol (GO:0005…	Glyceraldehyde-3-phosphate dehydrogenase 3, cytosolic GN=GAPC3 OS=Zea mays (Maize) PE=2 SV=1
GRMZM2G045401	2.3752	4.45866	3.3108	Inf	Molecular Function: catalytic activity (GO:0003824);; Molecular Function: protein binding (GO:0005515);; Cellular Component: nucleus (GO:0005634);; Cellular Component: endoplasmic reticulum (GO:0005783);; Cellular Component: plasma membrane (GO:0005886);; Biological Process: transport (GO:0006810);; Biological Process: response to salt stress (GO:0009651);; Biological Process: anatomical structur…	Molecular Function: catalytic activity (GO:0003824);; Molecular Function: protein binding (GO:0005515);; Cellular Component: nucleus (GO:0005634);; Cellular Component: endoplasmic reticulum (GO:0005783);; Cellular Component: plasma membrane (GO:0005886);; Biological Process: transport (GO:0006810);; Biological Process: response to salt stress (GO:0009651);; Biological Process: anatomical structur…	Ankyrin repeat-containing protein At5g02620 GN=At5g02620 OS=Arabidopsis thaliana (Mouse-ear cress) PE=1 SV=1
GRMZM2G162531	2.36502	2.73838	1.5758	1.7463	Biological Process: cell morphogenesis (GO:0000902);; Molecular Function: receptor signaling protein serine/threonine kinase activity (GO:0004702);; Cellular Component: nucleus (GO:0005634);; Cellular Component: cytosol (GO:0005829);; Cellular Component: plasma membrane (GO:0005886);; Biological Process: signal transduction (GO:0007165);; Cellular Component: plasmodesma (GO:0009506);; Biological …	Biological Process: cell morphogenesis (GO:0000902);; Molecular Function: receptor signaling protein serine/threonine kinase activity (GO:0004702);; Cellular Component: nucleus (GO:0005634);; Cellular Component: cytosol (GO:0005829);; Cellular Component: plasma membrane (GO:0005886);; Biological Process: signal transduction (GO:0007165);; Cellular Component: plasmodesma (GO:0009506);; Biological …	Protein STRUBBELIG-RECEPTOR FAMILY 8 (Precursor) GN=SRF8 OS=Arabidopsis thaliana (Mouse-ear cress) PE=2 SV=1
GRMZM2G128902	2.35958	2.04173	2.1503	3.46329	--	--	--
GRMZM2G084859	2.35178	3.73699	1.72133	1.97474	Cellular Component: extracellular region (GO:0005576);; Molecular Function: growth factor activity (GO:0008083);; Biological Process: cell proliferation (GO:0008283);; Cellular Component: cytoplasmic membrane-bounded vesicle (GO:0016023);; Biological Process: developmental process (GO:0032502);; Biological Process: single-organism process (GO:0044699);;	Cellular Component: extracellular region (GO:0005576);; Molecular Function: growth factor activity (GO:0008083);; Biological Process: cell proliferation (GO:0008283);; Cellular Component: cytoplasmic membrane-bounded vesicle (GO:0016023);; Biological Process: developmental process (GO:0032502);; Biological Process: single-organism process (GO:0044699);;	Phytosulfokine-beta (Precursor) GN=PSK2 OS=Arabidopsis thaliana (Mouse-ear cress) PE=2 SV=1
GRMZM2G472780	2.33256	2.528	3.04046	2.75985	--	--	--
GRMZM2G043119	2.32608	1.75274	2.03354	3.43786	Cellular Component: mitochondrial matrix (GO:0005759);; Cellular Component: plastid (GO:0009536);;	Cellular Component: mitochondrial matrix (GO:0005759);; Cellular Component: plastid (GO:0009536);;	--
GRMZM2G056961	2.32228	2.69743	1.42499	1.91228	--	--	Formin-like protein 3 OS=Oryza sativa subsp. japonica (Rice) PE=2 SV=2
GRMZM2G106548	2.32012	3.66939	1.43053	1.42877	Molecular Function: sequence-specific DNA binding transcription factor activity (GO:0003700);; Cellular Component: nucleus (GO:0005634);; Biological Process: regulation of transcription, DNA-templated (GO:0006355);; Biological Process: asymmetric cell division (GO:0008356);; Cellular Component: plastid (GO:0009536);; Biological Process: gravitropism (GO:0009630);; Biological Process: response to …	Molecular Function: sequence-specific DNA binding transcription factor activity (GO:0003700);; Cellular Component: nucleus (GO:0005634);; Biological Process: regulation of transcription, DNA-templated (GO:0006355);; Biological Process: asymmetric cell division (GO:0008356);; Cellular Component: plastid (GO:0009536);; Biological Process: gravitropism (GO:0009630);; Biological Process: response to …	Scarecrow-like protein 23 GN=SCL23 OS=Arabidopsis thaliana (Mouse-ear cress) PE=1 SV=1
GRMZM2G099319	2.31745	1.50282	1.21076	1.60408	Biological Process: sulfur amino acid metabolic process (GO:0000096);; Biological Process: cell fate specification (GO:0001708);; Molecular Function: DNA binding (GO:0003677);; Molecular Function: sequence-specific DNA binding transcription factor activity (GO:0003700);; Cellular Component: nucleus (GO:0005634);; Cellular Component: cytoplasm (GO:0005737);; Biological Process: regulation of trans…	Biological Process: sulfur amino acid metabolic process (GO:0000096);; Biological Process: cell fate specification (GO:0001708);; Molecular Function: DNA binding (GO:0003677);; Molecular Function: sequence-specific DNA binding transcription factor activity (GO:0003700);; Cellular Component: nucleus (GO:0005634);; Cellular Component: cytoplasm (GO:0005737);; Biological Process: regulation of trans…	BEL1-like homeodomain protein 6 GN=BLH6 OS=Arabidopsis thaliana (Mouse-ear cress) PE=2 SV=1
GRMZM2G054663	2.30557	3.46595	2.95872	1.83331	Molecular Function: ATP binding (GO:0005524);; Molecular Function: glycerate kinase activity (GO:0008887);; Cellular Component: chloroplast stroma (GO:0009570);; Biological Process: photorespiration (GO:0009853);; Cellular Component: chloroplast envelope (GO:0009941);; Biological Process: phosphorylation (GO:0016310);;	Molecular Function: ATP binding (GO:0005524);; Molecular Function: glycerate kinase activity (GO:0008887);; Cellular Component: chloroplast stroma (GO:0009570);; Biological Process: photorespiration (GO:0009853);; Cellular Component: chloroplast envelope (GO:0009941);; Biological Process: phosphorylation (GO:0016310);;	D-glycerate 3-kinase, chloroplastic (Precursor) GN=GLYK OS=Arabidopsis thaliana (Mouse-ear cress) PE=1 SV=2
GRMZM2G005493	2.30495	1.93701	2.65803	1.84629	Cellular Component: vacuolar membrane (GO:0005774);; Cellular Component: endoplasmic reticulum (GO:0005783);; Cellular Component: Golgi apparatus (GO:0005794);; Cellular Component: plasma membrane (GO:0005886);; Biological Process: pentose-phosphate shunt (GO:0006098);; Molecular Function: xylose isomerase activity (GO:0009045);; Cellular Component: cytoplasmic membrane-bounded vesicle (GO:001602…	Cellular Component: vacuolar membrane (GO:0005774);; Cellular Component: endoplasmic reticulum (GO:0005783);; Cellular Component: Golgi apparatus (GO:0005794);; Cellular Component: plasma membrane (GO:0005886);; Biological Process: pentose-phosphate shunt (GO:0006098);; Molecular Function: xylose isomerase activity (GO:0009045);; Cellular Component: cytoplasmic membrane-bounded vesicle (GO:001602…	Xylose isomerase GN=XYLA OS=Hordeum vulgare (Barley) PE=1 SV=1
GRMZM2G104575	2.30225	1.65592	1.16854	1.35963	Cellular Component: mitochondrion (GO:0005739);; Molecular Function: 4-hydroxy-tetrahydrodipicolinate reductase (GO:0008839);; Biological Process: lysine biosynthetic process via diaminopimelate (GO:0009089);; Cellular Component: chloroplast (GO:0009507);; Biological Process: diaminopimelate biosynthetic process (GO:0019877);; Biological Process: oxidation-reduction process (GO:0055114);; Molecul…	Cellular Component: mitochondrion (GO:0005739);; Molecular Function: 4-hydroxy-tetrahydrodipicolinate reductase (GO:0008839);; Biological Process: lysine biosynthetic process via diaminopimelate (GO:0009089);; Cellular Component: chloroplast (GO:0009507);; Biological Process: diaminopimelate biosynthetic process (GO:0019877);; Biological Process: oxidation-reduction process (GO:0055114);; Molecul…	Probable 4-hydroxy-tetrahydrodipicolinate reductase 2, chloroplastic (Precursor) GN=OsJ_009732 OS=Oryza sativa subsp. japonica (Rice) PE=2 SV=1
GRMZM2G019866	2.3019	2.55193	6.29753	3.36133	Molecular Function: ACP phosphopantetheine attachment site binding involved in fatty acid biosynthetic process (GO:0000036);; Biological Process: very long-chain fatty acid metabolic process (GO:0000038);; Cellular Component: cytosol (GO:0005829);; Biological Process: rRNA processing (GO:0006364);; Biological Process: fatty acid biosynthetic process (GO:0006633);; Biological Process: response to …	Molecular Function: ACP phosphopantetheine attachment site binding involved in fatty acid biosynthetic process (GO:0000036);; Biological Process: very long-chain fatty acid metabolic process (GO:0000038);; Cellular Component: cytosol (GO:0005829);; Biological Process: rRNA processing (GO:0006364);; Biological Process: fatty acid biosynthetic process (GO:0006633);; Biological Process: response to …	Acyl carrier protein 3, chloroplastic (Precursor) GN=ACL1.3 OS=Hordeum vulgare (Barley) PE=1 SV=2
AC233979.1_FG006	2.30074	2.6013	1.70449	2.96543	Molecular Function: binding (GO:0005488);; Cellular Component: cell wall (GO:0005618);; Cellular Component: membrane (GO:0016020);; Biological Process: single-organism developmental process (GO:0044767);; Biological Process: organ development (GO:0048513);; Biological Process: cellular developmental process (GO:0048869);; Biological Process: regulation of developmental process (GO:0050793);; Biol…	Molecular Function: binding (GO:0005488);; Cellular Component: cell wall (GO:0005618);; Cellular Component: membrane (GO:0016020);; Biological Process: single-organism developmental process (GO:0044767);; Biological Process: organ development (GO:0048513);; Biological Process: cellular developmental process (GO:0048869);; Biological Process: regulation of developmental process (GO:0050793);; Biol…	Formin-like protein 5 GN=P0453E05.107 OS=Oryza sativa subsp. japonica (Rice) PE=2 SV=2
GRMZM2G425072	2.30032	5.10828	2.112	2.13091	Molecular Function: calmodulin binding (GO:0005516);; Cellular Component: mitochondrion (GO:0005739);; Biological Process: auxin-activated signaling pathway (GO:0009734);;	Molecular Function: calmodulin binding (GO:0005516);; Cellular Component: mitochondrion (GO:0005739);; Biological Process: auxin-activated signaling pathway (GO:0009734);;	Indole-3-acetic acid-induced protein ARG7 GN=ARG7 OS=Vigna radiata var. radiata (Mung bean) PE=2 SV=1
GRMZM2G135052	2.28684	2.29549	2.62167	2.25275	Molecular Function: DNA binding (GO:0003677);; Molecular Function: chromatin binding (GO:0003682);; Molecular Function: sequence-specific DNA binding transcription factor activity (GO:0003700);; Cellular Component: nucleus (GO:0005634);; Biological Process: response to cold (GO:0009409);; Biological Process: response to red or far red light (GO:0009639);; Biological Process: response to salt stre…	Molecular Function: DNA binding (GO:0003677);; Molecular Function: chromatin binding (GO:0003682);; Molecular Function: sequence-specific DNA binding transcription factor activity (GO:0003700);; Cellular Component: nucleus (GO:0005634);; Biological Process: response to cold (GO:0009409);; Biological Process: response to red or far red light (GO:0009639);; Biological Process: response to salt stre…	Transcription factor ASG4 GN=F22L4.18 OS=Arabidopsis thaliana (Mouse-ear cress) PE=2 SV=1
GRMZM2G103526	2.27558	2.1478	2.65443	2.26972	Molecular Function: acid phosphatase activity (GO:0003993);; Cellular Component: vacuole (GO:0005773);; Cellular Component: plasma membrane (GO:0005886);; Biological Process: response to stress (GO:0006950);; Biological Process: response to insect (GO:0009625);; Cellular Component: cytoplasmic membrane-bounded vesicle (GO:0016023);; Molecular Function: hydrolase activity (GO:0016787);; Biological…	Molecular Function: acid phosphatase activity (GO:0003993);; Cellular Component: vacuole (GO:0005773);; Cellular Component: plasma membrane (GO:0005886);; Biological Process: response to stress (GO:0006950);; Biological Process: response to insect (GO:0009625);; Cellular Component: cytoplasmic membrane-bounded vesicle (GO:0016023);; Molecular Function: hydrolase activity (GO:0016787);; Biological…	Acid phosphatase 1 (Precursor) GN=APS1 OS=Solanum lycopersicum (Tomato) PE=2 SV=1
GRMZM2G008611	2.25905	1.81205	3.02969	2.82631	Molecular Function: nucleotide binding (GO:0000166);; Molecular Function: nucleic acid binding (GO:0003676);; Molecular Function: single-stranded RNA binding (GO:0003727);; Cellular Component: mitochondrion (GO:0005739);; Biological Process: mRNA processing (GO:0006397);; Biological Process: defense response (GO:0006952);; Biological Process: response to temperature stimulus (GO:0009266);; Cellul…	Molecular Function: nucleotide binding (GO:0000166);; Molecular Function: nucleic acid binding (GO:0003676);; Molecular Function: single-stranded RNA binding (GO:0003727);; Cellular Component: mitochondrion (GO:0005739);; Biological Process: mRNA processing (GO:0006397);; Biological Process: defense response (GO:0006952);; Biological Process: response to temperature stimulus (GO:0009266);; Cellul…	Polyadenylate-binding protein RBP47 GN=RBP47 OS=Nicotiana plumbaginifolia (Leadwort-leaved tobacco) PE=1 SV=1
GRMZM2G048430	2.2475	3.57195	4.69325	Inf	Molecular Function: enzyme inhibitor activity (GO:0004857);; Cellular Component: mitochondrion (GO:0005739);; Biological Process: metabolic process (GO:0008152);; Cellular Component: plastid (GO:0009536);; Biological Process: cellular process (GO:0009987);; Molecular Function: pectinesterase activity (GO:0030599);; Biological Process: negative regulation of catalytic activity (GO:0043086);; Cellu…	Molecular Function: enzyme inhibitor activity (GO:0004857);; Cellular Component: mitochondrion (GO:0005739);; Biological Process: metabolic process (GO:0008152);; Cellular Component: plastid (GO:0009536);; Biological Process: cellular process (GO:0009987);; Molecular Function: pectinesterase activity (GO:0030599);; Biological Process: negative regulation of catalytic activity (GO:0043086);; Cellu…	21 kDa protein (Precursor) OS=Daucus carota (Carrot) PE=2 SV=1
GRMZM2G121990	2.24632	1.72379	2.1118	1.66034	--	--	--
AC210158.3_FG004	2.23603	2.7806	3.20632	2.05865	--	--	--
GRMZM2G133175	2.23414	2.51215	1.057	1.3585	Cellular Component: mitochondrion (GO:0005739);; Cellular Component: plasma membrane (GO:0005886);; Biological Process: megasporogenesis (GO:0009554);;	Cellular Component: mitochondrion (GO:0005739);; Cellular Component: plasma membrane (GO:0005886);; Biological Process: megasporogenesis (GO:0009554);;	CYSTM1 family protein A GN=At2g41420 OS=Arabidopsis thaliana (Mouse-ear cress) PE=3 SV=1
GRMZM2G090177	2.21799	1.8054	2.28773	2.47129	Cellular Component: cell part (GO:0044464);;	Cellular Component: cell part (GO:0044464);;	Arginine/serine-rich protein 45 GN=F19K19.9 OS=Arabidopsis thaliana (Mouse-ear cress) PE=1 SV=1
GRMZM2G145045	2.21651	3.21015	4.61212	5.88267	Molecular Function: nucleotide binding (GO:0000166);; Molecular Function: protein kinase activity (GO:0004672);; Molecular Function: protein serine/threonine kinase activity (GO:0004674);; Cellular Component: plasma membrane (GO:0005886);; Biological Process: defense response (GO:0006952);; Biological Process: oligosaccharide metabolic process (GO:0009311);; Biological Process: response to fungus…	Molecular Function: nucleotide binding (GO:0000166);; Molecular Function: protein kinase activity (GO:0004672);; Molecular Function: protein serine/threonine kinase activity (GO:0004674);; Cellular Component: plasma membrane (GO:0005886);; Biological Process: defense response (GO:0006952);; Biological Process: oligosaccharide metabolic process (GO:0009311);; Biological Process: response to fungus…	Wall-associated receptor kinase 5 (Precursor) GN=WAK5 OS=Arabidopsis thaliana (Mouse-ear cress) PE=2 SV=1
GRMZM2G156218	2.21209	1.25369	2.03419	1.7312	Molecular Function: transporter activity (GO:0005215);; Cellular Component: mitochondrion (GO:0005739);; Biological Process: transport (GO:0006810);; Cellular Component: chloroplast (GO:0009507);;	Molecular Function: transporter activity (GO:0005215);; Cellular Component: mitochondrion (GO:0005739);; Biological Process: transport (GO:0006810);; Cellular Component: chloroplast (GO:0009507);;	--
GRMZM2G126808	2.18549	2.96946	1.29455	1.01977	Molecular Function: sequence-specific DNA binding transcription factor activity (GO:0003700);; Cellular Component: nucleus (GO:0005634);; Biological Process: regulation of transcription, DNA-templated (GO:0006355);; Cellular Component: plasmodesma (GO:0009506);; Biological Process: shade avoidance (GO:0009641);; Biological Process: response to cytokinin (GO:0009735);; Biological Process: response…	Molecular Function: sequence-specific DNA binding transcription factor activity (GO:0003700);; Cellular Component: nucleus (GO:0005634);; Biological Process: regulation of transcription, DNA-templated (GO:0006355);; Cellular Component: plasmodesma (GO:0009506);; Biological Process: shade avoidance (GO:0009641);; Biological Process: response to cytokinin (GO:0009735);; Biological Process: response…	Homeobox-leucine zipper protein HOX19 OS=Oryza sativa subsp. japonica (Rice) PE=2 SV=1
GRMZM2G120085	2.17783	3.4101	2.10433	1.89473	Molecular Function: serine-type endopeptidase activity (GO:0004252);; Biological Process: proteolysis (GO:0006508);; Biological Process: nitrogen compound metabolic process (GO:0006807);; Cellular Component: plant-type cell wall (GO:0009505);; Cellular Component: external side of plasma membrane (GO:0009897);; Biological Process: stomatal complex morphogenesis (GO:0010103);; Cellular Component: c…	Molecular Function: serine-type endopeptidase activity (GO:0004252);; Biological Process: proteolysis (GO:0006508);; Biological Process: nitrogen compound metabolic process (GO:0006807);; Cellular Component: plant-type cell wall (GO:0009505);; Cellular Component: external side of plasma membrane (GO:0009897);; Biological Process: stomatal complex morphogenesis (GO:0010103);; Cellular Component: c…	Subtilisin-like protease (Precursor) GN=K8K14.8 OS=Arabidopsis thaliana (Mouse-ear cress) PE=1 SV=1
GRMZM2G110622	2.15171	1.46488	1.50523	1.1302	Cellular Component: nucleosome (GO:0000786);; Molecular Function: inositol-1,4,5-trisphosphate 6-kinase activity (GO:0000823);; Biological Process: RNA methylation (GO:0001510);; Molecular Function: DNA binding (GO:0003677);; Cellular Component: nucleus (GO:0005634);; Cellular Component: nucleolus (GO:0005730);; Cellular Component: vacuole (GO:0005773);; Cellular Component: cytosol (GO:0005829);;…	Cellular Component: nucleosome (GO:0000786);; Molecular Function: inositol-1,4,5-trisphosphate 6-kinase activity (GO:0000823);; Biological Process: RNA methylation (GO:0001510);; Molecular Function: DNA binding (GO:0003677);; Cellular Component: nucleus (GO:0005634);; Cellular Component: nucleolus (GO:0005730);; Cellular Component: vacuole (GO:0005773);; Cellular Component: cytosol (GO:0005829);;…	Probable histone H2A variant 3 OS=Oryza sativa subsp. japonica (Rice) PE=2 SV=1
GRMZM2G144224	2.1503	4.31985	3.998	2.00848	Molecular Function: protein phosphatase inhibitor activity (GO:0004864);; Molecular Function: receptor activity (GO:0004872);; Cellular Component: nucleus (GO:0005634);; Cellular Component: mitochondrion (GO:0005739);; Biological Process: tryptophan catabolic process (GO:0006569);; Biological Process: fatty acid catabolic process (GO:0009062);; Cellular Component: chloroplast (GO:0009507);; Biolo…	Molecular Function: protein phosphatase inhibitor activity (GO:0004864);; Molecular Function: receptor activity (GO:0004872);; Cellular Component: nucleus (GO:0005634);; Cellular Component: mitochondrion (GO:0005739);; Biological Process: tryptophan catabolic process (GO:0006569);; Biological Process: fatty acid catabolic process (GO:0009062);; Cellular Component: chloroplast (GO:0009507);; Biolo…	Abscisic acid receptor PYL4 GN=T19C21.20 OS=Arabidopsis thaliana (Mouse-ear cress) PE=1 SV=1
GRMZM5G822563	2.14584	2.16036	1.8108	2.05288	Cellular Component: ESCRT II complex (GO:0000814);; Molecular Function: protein binding (GO:0005515);; Biological Process: vesicle-mediated transport (GO:0016192);;	Cellular Component: ESCRT II complex (GO:0000814);; Molecular Function: protein binding (GO:0005515);; Biological Process: vesicle-mediated transport (GO:0016192);;	Vacuolar protein sorting-associated protein 25 GN=VPS25 OS=Arabidopsis thaliana (Mouse-ear cress) PE=1 SV=1
GRMZM6G235245	2.14132	2.6571	1.4036	2.11847	Molecular Function: monooxygenase activity (GO:0004497);; Molecular Function: binding (GO:0005488);; Molecular Function: iron ion binding (GO:0005506);; Molecular Function: electron carrier activity (GO:0009055);; Biological Process: response to UV (GO:0009411);; Biological Process: response to organic substance (GO:0010033);; Cellular Component: membrane (GO:0016020);; Biological Process: cellul…	Molecular Function: monooxygenase activity (GO:0004497);; Molecular Function: binding (GO:0005488);; Molecular Function: iron ion binding (GO:0005506);; Molecular Function: electron carrier activity (GO:0009055);; Biological Process: response to UV (GO:0009411);; Biological Process: response to organic substance (GO:0010033);; Cellular Component: membrane (GO:0016020);; Biological Process: cellul…	Geraniol 8-hydroxylase GN=CYP76B6 OS=Catharanthus roseus (Madagascar periwinkle) PE=1 SV=1
AC230011.2_FG002	2.14062	2.98725	1.76439	1.47445	Molecular Function: binding (GO:0005488);; Biological Process: defense response (GO:0006952);; Molecular Function: ADP binding (GO:0043531);;	Molecular Function: binding (GO:0005488);; Biological Process: defense response (GO:0006952);; Molecular Function: ADP binding (GO:0043531);;	Putative disease resistance protein RGA3 GN=RGA3 OS=Solanum bulbocastanum (Wild potato) PE=2 SV=2
GRMZM2G159854	2.13759	2.26842	4.22784	3.01516	Cellular Component: nucleus (GO:0005634);; Cellular Component: mitochondrion (GO:0005739);; Cellular Component: vacuolar membrane (GO:0005774);; Cellular Component: endoplasmic reticulum (GO:0005783);; Biological Process: response to mechanical stimulus (GO:0009612);; Biological Process: response to auxin (GO:0009733);; Biological Process: auxin polar transport (GO:0009926);; Biological Process: …	Cellular Component: nucleus (GO:0005634);; Cellular Component: mitochondrion (GO:0005739);; Cellular Component: vacuolar membrane (GO:0005774);; Cellular Component: endoplasmic reticulum (GO:0005783);; Biological Process: response to mechanical stimulus (GO:0009612);; Biological Process: response to auxin (GO:0009733);; Biological Process: auxin polar transport (GO:0009926);; Biological Process: …	Protein AUXIN RESPONSE 4 GN=AXR4 OS=Arabidopsis thaliana (Mouse-ear cress) PE=1 SV=1
GRMZM2G040369	2.13714	1.32675	1.57081	1.27861	Molecular Function: translation elongation factor activity (GO:0003746);; Molecular Function: GTPase activity (GO:0003924);; Molecular Function: copper ion binding (GO:0005507);; Molecular Function: GTP binding (GO:0005525);; Cellular Component: nucleolus (GO:0005730);; Cellular Component: mitochondrion (GO:0005739);; Cellular Component: cytosol (GO:0005829);; Cellular Component: plasma membrane …	Molecular Function: translation elongation factor activity (GO:0003746);; Molecular Function: GTPase activity (GO:0003924);; Molecular Function: copper ion binding (GO:0005507);; Molecular Function: GTP binding (GO:0005525);; Cellular Component: nucleolus (GO:0005730);; Cellular Component: mitochondrion (GO:0005739);; Cellular Component: cytosol (GO:0005829);; Cellular Component: plasma membrane …	Elongation factor 2 OS=Beta vulgaris (Sugar beet) PE=2 SV=1
GRMZM5G884600	2.13646	2.4391	1.82797	1.42204	Molecular Function: glutathione peroxidase activity (GO:0004602);; Molecular Function: protein binding (GO:0005515);; Cellular Component: nucleus (GO:0005634);; Cellular Component: mitochondrion (GO:0005739);; Cellular Component: endosome (GO:0005768);; Cellular Component: endoplasmic reticulum (GO:0005783);; Cellular Component: Golgi apparatus (GO:0005794);; Cellular Component: trans-Golgi netwo…	Molecular Function: glutathione peroxidase activity (GO:0004602);; Molecular Function: protein binding (GO:0005515);; Cellular Component: nucleus (GO:0005634);; Cellular Component: mitochondrion (GO:0005739);; Cellular Component: endosome (GO:0005768);; Cellular Component: endoplasmic reticulum (GO:0005783);; Cellular Component: Golgi apparatus (GO:0005794);; Cellular Component: trans-Golgi netwo…	Probable phospholipid hydroperoxide glutathione peroxidase 6, mitochondrial (Precursor) GN=T5C23.30 OS=Arabidopsis thaliana (Mouse-ear cress) PE=2 SV=2
GRMZM2G108849	2.13623	1.96177	2.0408	3.20252	Molecular Function: cysteine-type endopeptidase activity (GO:0004197);; Biological Process: proteolysis (GO:0006508);; Biological Process: response to stress (GO:0006950);; Molecular Function: peptidase activity (GO:0008233);; Biological Process: response to abiotic stimulus (GO:0009628);; Biological Process: response to inorganic substance (GO:0010035);; Cellular Component: intracellular membran…	Molecular Function: cysteine-type endopeptidase activity (GO:0004197);; Biological Process: proteolysis (GO:0006508);; Biological Process: response to stress (GO:0006950);; Molecular Function: peptidase activity (GO:0008233);; Biological Process: response to abiotic stimulus (GO:0009628);; Biological Process: response to inorganic substance (GO:0010035);; Cellular Component: intracellular membran…	Cysteine proteinase 3 (Precursor) GN=CYP-3 OS=Solanum lycopersicum (Tomato) PE=1 SV=1
GRMZM2G017894	2.13097	4.27744	3.7038	3.71465	Cellular Component: mitochondrion (GO:0005739);; Cellular Component: endosome (GO:0005768);; Cellular Component: Golgi apparatus (GO:0005794);; Cellular Component: trans-Golgi network (GO:0005802);; Biological Process: cellular aromatic compound metabolic process (GO:0006725);; Biological Process: response to stress (GO:0006950);; Biological Process: signal transduction (GO:0007165);; Biological …	Cellular Component: mitochondrion (GO:0005739);; Cellular Component: endosome (GO:0005768);; Cellular Component: Golgi apparatus (GO:0005794);; Cellular Component: trans-Golgi network (GO:0005802);; Biological Process: cellular aromatic compound metabolic process (GO:0006725);; Biological Process: response to stress (GO:0006950);; Biological Process: signal transduction (GO:0007165);; Biological …	Probable galacturonosyltransferase 7 GN=T6A23.15 OS=Arabidopsis thaliana (Mouse-ear cress) PE=1 SV=2
GRMZM2G060511	2.12979	1.88595	2.34054	2.44146	Cellular Component: mitochondrion (GO:0005739);;	Cellular Component: mitochondrion (GO:0005739);;	--
GRMZM2G142157	2.12942	2.2349	1.76578	1.75836	Biological Process: mRNA splicing, via spliceosome (GO:0000398);; Molecular Function: nucleic acid binding (GO:0003676);; Molecular Function: single-stranded RNA binding (GO:0003727);; Cellular Component: spliceosomal complex (GO:0005681);; Biological Process: mRNA processing (GO:0006397);; Molecular Function: zinc ion binding (GO:0008270);; Biological Process: positive regulation of cell prolife…	Biological Process: mRNA splicing, via spliceosome (GO:0000398);; Molecular Function: nucleic acid binding (GO:0003676);; Molecular Function: single-stranded RNA binding (GO:0003727);; Cellular Component: spliceosomal complex (GO:0005681);; Biological Process: mRNA processing (GO:0006397);; Molecular Function: zinc ion binding (GO:0008270);; Biological Process: positive regulation of cell prolife…	Pre-mRNA-splicing factor SLU7 OS=Oryza sativa subsp. japonica (Rice) PE=2 SV=1
GRMZM2G050325	2.12623	1.77547	2.55369	3.29561	Cellular Component: mitochondrion (GO:0005739);; Biological Process: generation of precursor metabolites and energy (GO:0006091);; Biological Process: biosynthetic process (GO:0009058);; Cellular Component: membrane (GO:0016020);; Biological Process: cellular component organization (GO:0016043);; Molecular Function: antioxidant activity (GO:0016209);; Molecular Function: kinase activity (GO:00163…	Cellular Component: mitochondrion (GO:0005739);; Biological Process: generation of precursor metabolites and energy (GO:0006091);; Biological Process: biosynthetic process (GO:0009058);; Cellular Component: membrane (GO:0016020);; Biological Process: cellular component organization (GO:0016043);; Molecular Function: antioxidant activity (GO:0016209);; Molecular Function: kinase activity (GO:00163…	Leucine-rich repeat extensin-like protein 5 (Precursor) GN=LRX5 OS=Arabidopsis thaliana (Mouse-ear cress) PE=2 SV=2
GRMZM2G103033	2.11167	2.62821	2.62793	1.87597	Molecular Function: catalytic activity (GO:0003824);; Molecular Function: protein serine/threonine kinase activity (GO:0004674);; Molecular Function: binding (GO:0005488);; Biological Process: transport (GO:0006810);; Biological Process: defense response (GO:0006952);; Biological Process: signal transduction (GO:0007165);; Biological Process: pattern specification process (GO:0007389);; Biologica…	Molecular Function: catalytic activity (GO:0003824);; Molecular Function: protein serine/threonine kinase activity (GO:0004674);; Molecular Function: binding (GO:0005488);; Biological Process: transport (GO:0006810);; Biological Process: defense response (GO:0006952);; Biological Process: signal transduction (GO:0007165);; Biological Process: pattern specification process (GO:0007389);; Biologica…	Probable LRR receptor-like serine/threonine-protein kinase At1g56140 (Precursor) GN=At1g56140 OS=Arabidopsis thaliana (Mouse-ear cress) PE=1 SV=2
GRMZM2G157933	2.10175	2.75335	2.45708	2.36729	Biological Process: nuclear-transcribed mRNA catabolic process (GO:0000956);; Molecular Function: nucleic acid binding (GO:0003676);; Molecular Function: ubiquitin-protein transferase activity (GO:0004842);; Cellular Component: intracellular (GO:0005622);; Cellular Component: nucleus (GO:0005634);; Cellular Component: cytoplasm (GO:0005737);; Biological Process: fatty acid beta-oxidation (GO:0006…	Biological Process: nuclear-transcribed mRNA catabolic process (GO:0000956);; Molecular Function: nucleic acid binding (GO:0003676);; Molecular Function: ubiquitin-protein transferase activity (GO:0004842);; Cellular Component: intracellular (GO:0005622);; Cellular Component: nucleus (GO:0005634);; Cellular Component: cytoplasm (GO:0005737);; Biological Process: fatty acid beta-oxidation (GO:0006…	Probable E3 ubiquitin-protein ligase ARI7 GN=ARI7 OS=Arabidopsis thaliana (Mouse-ear cress) PE=2 SV=1
GRMZM2G092174	2.09996	1.98651	2.9078	1.45268	Molecular Function: phosphorelay sensor kinase activity (GO:0000155);; Biological Process: phosphorelay signal transduction system (GO:0000160);; Molecular Function: ATP binding (GO:0005524);; Cellular Component: nucleus (GO:0005634);; Cellular Component: cytosol (GO:0005829);; Cellular Component: plasma membrane (GO:0005886);; Biological Process: chromatin organization (GO:0006325);; Biological …	Molecular Function: phosphorelay sensor kinase activity (GO:0000155);; Biological Process: phosphorelay signal transduction system (GO:0000160);; Molecular Function: ATP binding (GO:0005524);; Cellular Component: nucleus (GO:0005634);; Cellular Component: cytosol (GO:0005829);; Cellular Component: plasma membrane (GO:0005886);; Biological Process: chromatin organization (GO:0006325);; Biological …	Phytochrome B GN=PHYB OS=Sorghum bicolor (Sorghum) PE=3 SV=2
GRMZM2G180372	2.09956	3.4387	2.07186	2.10504	Cellular Component: cell part (GO:0044464);;	Cellular Component: cell part (GO:0044464);;	Uncharacterized protein At3g27210 GN=Y-2 OS=Arabidopsis thaliana (Mouse-ear cress) PE=1 SV=1
GRMZM2G126706	2.09928	2.08055	1.94073	1.52849	Molecular Function: ribonuclease P activity (GO:0004526);; Biological Process: protein targeting to mitochondrion (GO:0006626);;	Molecular Function: ribonuclease P activity (GO:0004526);; Biological Process: protein targeting to mitochondrion (GO:0006626);;	--
GRMZM2G056143	2.09913	1.96156	1.6944	1.30302	Cellular Component: plastid (GO:0009536);; Cellular Component: intracellular organelle (GO:0043229);; Biological Process: single-organism cellular process (GO:0044763);; Cellular Component: cell periphery (GO:0071944);;	Cellular Component: plastid (GO:0009536);; Cellular Component: intracellular organelle (GO:0043229);; Biological Process: single-organism cellular process (GO:0044763);; Cellular Component: cell periphery (GO:0071944);;	Extensin (Precursor) GN=HRGPNT3 OS=Nicotiana tabacum (Common tobacco) PE=2 SV=1
GRMZM2G156376	2.0964	1.67442	2.33731	2.52434	--	--	--
GRMZM2G043198	2.09185	1.22059	1.21984	1.85216	Molecular Function: phosphogluconate dehydrogenase (decarboxylating) activity (GO:0004616);; Molecular Function: pyruvate dehydrogenase (acetyl-transferring) activity (GO:0004739);; Cellular Component: nucleolus (GO:0005730);; Cellular Component: mitochondrial matrix (GO:0005759);; Cellular Component: plasma membrane (GO:0005886);; Biological Process: acetyl-CoA biosynthetic process from pyruvate…	Molecular Function: phosphogluconate dehydrogenase (decarboxylating) activity (GO:0004616);; Molecular Function: pyruvate dehydrogenase (acetyl-transferring) activity (GO:0004739);; Cellular Component: nucleolus (GO:0005730);; Cellular Component: mitochondrial matrix (GO:0005759);; Cellular Component: plasma membrane (GO:0005886);; Biological Process: acetyl-CoA biosynthetic process from pyruvate…	Pyruvate dehydrogenase E1 component subunit beta-1, mitochondrial (Precursor) OS=Oryza sativa subsp. japonica (Rice) PE=2 SV=1
GRMZM2G089944	2.09007	1.15269	1.7954	1.24021	Cellular Component: vacuole (GO:0005773);; Biological Process: metabolic process (GO:0008152);; Molecular Function: hydrolase activity, acting on carbon-nitrogen (but not peptide) bonds, in linear amides (GO:0016811);;	Cellular Component: vacuole (GO:0005773);; Biological Process: metabolic process (GO:0008152);; Molecular Function: hydrolase activity, acting on carbon-nitrogen (but not peptide) bonds, in linear amides (GO:0016811);;	--
GRMZM5G819212	2.08852	1.68716	2.40186	1.18456	--	--	UPF0161 protein At3g09310 GN=At3g09310 OS=Arabidopsis thaliana (Mouse-ear cress) PE=2 SV=2
GRMZM2G127115	2.08196	1.32237	1.67579	1.67312	Biological Process: mitotic cell cycle (GO:0000278);; Biological Process: cytokinesis by cell plate formation (GO:0000911);; Cellular Component: cytosol (GO:0005829);; Biological Process: DNA methylation (GO:0006306);; Biological Process: methylation-dependent chromatin silencing (GO:0006346);; Biological Process: response to abscisic acid (GO:0009737);; Biological Process: leaf morphogenesis (GO…	Biological Process: mitotic cell cycle (GO:0000278);; Biological Process: cytokinesis by cell plate formation (GO:0000911);; Cellular Component: cytosol (GO:0005829);; Biological Process: DNA methylation (GO:0006306);; Biological Process: methylation-dependent chromatin silencing (GO:0006346);; Biological Process: response to abscisic acid (GO:0009737);; Biological Process: leaf morphogenesis (GO…	Villin-1 GN=VLN1 OS=Arabidopsis thaliana (Mouse-ear cress) PE=2 SV=2
GRMZM2G481261	2.0738	1.648	1.06519	1.33397	Molecular Function: electron carrier activity (GO:0009055);; Cellular Component: plastid (GO:0009536);; Biological Process: abscisic acid biosynthetic process (GO:0009688);; Molecular Function: metal ion binding (GO:0046872);; Molecular Function: iron-sulfur cluster binding (GO:0051536);;	Molecular Function: electron carrier activity (GO:0009055);; Cellular Component: plastid (GO:0009536);; Biological Process: abscisic acid biosynthetic process (GO:0009688);; Molecular Function: metal ion binding (GO:0046872);; Molecular Function: iron-sulfur cluster binding (GO:0051536);;	Formin-like protein 3 OS=Oryza sativa subsp. japonica (Rice) PE=2 SV=2
GRMZM2G349745	2.04961	3.34872	1.78369	1.93445	Cellular Component: mitochondrion (GO:0005739);;	Cellular Component: mitochondrion (GO:0005739);;	CASP-like protein Os02g0134500 OS=Oryza sativa subsp. japonica (Rice) PE=2 SV=2
GRMZM2G090432	2.04368	1.05713	2.59185	2.29163	Molecular Function: monooxygenase activity (GO:0004497);; Molecular Function: binding (GO:0005488);; Molecular Function: iron ion binding (GO:0005506);; Biological Process: isoprenoid biosynthetic process (GO:0008299);; Molecular Function: electron carrier activity (GO:0009055);; Biological Process: response to UV (GO:0009411);; Biological Process: response to organic substance (GO:0010033);; Bio…	Molecular Function: monooxygenase activity (GO:0004497);; Molecular Function: binding (GO:0005488);; Molecular Function: iron ion binding (GO:0005506);; Biological Process: isoprenoid biosynthetic process (GO:0008299);; Molecular Function: electron carrier activity (GO:0009055);; Biological Process: response to UV (GO:0009411);; Biological Process: response to organic substance (GO:0010033);; Bio…	Isoflavone 2&apos;-hydroxylase GN=CYP81E1 OS=Glycyrrhiza echinata (Licorice) PE=1 SV=2
GRMZM2G114570	2.04264	2.97178	1.4339	1.89461	Cellular Component: nucleus (GO:0005634);; Cellular Component: endosome (GO:0005768);; Cellular Component: vacuolar membrane (GO:0005774);; Cellular Component: Golgi apparatus (GO:0005794);; Cellular Component: trans-Golgi network (GO:0005802);; Molecular Function: methyltransferase activity (GO:0008168);; Molecular Function: S-adenosylmethionine-dependent methyltransferase activity (GO:0008757);…	Cellular Component: nucleus (GO:0005634);; Cellular Component: endosome (GO:0005768);; Cellular Component: vacuolar membrane (GO:0005774);; Cellular Component: Golgi apparatus (GO:0005794);; Cellular Component: trans-Golgi network (GO:0005802);; Molecular Function: methyltransferase activity (GO:0008168);; Molecular Function: S-adenosylmethionine-dependent methyltransferase activity (GO:0008757);…	Probable methyltransferase PMT18 GN=At1g33170 OS=Arabidopsis thaliana (Mouse-ear cress) PE=2 SV=1
GRMZM2G126026	2.0348	2.74642	1.5026	2.30265	--	--	Vegetative cell wall protein gp1 (Precursor) GN=GP1 OS=Chlamydomonas reinhardtii (Chlamydomonas smithii) PE=2 SV=1
GRMZM2G124276	2.03209	3.88573	3.63802	3.64849	Molecular Function: sphingosine hydroxylase activity (GO:0000170);; Molecular Function: C-4 methylsterol oxidase activity (GO:0000254);; Molecular Function: iron ion binding (GO:0005506);; Cellular Component: endoplasmic reticulum (GO:0005783);; Cellular Component: Golgi apparatus (GO:0005794);; Biological Process: fatty acid biosynthetic process (GO:0006633);; Cellular Component: chloroplast (GO…	Molecular Function: sphingosine hydroxylase activity (GO:0000170);; Molecular Function: C-4 methylsterol oxidase activity (GO:0000254);; Molecular Function: iron ion binding (GO:0005506);; Cellular Component: endoplasmic reticulum (GO:0005783);; Cellular Component: Golgi apparatus (GO:0005794);; Biological Process: fatty acid biosynthetic process (GO:0006633);; Cellular Component: chloroplast (GO…	Sphinganine C(4)-monooxygenase 1 GN=SBH1 OS=Arabidopsis thaliana (Mouse-ear cress) PE=1 SV=1
GRMZM2G075145	2.03128	2.37755	2.24977	2.0077	Molecular Function: damaged DNA binding (GO:0003684);; Molecular Function: DNA-directed DNA polymerase activity (GO:0003887);; Biological Process: DNA repair (GO:0006281);; Biological Process: sister chromatid cohesion (GO:0007062);; Biological Process: embryo sac development (GO:0009553);; Biological Process: embryo development (GO:0009790);;	Molecular Function: damaged DNA binding (GO:0003684);; Molecular Function: DNA-directed DNA polymerase activity (GO:0003887);; Biological Process: DNA repair (GO:0006281);; Biological Process: sister chromatid cohesion (GO:0007062);; Biological Process: embryo sac development (GO:0009553);; Biological Process: embryo development (GO:0009790);;	--
GRMZM2G138624	2.02999	1.67684	2.0949	2.11431	Biological Process: metabolic process (GO:0008152);; Molecular Function: hydrolase activity (GO:0016787);;	Biological Process: metabolic process (GO:0008152);; Molecular Function: hydrolase activity (GO:0016787);;	--
GRMZM2G073312	2.02655	1.52059	2.23132	1.7903	Molecular Function: metalloendopeptidase activity (GO:0004222);; Cellular Component: mitochondrion (GO:0005739);; Biological Process: proteolysis (GO:0006508);; Molecular Function: zinc ion binding (GO:0008270);; Cellular Component: chloroplast stroma (GO:0009570);; Biological Process: embryo development ending in seed dormancy (GO:0009793);;	Molecular Function: metalloendopeptidase activity (GO:0004222);; Cellular Component: mitochondrion (GO:0005739);; Biological Process: proteolysis (GO:0006508);; Molecular Function: zinc ion binding (GO:0008270);; Cellular Component: chloroplast stroma (GO:0009570);; Biological Process: embryo development ending in seed dormancy (GO:0009793);;	Ubiquinol-cytochrome-c reductase complex core protein I, mitochondrial (Precursor) OS=Euglena gracilis PE=2 SV=1
GRMZM2G025014	2.02479	1.19365	1.46781	1.11753	Molecular Function: nucleotide binding (GO:0000166);; Molecular Function: DNA binding (GO:0003677);; Molecular Function: RNA binding (GO:0003723);; Cellular Component: nucleus (GO:0005634);; Biological Process: mRNA processing (GO:0006397);; Biological Process: mitotic nuclear division (GO:0007067);; Biological Process: RNA splicing (GO:0008380);; Biological Process: photomorphogenesis (GO:000964…	Molecular Function: nucleotide binding (GO:0000166);; Molecular Function: DNA binding (GO:0003677);; Molecular Function: RNA binding (GO:0003723);; Cellular Component: nucleus (GO:0005634);; Biological Process: mRNA processing (GO:0006397);; Biological Process: mitotic nuclear division (GO:0007067);; Biological Process: RNA splicing (GO:0008380);; Biological Process: photomorphogenesis (GO:000964…	Splicing factor U2af small subunit B OS=Oryza sativa subsp. japonica (Rice) PE=2 SV=1
GRMZM2G175253	2.02255	3.2176	3.69791	1.54438	Cellular Component: mitochondrion (GO:0005739);; Biological Process: RNA modification (GO:0009451);; Cellular Component: chloroplast (GO:0009507);; Biological Process: thylakoid membrane organization (GO:0010027);; Biological Process: photosystem II assembly (GO:0010207);; Biological Process: regulation of chlorophyll biosynthetic process (GO:0010380);; Biological Process: chloroplast RNA process…	Cellular Component: mitochondrion (GO:0005739);; Biological Process: RNA modification (GO:0009451);; Cellular Component: chloroplast (GO:0009507);; Biological Process: thylakoid membrane organization (GO:0010027);; Biological Process: photosystem II assembly (GO:0010207);; Biological Process: regulation of chlorophyll biosynthetic process (GO:0010380);; Biological Process: chloroplast RNA process…	Putative pentatricopeptide repeat-containing protein At3g15930 GN=PCMP-E51 OS=Arabidopsis thaliana (Mouse-ear cress) PE=3 SV=2
GRMZM2G010235	2.01449	2.01023	1.95086	1.80099	Molecular Function: protein binding (GO:0005515);; Cellular Component: plasma membrane (GO:0005886);; Biological Process: protein targeting to membrane (GO:0006612);; Biological Process: response to absence of light (GO:0009646);; Biological Process: salicylic acid mediated signaling pathway (GO:0009863);; Biological Process: jasmonic acid mediated signaling pathway (GO:0009867);; Biological Proc…	Molecular Function: protein binding (GO:0005515);; Cellular Component: plasma membrane (GO:0005886);; Biological Process: protein targeting to membrane (GO:0006612);; Biological Process: response to absence of light (GO:0009646);; Biological Process: salicylic acid mediated signaling pathway (GO:0009863);; Biological Process: jasmonic acid mediated signaling pathway (GO:0009867);; Biological Proc…	--
GRMZM2G035502	1.99969	2.70496	1.82576	2.25848	Molecular Function: copper ion binding (GO:0005507);; Cellular Component: mitochondrion (GO:0005739);; Cellular Component: vacuole (GO:0005773);; Cellular Component: peroxisome (GO:0005777);; Cellular Component: cytosol (GO:0005829);; Cellular Component: plasma membrane (GO:0005886);; Biological Process: toxin catabolic process (GO:0009407);; Cellular Component: chloroplast stroma (GO:0009570);; …	Molecular Function: copper ion binding (GO:0005507);; Cellular Component: mitochondrion (GO:0005739);; Cellular Component: vacuole (GO:0005773);; Cellular Component: peroxisome (GO:0005777);; Cellular Component: cytosol (GO:0005829);; Cellular Component: plasma membrane (GO:0005886);; Biological Process: toxin catabolic process (GO:0009407);; Cellular Component: chloroplast stroma (GO:0009570);; …	Glutathione S-transferase DHAR2 GN=F22H5.1 OS=Arabidopsis thaliana (Mouse-ear cress) PE=1 SV=1
GRMZM2G099648	1.9972	2.40067	1.74354	1.42339	Cellular Component: ubiquitin ligase complex (GO:0000151);; Biological Process: respiratory burst involved in defense response (GO:0002679);; Molecular Function: ubiquitin-protein transferase activity (GO:0004842);; Cellular Component: nucleus (GO:0005634);; Cellular Component: cytoplasm (GO:0005737);; Cellular Component: mitochondrion (GO:0005739);; Cellular Component: plasma membrane (GO:000588…	Cellular Component: ubiquitin ligase complex (GO:0000151);; Biological Process: respiratory burst involved in defense response (GO:0002679);; Molecular Function: ubiquitin-protein transferase activity (GO:0004842);; Cellular Component: nucleus (GO:0005634);; Cellular Component: cytoplasm (GO:0005737);; Cellular Component: mitochondrion (GO:0005739);; Cellular Component: plasma membrane (GO:000588…	U-box domain-containing protein 6 GN=PUB6 OS=Arabidopsis thaliana (Mouse-ear cress) PE=2 SV=2
GRMZM2G149211	1.98599	1.92334	1.99388	1.72972	Molecular Function: ATP transmembrane transporter activity (GO:0005347);; Cellular Component: mitochondrial inner membrane (GO:0005743);; Cellular Component: peroxisome (GO:0005777);; Cellular Component: peroxisomal membrane (GO:0005778);; Biological Process: protein targeting to membrane (GO:0006612);; Biological Process: fatty acid beta-oxidation (GO:0006635);; Biological Process: mitochondrial…	Molecular Function: ATP transmembrane transporter activity (GO:0005347);; Cellular Component: mitochondrial inner membrane (GO:0005743);; Cellular Component: peroxisome (GO:0005777);; Cellular Component: peroxisomal membrane (GO:0005778);; Biological Process: protein targeting to membrane (GO:0006612);; Biological Process: fatty acid beta-oxidation (GO:0006635);; Biological Process: mitochondrial…	Peroxisomal adenine nucleotide carrier 1 GN=PNC1 OS=Arabidopsis thaliana (Mouse-ear cress) PE=1 SV=1
GRMZM2G021517	1.98533	2.2746	2.46235	2.02303	Biological Process: cytokinesis by cell plate formation (GO:0000911);; Molecular Function: protein serine/threonine kinase activity (GO:0004674);; Molecular Function: calmodulin-dependent protein kinase activity (GO:0004683);; Molecular Function: protein tyrosine kinase activity (GO:0004713);; Molecular Function: ATP binding (GO:0005524);; Cellular Component: nucleus (GO:0005634);; Cellular Compo…	Biological Process: cytokinesis by cell plate formation (GO:0000911);; Molecular Function: protein serine/threonine kinase activity (GO:0004674);; Molecular Function: calmodulin-dependent protein kinase activity (GO:0004683);; Molecular Function: protein tyrosine kinase activity (GO:0004713);; Molecular Function: ATP binding (GO:0005524);; Cellular Component: nucleus (GO:0005634);; Cellular Compo…	CBL-interacting protein kinase 8 GN=OSJNBa0086A10.18 OS=Oryza sativa subsp. japonica (Rice) PE=2 SV=1
GRMZM2G084783	1.97975	1.12243	1.68119	2.0375	Molecular Function: structural molecule activity (GO:0005198);; Molecular Function: iron ion binding (GO:0005506);; Molecular Function: copper ion binding (GO:0005507);; Molecular Function: ATP binding (GO:0005524);; Cellular Component: mitochondrion (GO:0005739);; Cellular Component: chloroplast (GO:0009507);; Cellular Component: chloroplast stroma (GO:0009570);; Biological Process: chloroplast …	Molecular Function: structural molecule activity (GO:0005198);; Molecular Function: iron ion binding (GO:0005506);; Molecular Function: copper ion binding (GO:0005507);; Molecular Function: ATP binding (GO:0005524);; Cellular Component: mitochondrion (GO:0005739);; Cellular Component: chloroplast (GO:0009507);; Cellular Component: chloroplast stroma (GO:0009570);; Biological Process: chloroplast …	NifU-like protein 1, chloroplastic (Precursor) GN=T7B11.20 OS=Arabidopsis thaliana (Mouse-ear cress) PE=1 SV=1
GRMZM2G126656	1.97435	1.13389	2.44546	2.2692	Biological Process: protein targeting to membrane (GO:0006612);; Biological Process: response to osmotic stress (GO:0006970);; Cellular Component: plastid (GO:0009536);; Biological Process: response to ethylene (GO:0009723);; Biological Process: abscisic acid-activated signaling pathway (GO:0009738);; Biological Process: salicylic acid mediated signaling pathway (GO:0009863);; Biological Process:…	Biological Process: protein targeting to membrane (GO:0006612);; Biological Process: response to osmotic stress (GO:0006970);; Cellular Component: plastid (GO:0009536);; Biological Process: response to ethylene (GO:0009723);; Biological Process: abscisic acid-activated signaling pathway (GO:0009738);; Biological Process: salicylic acid mediated signaling pathway (GO:0009863);; Biological Process:…	CBS domain-containing protein CBSCBSPB3 GN=CBSCBSPB3 OS=Arabidopsis thaliana (Mouse-ear cress) PE=1 SV=1
GRMZM2G085713	1.97194	1.53362	2.34934	2.15484	Biological Process: phosphatidylinositol biosynthetic process (GO:0006661);;	Biological Process: phosphatidylinositol biosynthetic process (GO:0006661);;	--
GRMZM2G026676	1.97129	1.93898	4.61851	6.26993	--	--	--
GRMZM2G417770	1.96886	2.63502	2.38177	1.75439	Biological Process: MAPK cascade (GO:0000165);; Molecular Function: ATP-dependent peptidase activity (GO:0004176);; Biological Process: regulation of transcription, DNA-templated (GO:0006355);; Biological Process: proteolysis (GO:0006508);; Biological Process: protein targeting to membrane (GO:0006612);; Cellular Component: chloroplast (GO:0009507);; Biological Process: response to bacterium (GO:…	Biological Process: MAPK cascade (GO:0000165);; Molecular Function: ATP-dependent peptidase activity (GO:0004176);; Biological Process: regulation of transcription, DNA-templated (GO:0006355);; Biological Process: proteolysis (GO:0006508);; Biological Process: protein targeting to membrane (GO:0006612);; Cellular Component: chloroplast (GO:0009507);; Biological Process: response to bacterium (GO:…	--
GRMZM2G050961	1.96477	1.65064	1.86362	2.08036	Biological Process: protein folding (GO:0006457);; Cellular Component: chloroplast stroma (GO:0009570);;	Biological Process: protein folding (GO:0006457);; Cellular Component: chloroplast stroma (GO:0009570);;	20 kDa chaperonin, chloroplastic (Precursor) GN=T1M15.120 OS=Arabidopsis thaliana (Mouse-ear cress) PE=1 SV=2
GRMZM2G000601	1.96251	1.96992	3.00416	1.78469	Molecular Function: ubiquitin-protein transferase activity (GO:0004842);; Molecular Function: ATP binding (GO:0005524);; Cellular Component: nucleus (GO:0005634);; Cellular Component: vacuole (GO:0005773);; Cellular Component: cytosol (GO:0005829);; Cellular Component: plasma membrane (GO:0005886);; Biological Process: postreplication repair (GO:0006301);; Biological Process: fatty acid beta-oxid…	Molecular Function: ubiquitin-protein transferase activity (GO:0004842);; Molecular Function: ATP binding (GO:0005524);; Cellular Component: nucleus (GO:0005634);; Cellular Component: vacuole (GO:0005773);; Cellular Component: cytosol (GO:0005829);; Cellular Component: plasma membrane (GO:0005886);; Biological Process: postreplication repair (GO:0006301);; Biological Process: fatty acid beta-oxid…	Ubiquitin-conjugating enzyme E2 5A GN=OsJ_02884 OS=Oryza sativa subsp. japonica (Rice) PE=2 SV=1
GRMZM2G024823	1.96054	1.12671	2.08304	1.51045	Molecular Function: adenine nucleotide transmembrane transporter activity (GO:0000295);; Molecular Function: transporter activity (GO:0005215);; Molecular Function: purine ribonucleotide transmembrane transporter activity (GO:0005346);; Cellular Component: mitochondrial inner membrane (GO:0005743);; Biological Process: generation of precursor metabolites and energy (GO:0006091);; Biological Proce…	Molecular Function: adenine nucleotide transmembrane transporter activity (GO:0000295);; Molecular Function: transporter activity (GO:0005215);; Molecular Function: purine ribonucleotide transmembrane transporter activity (GO:0005346);; Cellular Component: mitochondrial inner membrane (GO:0005743);; Biological Process: generation of precursor metabolites and energy (GO:0006091);; Biological Proce…	Mitochondrial carnitine/acylcarnitine carrier-like protein GN=BOU OS=Arabidopsis thaliana (Mouse-ear cress) PE=1 SV=1
GRMZM2G180620	1.95847	1.4175	1.42761	1.30576	Biological Process: response to molecule of fungal origin (GO:0002238);; Molecular Function: DNA binding (GO:0003677);; Biological Process: response to stress (GO:0006950);; Molecular Function: protein dimerization activity (GO:0046983);;	Biological Process: response to molecule of fungal origin (GO:0002238);; Molecular Function: DNA binding (GO:0003677);; Biological Process: response to stress (GO:0006950);; Molecular Function: protein dimerization activity (GO:0046983);;	Formin-like protein 5 GN=P0453E05.107 OS=Oryza sativa subsp. japonica (Rice) PE=2 SV=2
GRMZM2G028500	1.94785	1.30997	3.08662	3.51737	Cellular Component: mitochondrion (GO:0005739);; Biological Process: response to oxidative stress (GO:0006979);;	Cellular Component: mitochondrion (GO:0005739);; Biological Process: response to oxidative stress (GO:0006979);;	--
GRMZM2G089631	1.94622	1.93855	2.6748	2.01863	Cellular Component: cytoplasm (GO:0005737);; Biological Process: response to lead ion (GO:0010288);; Biological Process: response to cadmium ion (GO:0046686);;	Cellular Component: cytoplasm (GO:0005737);; Biological Process: response to lead ion (GO:0010288);; Biological Process: response to cadmium ion (GO:0046686);;	--
GRMZM2G136734	1.94268	2.00586	1.59357	2.02309	Biological Process: lipid metabolic process (GO:0006629);;	Biological Process: lipid metabolic process (GO:0006629);;	--
GRMZM2G174669	1.93819	1.49556	1.83143	1.53642	Molecular Function: nucleotide binding (GO:0000166);; Molecular Function: rRNA (adenine-N6,N6-)-dimethyltransferase activity (GO:0000179);; Molecular Function: nucleic acid binding (GO:0003676);; Biological Process: response to cold (GO:0009409);; Cellular Component: plastid (GO:0009536);; Molecular Function: mRNA (2'-O-methyladenosine-N6-)-methyltransferase activity (GO:0016422);; Cellular Compo…	Molecular Function: nucleotide binding (GO:0000166);; Molecular Function: rRNA (adenine-N6,N6-)-dimethyltransferase activity (GO:0000179);; Molecular Function: nucleic acid binding (GO:0003676);; Biological Process: response to cold (GO:0009409);; Cellular Component: plastid (GO:0009536);; Molecular Function: mRNA (2'-O-methyladenosine-N6-)-methyltransferase activity (GO:0016422);; Cellular Compo…	Formin-like protein 2 (Precursor) OS=Oryza sativa subsp. japonica (Rice) PE=2 SV=2
GRMZM2G364988	1.92385	3.21044	4.46366	3.35354	Cellular Component: chromatin (GO:0000785);; Molecular Function: chromatin binding (GO:0003682);; Molecular Function: guanyl-nucleotide exchange factor activity (GO:0005085);; Cellular Component: nucleus (GO:0005634);; Cellular Component: mitochondrion (GO:0005739);; Cellular Component: cytosol (GO:0005829);; Biological Process: glucose catabolic process (GO:0006007);; Biological Process: glyoxyl…	Cellular Component: chromatin (GO:0000785);; Molecular Function: chromatin binding (GO:0003682);; Molecular Function: guanyl-nucleotide exchange factor activity (GO:0005085);; Cellular Component: nucleus (GO:0005634);; Cellular Component: mitochondrion (GO:0005739);; Cellular Component: cytosol (GO:0005829);; Biological Process: glucose catabolic process (GO:0006007);; Biological Process: glyoxyl…	Putative aconitate hydratase, cytoplasmic OS=Oryza sativa subsp. japonica (Rice) PE=1 SV=1
GRMZM2G136042	1.92349	3.7266	1.50145	2.46133	Biological Process: developmental process involved in reproduction (GO:0003006);; Molecular Function: peroxidase activity (GO:0004601);; Molecular Function: protein binding (GO:0005515);; Cellular Component: extracellular region (GO:0005576);; Cellular Component: vacuolar membrane (GO:0005774);; Cellular Component: cytosol (GO:0005829);; Biological Process: iron ion transport (GO:0006826);; Biolo…	Biological Process: developmental process involved in reproduction (GO:0003006);; Molecular Function: peroxidase activity (GO:0004601);; Molecular Function: protein binding (GO:0005515);; Cellular Component: extracellular region (GO:0005576);; Cellular Component: vacuolar membrane (GO:0005774);; Cellular Component: cytosol (GO:0005829);; Biological Process: iron ion transport (GO:0006826);; Biolo…	Peroxidase 50 (Precursor) OS=Arabidopsis thaliana (Mouse-ear cress) PE=1 SV=1
GRMZM2G364597	1.91636	1.77999	3.72326	2.69936	Molecular Function: RNA binding (GO:0003723);; Cellular Component: mitochondrion (GO:0005739);; Cellular Component: chloroplast (GO:0009507);; Biological Process: very long-chain fatty acid biosynthetic process (GO:0042761);; Molecular Function: sphingosine N-acyltransferase activity (GO:0050291);;	Molecular Function: RNA binding (GO:0003723);; Cellular Component: mitochondrion (GO:0005739);; Cellular Component: chloroplast (GO:0009507);; Biological Process: very long-chain fatty acid biosynthetic process (GO:0042761);; Molecular Function: sphingosine N-acyltransferase activity (GO:0050291);;	Uncharacterized CRM domain-containing protein At3g25440, chloroplastic (Precursor) GN=At3g25440 OS=Arabidopsis thaliana (Mouse-ear cress) PE=2 SV=1
GRMZM2G444073	1.91495	2.56065	1.90247	1.8461	Molecular Function: sequence-specific DNA binding transcription factor activity (GO:0003700);; Cellular Component: nucleus (GO:0005634);; Biological Process: regulation of transcription, DNA-templated (GO:0006355);; Molecular Function: sequence-specific DNA binding (GO:0043565);; Molecular Function: protein heterodimerization activity (GO:0046982);;	Molecular Function: sequence-specific DNA binding transcription factor activity (GO:0003700);; Cellular Component: nucleus (GO:0005634);; Biological Process: regulation of transcription, DNA-templated (GO:0006355);; Molecular Function: sequence-specific DNA binding (GO:0043565);; Molecular Function: protein heterodimerization activity (GO:0046982);;	Nuclear transcription factor Y subunit B-3 OS=Arabidopsis thaliana (Mouse-ear cress) PE=2 SV=1
GRMZM5G800925	1.91482	1.47174	2.35475	2.44994	Cellular Component: plastid (GO:0009536);;	Cellular Component: plastid (GO:0009536);;	--
AC234520.1_FG005	1.91132	1.2892	2.17202	1.86231	Molecular Function: DNA binding (GO:0003677);; Cellular Component: vacuolar membrane (GO:0005774);; Cellular Component: cytosol (GO:0005829);; Cellular Component: plasma membrane (GO:0005886);; Cellular Component: protein complex (GO:0043234);; Biological Process: protein polymerization (GO:0051258);;	Molecular Function: DNA binding (GO:0003677);; Cellular Component: vacuolar membrane (GO:0005774);; Cellular Component: cytosol (GO:0005829);; Cellular Component: plasma membrane (GO:0005886);; Cellular Component: protein complex (GO:0043234);; Biological Process: protein polymerization (GO:0051258);;	--
GRMZM2G175313	1.91089	2.70931	2.6682	2.05642	Cellular Component: nucleolus (GO:0005730);;	Cellular Component: nucleolus (GO:0005730);;	--
GRMZM2G130356	1.9044	1.39758	1.93506	1.37404	Cellular Component: peroxisome (GO:0005777);; Cellular Component: plastid (GO:0009536);;	Cellular Component: peroxisome (GO:0005777);; Cellular Component: plastid (GO:0009536);;	--
GRMZM2G050658	1.89941	2.52035	1.93326	1.9638	Molecular Function: catalytic activity (GO:0003824);; Molecular Function: acid phosphatase activity (GO:0003993);; Cellular Component: cytoplasm (GO:0005737);; Cellular Component: integral component of plasma membrane (GO:0005887);; Biological Process: phospholipid metabolic process (GO:0006644);; Biological Process: metabolic process (GO:0008152);; Molecular Function: phosphatidate phosphatase a…	Molecular Function: catalytic activity (GO:0003824);; Molecular Function: acid phosphatase activity (GO:0003993);; Cellular Component: cytoplasm (GO:0005737);; Cellular Component: integral component of plasma membrane (GO:0005887);; Biological Process: phospholipid metabolic process (GO:0006644);; Biological Process: metabolic process (GO:0008152);; Molecular Function: phosphatidate phosphatase a…	Lipid phosphate phosphatase 2 GN=F9L1.2 OS=Arabidopsis thaliana (Mouse-ear cress) PE=2 SV=1
GRMZM2G100107	1.89806	1.39921	2.67417	1.39865	--	--	--
AC233850.1_FG005	1.89752	2.54094	1.98615	1.93458	Molecular Function: DNA binding (GO:0003677);; Molecular Function: sequence-specific DNA binding transcription factor activity (GO:0003700);; Cellular Component: nucleus (GO:0005634);; Cellular Component: transcription factor complex (GO:0005667);; Cellular Component: nucleolus (GO:0005730);; Cellular Component: cytoplasm (GO:0005737);; Cellular Component: mitochondrion (GO:0005739);; Biological …	Molecular Function: DNA binding (GO:0003677);; Molecular Function: sequence-specific DNA binding transcription factor activity (GO:0003700);; Cellular Component: nucleus (GO:0005634);; Cellular Component: transcription factor complex (GO:0005667);; Cellular Component: nucleolus (GO:0005730);; Cellular Component: cytoplasm (GO:0005737);; Cellular Component: mitochondrion (GO:0005739);; Biological …	Transcription factor E2FA GN=F11F19.8 OS=Arabidopsis thaliana (Mouse-ear cress) PE=1 SV=1
GRMZM2G017940	1.89711	2.0597	1.67844	1.70267	Molecular Function: ubiquitin-protein transferase activity (GO:0004842);; Molecular Function: binding (GO:0005488);; Biological Process: ubiquitin-dependent protein catabolic process (GO:0006511);; Biological Process: response to hormone (GO:0009725);; Biological Process: post-embryonic development (GO:0009791);; Biological Process: protein ubiquitination (GO:0016567);; Biological Process: cellul…	Molecular Function: ubiquitin-protein transferase activity (GO:0004842);; Molecular Function: binding (GO:0005488);; Biological Process: ubiquitin-dependent protein catabolic process (GO:0006511);; Biological Process: response to hormone (GO:0009725);; Biological Process: post-embryonic development (GO:0009791);; Biological Process: protein ubiquitination (GO:0016567);; Biological Process: cellul…	F-box/LRR-repeat protein 12 GN=FBL12 OS=Arabidopsis thaliana (Mouse-ear cress) PE=2 SV=1
GRMZM2G052619	1.89283	1.73904	2.59613	1.31674	Biological Process: nuclear-transcribed mRNA catabolic process (GO:0000956);; Molecular Function: GTPase activity (GO:0003924);; Molecular Function: GTP binding (GO:0005525);; Cellular Component: nucleus (GO:0005634);; Cellular Component: vacuolar membrane (GO:0005774);; Cellular Component: endoplasmic reticulum membrane (GO:0005789);; Cellular Component: plasma membrane (GO:0005886);; Biological…	Biological Process: nuclear-transcribed mRNA catabolic process (GO:0000956);; Molecular Function: GTPase activity (GO:0003924);; Molecular Function: GTP binding (GO:0005525);; Cellular Component: nucleus (GO:0005634);; Cellular Component: vacuolar membrane (GO:0005774);; Cellular Component: endoplasmic reticulum membrane (GO:0005789);; Cellular Component: plasma membrane (GO:0005886);; Biological…	Protein ROOT HAIR DEFECTIVE 3 homolog 1 OS=Oryza sativa subsp. japonica (Rice) PE=2 SV=1
GRMZM2G170851	1.88295	4.65564	4.24486	3.47695	--	--	--
GRMZM2G113794	1.86497	3.040122Inf596	2.67515	3.58217	Cellular Component: cytosol (GO:0005829);; Biological Process: xenobiotic metabolic process (GO:0006805);; Biological Process: metabolic process (GO:0008152);; Biological Process: response to salt stress (GO:0009651);; Biological Process: response to abscisic acid (GO:0009737);; Molecular Function: transferase activity, transferring hexosyl groups (GO:0016758);; Biological Process: cellular catab…	Cellular Component: cytosol (GO:0005829);; Biological Process: xenobiotic metabolic process (GO:0006805);; Biological Process: metabolic process (GO:0008152);; Biological Process: response to salt stress (GO:0009651);; Biological Process: response to abscisic acid (GO:0009737);; Molecular Function: transferase activity, transferring hexosyl groups (GO:0016758);; Biological Process: cellular catab…	Anthocyanidin 5,3-O-glucosyltransferase GN=RhGT1 OS=Rosa hybrid cultivar PE=2 SV=1
GRMZM2G048912	1.864	2.37848	1.34141	1.44223	--	--	--
GRMZM2G141940	1.84726	2.38286	2.18591	1.68095	Cellular Component: mitochondrion (GO:0005739);; Biological Process: protein folding (GO:0006457);; Biological Process: response to stress (GO:0006950);; Molecular Function: heat shock protein binding (GO:0031072);;	Cellular Component: mitochondrion (GO:0005739);; Biological Process: protein folding (GO:0006457);; Biological Process: response to stress (GO:0006950);; Molecular Function: heat shock protein binding (GO:0031072);;	Chaperone protein dnaJ 1, mitochondrial (Precursor) GN=ATJ1 OS=Arabidopsis thaliana (Mouse-ear cress) PE=2 SV=2
GRMZM2G176217	1.84438	2.14697	1.94285	2.59991	Biological Process: microtubule cytoskeleton organization (GO:0000226);; Biological Process: RNA splicing, via endonucleolytic cleavage and ligation (GO:0000394);; Molecular Function: GTPase activity (GO:0003924);; Molecular Function: GTP binding (GO:0005525);; Cellular Component: extracellular region (GO:0005576);; Cellular Component: nucleolus (GO:0005730);; Cellular Component: cytoplasm (GO:00…	Biological Process: microtubule cytoskeleton organization (GO:0000226);; Biological Process: RNA splicing, via endonucleolytic cleavage and ligation (GO:0000394);; Molecular Function: GTPase activity (GO:0003924);; Molecular Function: GTP binding (GO:0005525);; Cellular Component: extracellular region (GO:0005576);; Cellular Component: nucleolus (GO:0005730);; Cellular Component: cytoplasm (GO:00…	Rac-like GTP-binding protein 2 OS=Oryza sativa subsp. japonica (Rice) PE=2 SV=1
[truncated: 838 more rows]
