# Supplementary material for: Genome-wide identification of gene expression in contrasting maize inbred lines under field drought conditions reveals the significance of transcription factors in drought tolerance
Source: PLoS One. 2017 Jul 12;12(7):e0179477. doi: 10.1371/journal.pone.0179477 (PMC5507481; doi:10.1371/journal.pone.0179477)
Supplement: S8 Table — (XLSX) [file pone.0179477.s011.xlsx]

## Sheet: Sheet1
S8 Table. Stress-related genotypic DEGs.
Condition	Gene ID	log2(H/L)*
Moderate drought	GRMZM2G158809	4.86997
Moderate drought	GRMZM2G060886	-2.3525
Moderate drought	GRMZM2G025459	-2.73832
Moderate drought	GRMZM2G102838	-1.03878
Moderate drought	GRMZM2G135108	-3.95201
Moderate drought	GRMZM2G144020	-6.6265
Moderate drought	GRMZM2G126566	-1.54208
Moderate drought	GRMZM2G306679	-6.34207
Moderate drought	GRMZM2G416120	-1.83971
Moderate drought	GRMZM2G048324	-1.02604
Moderate drought	GRMZM2G136887	-1.24225
Moderate drought	GRMZM2G077293	-1.75751
Moderate drought	GRMZM2G162968	-3.39487
Moderate drought	GRMZM2G000326	-5.15273
Moderate drought	GRMZM2G344634	-2.40073
Moderate drought	GRMZM2G119258	-1.86822
Moderate drought	GRMZM2G389173	-1.82918
Moderate drought	GRMZM2G051806	-5.43056
Moderate drought	GRMZM2G064360	-7.8213
Moderate drought	GRMZM2G025854	-1.88713
Moderate drought	GRMZM2G046024	1.62608
Moderate drought	GRMZM2G020801	-1.31084
Moderate drought	GRMZM2G080183	-1.8486
Moderate drought	GRMZM2G104176	2.42811
Moderate drought	GRMZM2G117942	-5.87482
Moderate drought	GRMZM2G059851	3.57154
Moderate drought	GRMZM2G010933	1.24288
Moderate drought	GRMZM2G104325	1.39056
Moderate drought	GRMZM2G087955	1.60821
Moderate drought	GRMZM2G393897	1.18633
Moderate drought	GRMZM2G073860	-1.68063
Moderate drought	GRMZM2G112165	-1.60776
Moderate drought	GRMZM2G047434	-1.39284
Moderate drought	GRMZM2G166718	1.02019
Moderate drought	GRMZM2G145130	-1.07262
Moderate drought	GRMZM2G084195	3.5778
Moderate drought	GRMZM2G171707	-1.11376
Moderate drought	GRMZM2G080001	-1.22402
Moderate drought	GRMZM2G127361	-1.10308
Moderate drought	GRMZM2G035063	-1.75531
Moderate drought	GRMZM2G058872	-1.13507
Moderate drought	GRMZM2G392975	-1.7616
Moderate drought	GRMZM2G416632	-3.39553
Moderate drought	GRMZM2G054050	1.81245
Moderate drought	GRMZM2G059565	-1.18785
Moderate drought	GRMZM2G091276	1.44823
Moderate drought	GRMZM5G828820	1.81127
Moderate drought	GRMZM2G122443	-1.32574
Moderate drought	GRMZM5G858094	-1.4058
Moderate drought	GRMZM2G171373	1.62951
Moderate drought	GRMZM2G449779	1.59905
Moderate drought	GRMZM2G157596	1.20348
Moderate drought	GRMZM2G113349	1.68632
Moderate drought	GRMZM2G105400	1.81578
Moderate drought	GRMZM2G056772	-2.20462
Moderate drought	GRMZM2G106429	-1.7998
Moderate drought	GRMZM2G118821	3.02559
Moderate drought	GRMZM2G136042	1.92349
Moderate drought	GRMZM2G363229	2.45808
Moderate drought	GRMZM2G061088	-3.93105
Moderate drought	GRMZM2G022065	-2.21941
Moderate drought	GRMZM2G014392	1.92579
Moderate drought	GRMZM2G012728	4.18922
Moderate drought	GRMZM2G124963	1.89142
Moderate drought	GRMZM2G327659	2.15733
Moderate drought	GRMZM2G417597	1.47287
Moderate drought	GRMZM2G029323	1.80546
Moderate drought	GRMZM2G466743	Inf
Moderate drought	GRMZM2G049767	-6.53738
Moderate drought	GRMZM2G328094	1.19445
Moderate drought	GRMZM2G160506	-2.90248
Moderate drought	GRMZM2G015190	-1.30427
Moderate drought	GRMZM2G078839	-1.27984
Moderate drought	GRMZM2G074158	-2.67147
Moderate drought	GRMZM2G389301	2.20508
Moderate drought	GRMZM2G047616	7.68583
Moderate drought	GRMZM2G055575	1.45882
Moderate drought	GRMZM2G358059	-1.31101
Moderate drought	GRMZM2G039455	1.30161
Moderate drought	GRMZM2G028535	1.64259
Moderate drought	GRMZM2G085111	1.10675
Moderate drought	GRMZM2G138800	1.50276
Moderate drought	GRMZM2G170008	-1.64309
Moderate drought	GRMZM2G391794	-2.631
Moderate drought	GRMZM2G090087	-3.05931
Moderate drought	GRMZM2G412601	-1.98348
Moderate drought	GRMZM2G151903	2.4242
Moderate drought	GRMZM5G854138	-1.27195
Moderate drought	GRMZM2G043198	2.09185
Moderate drought	GRMZM2G080380	-1.21097
Moderate drought	GRMZM2G176455	-1.27829
Moderate drought	GRMZM2G074401	2.11214
Moderate drought	GRMZM2G315902	4.08743
Moderate drought	GRMZM5G833747	-1.08929
Moderate drought	GRMZM2G146206	1.24965
Moderate drought	GRMZM2G141922	1.68032
Moderate drought	GRMZM2G092910	-1.19819
Moderate drought	GRMZM2G116840	-1.64199
Moderate drought	GRMZM2G092174	2.09996
Moderate drought	GRMZM2G085941	2.18073
Moderate drought	GRMZM2G143460	-1.09324
Moderate drought	GRMZM2G093101	-1.065
Moderate drought	GRMZM2G022206	-1.04047
Moderate drought	GRMZM2G047968	4.00105
Moderate drought	GRMZM2G041275	1.24185
Moderate drought	GRMZM2G122871	1.04074
Moderate drought	GRMZM2G159854	2.13759
Moderate drought	GRMZM2G135091	-2.85559
Moderate drought	GRMZM2G408963	-3.4809
Moderate drought	GRMZM2G010235	2.01449
Moderate drought	GRMZM2G150024	1.0609
Moderate drought	GRMZM2G404249	-5.8689
Moderate drought	GRMZM2G180244	2.40886
Moderate drought	AC213521.3_FG005	2.31155
Moderate drought	GRMZM2G043162	1.60569
Moderate drought	GRMZM2G077711	1.23305
Moderate drought	GRMZM2G018586	-1.38362
Moderate drought	GRMZM2G104626	-1.11527
Moderate drought	GRMZM2G125193	-2.37135
Moderate drought	GRMZM2G033829	-1.31831
Moderate drought	GRMZM2G056732	-1.29591
Moderate drought	GRMZM5G850015	-3.20785
Moderate drought	GRMZM2G028393	-2.2515
Moderate drought	GRMZM2G013170	7.22911
Moderate drought	GRMZM2G458208	-3.12183
Moderate drought	GRMZM5G803981	2.90207
Moderate drought	GRMZM2G051103	-1.11093
Moderate drought	GRMZM2G181231	1.25363
Moderate drought	GRMZM2G054559	-2.10101
Moderate drought	GRMZM2G054123	-1.81836
Moderate drought	GRMZM5G811633	2.32973
Moderate drought	GRMZM2G316256	Inf
Moderate drought	GRMZM2G325653	4.40543
Moderate drought	GRMZM2G052344	2.26687
Moderate drought	GRMZM2G108766	-1.75346
Moderate drought	GRMZM2G442658	-1.16239
Moderate drought	GRMZM2G171383	1.58006
Moderate drought	GRMZM2G128617	-5.88418
Moderate drought	GRMZM2G375517	-6.82818
Moderate drought	GRMZM2G443829	2.42673
Moderate drought	GRMZM2G165747	-1.70341
Moderate drought	GRMZM2G114055	-1.63575
Moderate drought	GRMZM2G123977	-3.83705
Moderate drought	GRMZM2G095404	-1.64853
Moderate drought	AC217358.3_FG005	1.56767
Moderate drought	GRMZM2G041694	-3.39488
Moderate drought	GRMZM2G466833	-1.7278
Moderate drought	AC233916.1_FG002	Inf
Moderate drought	GRMZM2G346839	-6.16613
Moderate drought	GRMZM2G111475	-1.81328
Moderate drought	GRMZM2G329909	-1.24186
Moderate drought	GRMZM2G140811	-2.63861
Moderate drought	GRMZM2G126062	-2.46321
Moderate drought	GRMZM2G021674	-1.6402
Moderate drought	GRMZM2G127386	-3.68356
Moderate drought	GRMZM2G399073	-1.47133
Moderate drought	GRMZM2G123371	Inf
Moderate drought	AC208204.3_FG006	-3.68351
Moderate drought	GRMZM2G107739	2.86395
Moderate drought	GRMZM2G072909	-1.00463
Moderate drought	GRMZM2G143535	2.7682
Moderate drought	GRMZM2G057067	-2.26206
Moderate drought	GRMZM2G004036	2.67087
Moderate drought	GRMZM2G122126	-1.32844
Moderate drought	GRMZM2G034157	-6.74808
Moderate drought	GRMZM2G040638	-5.23162
Moderate drought	GRMZM2G113967	-3.67516
Moderate drought	GRMZM5G898471	-2.87051
Moderate drought	GRMZM2G103458	-2.18373
Moderate drought	GRMZM2G179092	-6.32574
Moderate drought	GRMZM2G073059	-1.04073
Moderate drought	GRMZM2G474468	3.47787
Moderate drought	GRMZM2G075145	2.03128
Moderate drought	GRMZM2G151223	1.33819
Moderate drought	GRMZM2G000158	-3.45589
Moderate drought	GRMZM2G124276	2.03209
Moderate drought	GRMZM2G065073	-1.17823
Moderate drought	GRMZM2G423027	1.45044
Moderate drought	GRMZM2G174669	1.93819
Moderate drought	GRMZM2G081666	2.5521
Moderate drought	GRMZM2G115612	-2.48507
Moderate drought	GRMZM2G479885	1.15038
Moderate drought	GRMZM2G064657	1.37465
Moderate drought	GRMZM2G099449	1.8145
Moderate drought	GRMZM2G116658	1.78676
Moderate drought	GRMZM2G075002	-2.57374
Moderate drought	GRMZM2G137535	-2.24705
Moderate drought	GRMZM2G102356	-4.83877
Moderate drought	GRMZM2G067299	1.59604
Moderate drought	GRMZM2G165535	-1.11909
Moderate drought	GRMZM5G868355	-1.1887
Moderate drought	GRMZM2G158657	2.96933
Moderate drought	GRMZM2G455909	6.85363
Moderate drought	GRMZM2G102601	-1.43577
Moderate drought	GRMZM2G102605	-1.84435
Moderate drought	GRMZM5G831712	-1.41206
Moderate drought	GRMZM2G075563	-3.48425
Moderate drought	GRMZM2G129700	-1.11283
Moderate drought	GRMZM2G390641	-1.36546
Moderate drought	GRMZM2G098875	-1.63618
Moderate drought	GRMZM2G141931	-1.63615
Moderate drought	GRMZM2G410812	-4.09541
Moderate drought	GRMZM2G118610	-2.78256
Moderate drought	GRMZM5G836250	1.3256
Moderate drought	GRMZM5G813217	-1.05852
Moderate drought	GRMZM2G143817	-4.29158
Moderate drought	GRMZM2G340656	-3.79074
Moderate drought	GRMZM2G171060	1.42558
Moderate drought	GRMZM2G041518	-2.69709
Moderate drought	GRMZM2G068244	-1.01878
Moderate drought	GRMZM2G018716	1.93531
Moderate drought	GRMZM2G059991	-1.31161
Moderate drought	GRMZM2G447151	2.21647
Moderate drought	GRMZM2G005710	-1.58318
Moderate drought	GRMZM2G148074	1.21883
Moderate drought	GRMZM2G124411	-1.00197
Moderate drought	AC195587.4_FG004	-2.01509
Moderate drought	GRMZM2G071970	-1.36796
Moderate drought	GRMZM2G171045	2.14591
Moderate drought	GRMZM2G470075	-3.28056
Moderate drought	GRMZM5G813886	1.30467
Moderate drought	GRMZM5G833406	-2.53134
Moderate drought	GRMZM2G098346	1.70535
Moderate drought	GRMZM2G066290	1.64551
Moderate drought	GRMZM2G169927	-1.74282
Moderate drought	GRMZM2G158232	-2.24369
Moderate drought	GRMZM2G110328	1.16322
Moderate drought	GRMZM2G156127	1.35861
Moderate drought	GRMZM2G156692	-1.28927
Moderate drought	GRMZM2G117989	-3.01244
Moderate drought	GRMZM2G030809	1.73791
Moderate drought	GRMZM2G116204	-1.0953
Moderate drought	GRMZM2G103559	-4.63372
Moderate drought	GRMZM2G176307	2.37588
Moderate drought	GRMZM2G155253	-1.64214
Moderate drought	GRMZM5G827286	-1.63189
Moderate drought	GRMZM2G320521	1.97218
Moderate drought	AC230011.2_FG002	2.14062
Moderate drought	GRMZM2G114793	-2.71391
Moderate drought	GRMZM2G093272	-2.03624
Moderate drought	GRMZM2G061742	6.00775
Moderate drought	AC234515.1_FG003	-1.99584
Moderate drought	GRMZM2G025014	2.02479
Moderate drought	GRMZM2G589579	-2.07566
Moderate drought	GRMZM2G448282	-1.83168
Moderate drought	AC211164.5_FG004	2.10527
Moderate drought	GRMZM2G107114	1.34814
Moderate drought	GRMZM2G170400	-1.78631
Moderate drought	GRMZM2G130230	4.08133
Moderate drought	GRMZM2G012391	1.12957
Moderate drought	GRMZM2G126732	1.44149
Moderate drought	GRMZM2G140667	-1.23067
Moderate drought	GRMZM2G094352	3.36289
Moderate drought	GRMZM2G360021	-1.36363
Moderate drought	GRMZM2G018059	-1.06616
Moderate drought	GRMZM2G156356	-1.7991
Moderate drought	GRMZM2G170128	2.90963
Moderate drought	GRMZM2G120047	-1.25468
Moderate drought	GRMZM5G884600	2.13646
Moderate drought	GRMZM2G035520	-1.46289
Moderate drought	GRMZM2G043291	1.58398
Moderate drought	GRMZM2G077632	1.91944
Moderate drought	GRMZM2G033846	3.09552
Moderate drought	AC203754.4_FG008	-4.28586
Moderate drought	GRMZM2G112524	-5.23335
Moderate drought	GRMZM2G062638	-1.27824
Moderate drought	GRMZM2G089159	1.5004
Moderate drought	GRMZM2G159369	-1.09302
Moderate drought	GRMZM2G452142	-1.47792
Moderate drought	AC205376.4_FG003	2.21341
Moderate drought	GRMZM5G836182	1.50443
Moderate drought	GRMZM2G035465	-2.02778
Moderate drought	GRMZM2G440208	2.52353
Moderate drought	GRMZM2G012160	-1.07545
Moderate drought	GRMZM2G139329	-1.19262
Moderate drought	AC208897.3_FG004	1.6992
Moderate drought	GRMZM2G168365	Inf
Moderate drought	GRMZM2G058745	-1.54438
Moderate drought	GRMZM5G856738	2.57055
Moderate drought	GRMZM2G435445	1.82387
Moderate drought	GRMZM2G063244	-1.0966
Moderate drought	GRMZM2G064954	1.98929
Moderate drought	GRMZM2G052422	1.62906
Moderate drought	GRMZM2G158462	2.49247
Moderate drought	GRMZM2G042173	1.20492
Moderate drought	GRMZM2G025832	1.74802
Moderate drought	GRMZM2G064613	-1.72462
Moderate drought	GRMZM2G051355	-3.03845
Moderate drought	AC155376.2_FG005	-1.40322
Moderate drought	GRMZM2G087206	-1.51272
Moderate drought	GRMZM2G115658	-1.85082
Moderate drought	GRMZM2G091511	2.02747
Moderate drought	GRMZM2G053397	1.54659
Moderate drought	AC208915.3_FG010	-5.59522
Moderate drought	GRMZM2G573324	1.06795
Moderate drought	GRMZM2G341934	2.53233
Moderate drought	GRMZM2G112149	-2.81572
Moderate drought	GRMZM2G361605	-4.19629
Moderate drought	GRMZM2G441325	2.65269
Moderate drought	GRMZM2G003625	-3.04815
Moderate drought	GRMZM2G014914	-1.70633
Moderate drought	GRMZM2G181081	1.726
Moderate drought	GRMZM2G056388	-1.24052
Moderate drought	GRMZM2G165098	-2.08989
Moderate drought	GRMZM2G018375	4.1408
Moderate drought	GRMZM2G016084	-1.58957
Moderate drought	GRMZM2G119300	-2.59484
Moderate drought	GRMZM2G146004	Inf
Moderate drought	GRMZM2G024973	1.91247
Moderate drought	GRMZM2G481605	-6.85682
Moderate drought	GRMZM2G099984	2.40804
Moderate drought	GRMZM2G037140	-2.16593
Moderate drought	GRMZM2G066867	1.55641
Moderate drought	GRMZM2G152477	-1.7191
Moderate drought	GRMZM2G135978	1.17364
Moderate drought	GRMZM2G181227	-5.1118
Moderate drought	GRMZM2G118047	-3.25179
Moderate drought	GRMZM2G058441	-1.79451
Moderate drought	GRMZM2G093313	-1.8425
Moderate drought	AC234152.1_FG002	1.94558
Moderate drought	GRMZM2G089876	1.35193
Moderate drought	GRMZM5G877647	3.06551
Moderate drought	GRMZM2G127948	-1.27718
Moderate drought	GRMZM2G177050	1.93396
Moderate drought	GRMZM2G135877	1.56321
Moderate drought	GRMZM2G047152	-2.06949
Moderate drought	GRMZM2G009792	3.7967
Moderate drought	GRMZM2G050607	-2.09442
Moderate drought	GRMZM2G015892	-1.37784
Moderate drought	GRMZM2G005061	-1.492
Moderate drought	GRMZM2G156861	-1.25602
Moderate drought	GRMZM2G428554	2.36637
Moderate drought	GRMZM2G366532	-4.43279
Moderate drought	GRMZM2G374881	-1.0334
Moderate drought	GRMZM2G152686	-1.33586
Moderate drought	GRMZM2G003138	2.5549
Moderate drought	GRMZM2G049549	1.46854
Moderate drought	GRMZM2G001221	2.15509
Moderate drought	GRMZM2G159399	1.30631
Moderate drought	GRMZM2G414192	-4.00174
Moderate drought	GRMZM2G333635	-7.42513
Moderate drought	GRMZM2G174671	-1.08738
Moderate drought	GRMZM2G012958	1.81599
Moderate drought	GRMZM2G475263	2.10016
Moderate drought	GRMZM2G007729	-3.18599
Moderate drought	GRMZM2G023289	1.33612
Moderate drought	GRMZM2G032562	-1.01999
Moderate drought	GRMZM2G148962	2.3975
Moderate drought	GRMZM2G025992	-1.27398
Moderate drought	GRMZM2G085854	1.25177
Moderate drought	GRMZM2G035749	1.22011
Moderate drought	GRMZM2G013430	2.18758
Moderate drought	GRMZM2G109425	-1.26025
Moderate drought	GRMZM2G144367	-1.06492
Moderate drought	GRMZM2G120563	1.04907
Moderate drought	GRMZM2G060947	-2.04051
Moderate drought	GRMZM2G068710	-1.0486
Moderate drought	GRMZM2G068715	4.44173
Moderate drought	GRMZM2G044132	8.75746
Moderate drought	GRMZM2G063931	1.47454
Moderate drought	GRMZM2G114801	1.78738
Moderate drought	GRMZM2G139533	-1.01686
Moderate drought	GRMZM2G003225	1.62085
Moderate drought	GRMZM2G394500	-2.82625
Moderate drought	GRMZM2G059799	-4.84914
Moderate drought	GRMZM5G879178	-1.58075
Moderate drought	GRMZM2G163154	-2.05213
Moderate drought	GRMZM2G140150	1.84297
Moderate drought	GRMZM2G025190	-1.32987
Moderate drought	GRMZM5G877500	-1.02994
Moderate drought	GRMZM2G176903	-1.60783
Moderate drought	GRMZM2G169539	1.30572
Moderate drought	GRMZM2G178958	1.01599
Moderate drought	GRMZM2G033644	-1.80193
Moderate drought	GRMZM2G015955	1.84837
Moderate drought	AC233850.1_FG005	1.89752
Moderate drought	GRMZM2G047028	Inf
Moderate drought	GRMZM2G315375	-1.37037
Moderate drought	GRMZM2G102946	1.82371
Moderate drought	GRMZM2G002656	4.57251
Moderate drought	GRMZM2G146913	-1.5565
Moderate drought	AC192244.3_FG007	-1.68646
Moderate drought	AC197555.3_FG008	-1.23575
Moderate drought	GRMZM2G092474	-1.48456
Moderate drought	GRMZM2G002100	-1.2358
Moderate drought	GRMZM2G330049	1.0106
Moderate drought	GRMZM2G153815	-2.17619
Moderate drought	GRMZM2G315088	-6.73672
Moderate drought	GRMZM2G028736	4.29949
Moderate drought	GRMZM2G415007	-1.97692
Moderate drought	GRMZM2G018336	-3.96592
Moderate drought	GRMZM2G028980	-5.13795
Moderate drought	GRMZM2G093175	-5.192
Moderate drought	GRMZM2G376542	-2.09735
Moderate drought	GRMZM2G119186	-4.05719
Moderate drought	GRMZM2G027019	-3.71736
Moderate drought	GRMZM5G814279	-1.51962
Moderate drought	GRMZM2G108144	-3.31589
Moderate drought	GRMZM2G108147	7.35412
Moderate drought	GRMZM2G106363	1.48771
Moderate drought	GRMZM2G392101	3.26086
Moderate drought	GRMZM2G346861	2.24271
Moderate drought	GRMZM2G083810	-4.69528
Moderate drought	GRMZM2G338333	1.25599
Moderate drought	GRMZM2G442277	2.42331
Moderate drought	GRMZM2G069651	-2.9542
Moderate drought	GRMZM2G704277	2.13084
Moderate drought	GRMZM2G104549	-4.79359
Moderate drought	GRMZM2G171279	-5.64507
Moderate drought	GRMZM2G013652	-2.82313
Moderate drought	GRMZM2G021055	-2.18336
Moderate drought	GRMZM2G381709	1.04855
Moderate drought	GRMZM2G325131	2.846
Moderate drought	GRMZM2G057611	1.68721
Moderate drought	GRMZM2G070603	-5.43607
Moderate drought	GRMZM2G063717	6.91033
Moderate drought	GRMZM2G027479	5.22993
Moderate drought	GRMZM2G411159	-2.08459
Moderate drought	AC234201.1_FG003	-1.70676
Moderate drought	GRMZM2G080992	1.12817
Moderate drought	GRMZM2G103546	1.42184
Moderate drought	GRMZM5G833699	-5.05067
Moderate drought	GRMZM2G312997	4.56711
Moderate drought	GRMZM5G819919	4.80002
Moderate drought	GRMZM2G109130	-4.60308
Moderate drought	GRMZM2G042683	1.84244
Moderate drought	GRMZM2G007939	1.34725
Moderate drought	GRMZM2G112538	-5.31259
Moderate drought	GRMZM2G359924	Inf
Moderate drought	GRMZM2G155242	-1.64764
Moderate drought	GRMZM2G449681	1.26129
Moderate drought	GRMZM2G023840	4.04282
Moderate drought	GRMZM5G844173	1.37904
Moderate drought	GRMZM2G032648	1.49091
Moderate drought	GRMZM2G181505	-1.27591
Moderate drought	GRMZM2G166459	-5.29672
Moderate drought	AC187157.4_FG005	-2.12806
Moderate drought	GRMZM2G049349	-2.54991
Moderate drought	GRMZM2G169890	-1.13479
Moderate drought	GRMZM2G082792	-4.57926
Moderate drought	GRMZM2G152447	-1.98389
Moderate drought	GRMZM2G175549	Inf
Moderate drought	GRMZM2G039246	1.09439
Moderate drought	GRMZM5G886989	1.13954
Moderate drought	GRMZM2G138624	2.02999
Moderate drought	GRMZM5G843748	1.56084
Moderate drought	GRMZM2G097457	-1.10705
Moderate drought	GRMZM2G046163	3.92111
Moderate drought	GRMZM2G052336	3.04782
Moderate drought	GRMZM2G079957	2.58207
Moderate drought	GRMZM2G088627	1.66826
Moderate drought	GRMZM2G085967	-2.42281
Moderate drought	GRMZM2G178693	2.25831
Moderate drought	GRMZM2G089365	1.75057
Moderate drought	GRMZM5G845611	1.26885
Moderate drought	GRMZM2G068665	-2.58662
Moderate drought	GRMZM2G310431	-2.7218
Moderate drought	AC152495.1_FG003	3.4115
Moderate drought	GRMZM2G045849	4.80844
Moderate drought	GRMZM2G000236	-1.54937
Moderate drought	GRMZM2G027726	2.60865
Moderate drought	GRMZM2G046382	-2.43849
Moderate drought	GRMZM2G043147	-2.93607
Moderate drought	GRMZM2G178254	1.50485
Moderate drought	GRMZM2G073351	1.28169
Moderate drought	GRMZM2G149952	2.43244
Moderate drought	GRMZM2G078178	2.16502
Moderate drought	GRMZM2G017792	2.17561
Moderate drought	GRMZM2G064371	2.83332
Moderate drought	GRMZM2G013471	-1.72315
Moderate drought	GRMZM2G099002	-1.35894
Moderate drought	GRMZM2G351977	-4.42714
Moderate drought	GRMZM2G024668	-3.04931
Moderate drought	GRMZM5G864847	Inf
Moderate drought	GRMZM2G086964	-1.52242
Moderate drought	GRMZM2G040369	2.13714
Moderate drought	GRMZM2G153536	-3.11396
Moderate drought	GRMZM2G437460	2.60484
Moderate drought	GRMZM2G022837	1.54363
Moderate drought	GRMZM2G161643	-4.13621
Moderate drought	GRMZM2G165865	-7.03318
Moderate drought	GRMZM2G075336	1.08804
Moderate drought	GRMZM2G419953	-3.20934
Moderate drought	GRMZM2G126956	1.13933
Moderate drought	GRMZM2G125310	-1.01684
Moderate drought	GRMZM2G425728	1.53277
Moderate drought	GRMZM2G069713	1.60816
Moderate drought	GRMZM2G028500	1.94785
Moderate drought	GRMZM2G062373	-1.5335
Moderate drought	GRMZM2G105348	-2.03185
Moderate drought	GRMZM5G895313	1.25104
Moderate drought	GRMZM2G095931	-1.12553
Moderate drought	GRMZM2G091006	-1.56441
Moderate drought	GRMZM2G107945	2.37856
Moderate drought	GRMZM2G024104	3.34205
Moderate drought	GRMZM2G090963	-1.49995
Moderate drought	GRMZM2G015605	-1.08153
Moderate drought	GRMZM5G874955	-3.09329
Moderate drought	GRMZM2G126048	5.00608
Moderate drought	GRMZM5G881803	-1.33445
Moderate drought	GRMZM2G126808	2.18549
Moderate drought	GRMZM2G429940	-1.68591
Moderate drought	GRMZM2G054193	4.88701
Moderate drought	GRMZM2G012455	-7.00593
Moderate drought	GRMZM2G136910	-1.2221
Moderate drought	GRMZM2G064993	-1.74885
Moderate drought	GRMZM2G117153	1.38709
Moderate drought	GRMZM2G440005	5.30046
Moderate drought	GRMZM2G137421	-3.30545
Moderate drought	GRMZM2G472060	-2.0647
Moderate drought	GRMZM2G149647	-5.35961
Moderate drought	GRMZM6G734131	-3.34121
Moderate drought	GRMZM5G899188	Inf
Moderate drought	GRMZM2G170291	-1.53262
Moderate drought	GRMZM2G064382	3.99711
Moderate drought	GRMZM2G085198	1.75551
Moderate drought	GRMZM5G878754	1.07092
Moderate drought	GRMZM2G134747	-1.57508
Moderate drought	GRMZM2G051943	-6.87234
Moderate drought	GRMZM2G129018	-1.41364
Moderate drought	GRMZM2G065154	1.7762
Moderate drought	GRMZM2G072071	1.58019
Moderate drought	GRMZM2G363789	-2.05479
Moderate drought	GRMZM2G132568	1.22459
Moderate drought	GRMZM2G065012	-1.44639
Moderate drought	GRMZM2G373522	-3.81638
Moderate drought	GRMZM2G072855	-2.08303
Moderate drought	GRMZM2G175269	-1.50626
Moderate drought	GRMZM2G031033	-6.09321
Moderate drought	GRMZM2G158835	2.00836
Moderate drought	GRMZM2G412611	-1.49828
Moderate drought	GRMZM2G004301	-3.11615
Moderate drought	GRMZM2G041729	Inf
Moderate drought	GRMZM2G066059	-1.23043
Moderate drought	GRMZM2G069382	-3.25229
Moderate drought	GRMZM2G117388	-1.69099
Moderate drought	GRMZM2G074790	-1.31104
Moderate drought	GRMZM2G335242	-4.83723
Moderate drought	GRMZM2G069095	2.01475
Moderate drought	GRMZM2G100158	2.07261
Moderate drought	GRMZM2G333659	-1.75133
Moderate drought	GRMZM2G117971	-1.61387
Moderate drought	GRMZM2G479260	-7.36935
Moderate drought	GRMZM2G391815	-3.05524
Moderate drought	GRMZM2G164948	-1.20764
Moderate drought	AC197150.3_FG003	3.16192
Moderate drought	GRMZM2G400694	5.12925
Moderate drought	GRMZM2G135739	1.53452
Moderate drought	GRMZM2G025387	-2.24459
Moderate drought	AC233893.1_FG003	1.8829
Moderate drought	GRMZM2G393742	-1.03471
Moderate drought	GRMZM2G051619	-5.3713
Moderate drought	GRMZM2G064521	Inf
Moderate drought	GRMZM2G002178	-3.70082
Moderate drought	GRMZM2G080178	3.18668
Moderate drought	GRMZM2G415793	2.04762
Moderate drought	GRMZM2G035502	1.99969
Moderate drought	GRMZM2G080079	-2.76937
Moderate drought	GRMZM2G010328	1.15147
Moderate drought	GRMZM2G045404	-1.4348
Moderate drought	GRMZM2G110044	-3.70641
Moderate drought	GRMZM2G176029	-1.72697
Moderate drought	GRMZM2G018189	1.06245
Moderate drought	GRMZM2G042198	-1.68801
Moderate drought	GRMZM2G084958	-2.55786
Moderate drought	GRMZM2G000818	-5.04846
Moderate drought	GRMZM2G108153	-4.26432
Moderate drought	GRMZM2G476538	1.0814
Moderate drought	GRMZM2G138125	-2.82715
Moderate drought	GRMZM5G807064	-2.79735
Moderate drought	GRMZM2G450233	-4.61382
Moderate drought	GRMZM2G095725	6.36446
Moderate drought	GRMZM5G853245	-3.64399
Moderate drought	GRMZM2G129209	1.15863
Moderate drought	GRMZM2G180620	1.95847
Moderate drought	GRMZM2G134396	-1.32018
Moderate drought	GRMZM2G456644	-3.10344
Moderate drought	GRMZM2G360681	-3.57313
Moderate drought	GRMZM2G171139	2.18276
Moderate drought	GRMZM2G101287	-1.85748
Moderate drought	GRMZM2G021517	1.98533
Moderate drought	AC210013.4_FG014	1.82062
Moderate drought	GRMZM2G108716	1.26488
Moderate drought	GRMZM2G049418	3.76878
Moderate drought	GRMZM5G842695	4.99928
Moderate drought	GRMZM2G492252	-1.49069
Moderate drought	GRMZM2G034896	-3.66502
Moderate drought	GRMZM2G038388	Inf
Moderate drought	GRMZM2G154845	-1.29056
Moderate drought	GRMZM2G122296	-1.42657
Moderate drought	GRMZM2G065585	2.47459
Moderate drought	GRMZM2G035620	8.49427
Moderate drought	GRMZM2G437314	4.51512
Moderate drought	GRMZM2G334584	-1.29488
Moderate drought	GRMZM2G166524	-2.24601
Moderate drought	GRMZM2G480850	1.69623
Moderate drought	GRMZM2G080603	1.22907
Moderate drought	GRMZM2G148937	2.03017
Moderate drought	GRMZM2G027219	1.13403
Moderate drought	GRMZM2G081175	1.40353
Moderate drought	GRMZM2G399284	-2.16154
Moderate drought	GRMZM2G019177	-2.31492
Moderate drought	GRMZM2G025031	-1.32259
Moderate drought	GRMZM2G082185	1.84319
Moderate drought	GRMZM2G332976	-1.3455
Moderate drought	GRMZM2G089259	-1.39331
Moderate drought	GRMZM2G155348	-2.14193
Moderate drought	GRMZM2G079440	-4.79932
Moderate drought	GRMZM5G816356	-3.11373
Moderate drought	GRMZM2G166230	Inf
Moderate drought	GRMZM2G152908	1.48204
Moderate drought	GRMZM2G060561	-2.39863
Severe Drought	GRMZM2G158809	1.98508
Severe Drought	GRMZM2G099002	-1.43281
Severe Drought	GRMZM2G099984	1.88506
Severe Drought	GRMZM5G804658	-2.51037
Severe Drought	GRMZM2G108589	1.94986
Severe Drought	GRMZM2G150893	-1.46915
Severe Drought	GRMZM2G066867	1.77817
Severe Drought	GRMZM2G366532	-3.87843
Severe Drought	GRMZM2G025387	-2.81505
Severe Drought	GRMZM2G144020	-Inf
Severe Drought	GRMZM2G034157	-3.89855
Severe Drought	GRMZM2G181227	-3.95311
Severe Drought	AC233893.1_FG003	2.72992
Severe Drought	GRMZM2G040369	1.32675
Severe Drought	GRMZM2G440005	2.32881
Severe Drought	GRMZM2G027309	2.06834
Severe Drought	GRMZM2G416120	-1.79373
Severe Drought	GRMZM5G898471	-2.51119
Severe Drought	GRMZM2G136887	-1.55881
Severe Drought	GRMZM2G101004	-1.02078
Severe Drought	GRMZM2G033962	1.27689
Severe Drought	GRMZM2G081268	-1.06475
Severe Drought	GRMZM2G165865	-9.35468
Severe Drought	GRMZM2G162968	-3.13848
Severe Drought	GRMZM2G344634	-3.65692
Severe Drought	GRMZM2G074158	-1.55424
Severe Drought	GRMZM2G151223	2.13585
Severe Drought	GRMZM2G099334	1.72673
Severe Drought	GRMZM2G361605	-3.50968
Severe Drought	GRMZM2G062210	-1.66994
Severe Drought	GRMZM2G171365	-2.16087
Severe Drought	GRMZM2G132009	1.81379
Severe Drought	GRMZM2G124276	3.88573
Severe Drought	GRMZM2G025854	-1.54961
Severe Drought	GRMZM2G392101	4.06108
Severe Drought	GRMZM2G423027	1.22727
Severe Drought	GRMZM2G174669	1.49556
Severe Drought	GRMZM2G015080	1.54127
Severe Drought	GRMZM2G030275	-1.17798
Severe Drought	GRMZM2G117942	-7.19623
Severe Drought	GRMZM5G884600	2.4391
Severe Drought	GRMZM2G178079	-1.24412
Severe Drought	GRMZM2G042173	1.26738
Severe Drought	GRMZM2G051355	-2.09818
Severe Drought	GRMZM2G088951	2.96575
Severe Drought	GRMZM2G143213	2.09703
Severe Drought	GRMZM2G004161	-1.35072
Severe Drought	GRMZM2G437912	1.28068
Severe Drought	GRMZM2G393897	2.34981
Severe Drought	GRMZM2G051619	-6.05614
Severe Drought	GRMZM2G003138	5.38082
Severe Drought	GRMZM2G472167	2.70376
Severe Drought	GRMZM2G156388	1.73178
Severe Drought	GRMZM2G404249	-5.53285
Severe Drought	GRMZM2G080001	-1.38815
Severe Drought	GRMZM2G137535	-2.96648
Severe Drought	GRMZM2G392975	-1.71887
Severe Drought	GRMZM2G117989	-2.45406
Severe Drought	GRMZM2G001421	1.23474
Severe Drought	GRMZM2G472625	1.14916
Severe Drought	GRMZM2G315088	-7.66057
Severe Drought	GRMZM2G136032	4.93383
Severe Drought	GRMZM2G072855	-1.62031
Severe Drought	GRMZM2G333635	-5.60685
Severe Drought	GRMZM2G029135	1.60824
Severe Drought	GRMZM2G091276	1.57385
Severe Drought	GRMZM2G012958	1.81536
Severe Drought	GRMZM2G410812	-5.12588
Severe Drought	GRMZM2G049229	1.95049
Severe Drought	GRMZM2G054193	3.95471
Severe Drought	GRMZM2G117956	2.37858
Severe Drought	GRMZM2G400470	1.53913
Severe Drought	GRMZM2G038365	-1.35829
Severe Drought	GRMZM2G444621	3.68142
Severe Drought	GRMZM2G085854	2.68806
Severe Drought	GRMZM2G012324	-1.46892
Severe Drought	GRMZM2G012455	-4.01413
Severe Drought	GRMZM2G064993	-1.3247
Severe Drought	GRMZM2G415793	2.30825
Severe Drought	GRMZM2G013430	2.06845
Severe Drought	GRMZM2G162413	2.08645
Severe Drought	GRMZM2G113349	1.36013
Severe Drought	GRMZM2G105400	1.82213
Severe Drought	GRMZM2G106429	-1.61712
Severe Drought	GRMZM2G117412	-1.03797
Severe Drought	GRMZM2G088974	1.49857
Severe Drought	GRMZM2G138248	2.593
Severe Drought	GRMZM2G049418	4.70876
Severe Drought	GRMZM2G068715	1.29676
Severe Drought	GRMZM2G138176	-2.49899
Severe Drought	GRMZM5G864335	-1.57221
Severe Drought	GRMZM2G066870	-1.99244
Severe Drought	GRMZM2G033644	-1.2015
Severe Drought	GRMZM2G027821	1.45707
Severe Drought	GRMZM5G850015	-3.75258
Severe Drought	GRMZM2G097457	-2.08873
Severe Drought	GRMZM2G162688	-1.1494
Severe Drought	GRMZM2G024973	2.99487
Severe Drought	GRMZM2G168119	-1.10241
Severe Drought	GRMZM2G140150	1.69106
Severe Drought	GRMZM2G176307	3.29739
Severe Drought	GRMZM2G002492	1.61024
Severe Drought	GRMZM2G048092	2.85288
Severe Drought	GRMZM2G073275	2.6422
Severe Drought	GRMZM2G124411	-1.3912
Severe Drought	GRMZM2G024718	-1.78179
Severe Drought	GRMZM2G335657	-1.0524
Severe Drought	GRMZM2G466743	6.39577
Severe Drought	GRMZM2G014392	2.38928
Severe Drought	GRMZM2G012728	4.61562
Severe Drought	GRMZM2G426275	1.38642
Severe Drought	GRMZM2G353076	-Inf
Severe Drought	GRMZM5G877647	2.39115
Severe Drought	GRMZM2G412611	-1.16576
Severe Drought	GRMZM2G119906	-1.49337
Severe Drought	GRMZM2G315375	1.50301
Severe Drought	AC192244.3_FG007	-1.42834
Severe Drought	GRMZM2G007249	1.30295
Severe Drought	GRMZM2G041729	5.37527
Severe Drought	GRMZM2G073059	-1.24761
Severe Drought	GRMZM2G029323	1.88738
Severe Drought	GRMZM2G092474	-4.59353
Severe Drought	GRMZM2G051135	-2.14833
Severe Drought	GRMZM2G040030	-1.55641
Severe Drought	GRMZM5G841619	-1.27251
Severe Drought	GRMZM2G153815	-1.44336
Severe Drought	GRMZM5G813886	1.34584
Severe Drought	GRMZM2G171279	-3.77317
Severe Drought	GRMZM2G415007	-2.22146
Severe Drought	GRMZM2G047616	6.85315
Severe Drought	GRMZM2G180172	-1.24195
Severe Drought	GRMZM2G055575	1.63987
Severe Drought	GRMZM2G154628	-1.19107
Severe Drought	GRMZM2G335242	-2.72615
Severe Drought	GRMZM2G075956	1.00918
Severe Drought	GRMZM2G358059	-1.45684
Severe Drought	GRMZM2G141931	-1.80496
Severe Drought	GRMZM2G098346	2.02677
Severe Drought	GRMZM2G039455	1.67619
Severe Drought	GRMZM2G052344	1.31217
Severe Drought	GRMZM2G028535	1.46726
Severe Drought	GRMZM6G741620	-1.07455
Severe Drought	GRMZM2G027019	-2.67349
Severe Drought	GRMZM2G031432	2.94841
Severe Drought	GRMZM2G399073	-1.49135
Severe Drought	GRMZM2G158232	-3.15825
Severe Drought	GRMZM2G026024	-1.74823
Severe Drought	GRMZM2G057023	-1.3035
Severe Drought	GRMZM2G170008	-1.36721
Severe Drought	GRMZM2G024668	-3.47542
Severe Drought	GRMZM2G090087	-2.02377
Severe Drought	GRMZM2G108147	4.8363
Severe Drought	GRMZM2G069713	1.64843
Severe Drought	GRMZM2G093246	4.23822
Severe Drought	GRMZM2G083810	-2.20658
Severe Drought	GRMZM2G338333	1.11397
Severe Drought	GRMZM2G154735	-1.29413
Severe Drought	GRMZM2G704277	1.76342
Severe Drought	GRMZM2G131516	1.43489
Severe Drought	GRMZM2G154881	1.42486
Severe Drought	GRMZM2G013652	-1.97796
Severe Drought	GRMZM2G074401	1.55315
Severe Drought	GRMZM2G127147	-1.63321
Severe Drought	GRMZM2G081192	-1.567
Severe Drought	GRMZM2G325131	2.61917
Severe Drought	GRMZM2G105772	1.32776
Severe Drought	GRMZM2G020928	-1.08063
Severe Drought	GRMZM2G044724	2.21361
Severe Drought	GRMZM2G063717	6.68658
Severe Drought	GRMZM2G411159	-2.97486
Severe Drought	GRMZM2G103721	1.06781
Severe Drought	GRMZM2G092174	1.98651
Severe Drought	GRMZM2G085236	-2.45475
Severe Drought	GRMZM2G093902	-1.83436
Severe Drought	GRMZM5G826714	1.52281
Severe Drought	GRMZM2G155216	1.85609
Severe Drought	GRMZM2G025014	1.19365
Severe Drought	GRMZM2G035063	-1.60299
Severe Drought	GRMZM2G143469	-1.24958
Severe Drought	GRMZM2G113033	-1.49201
Severe Drought	GRMZM2G126361	-1.15565
Severe Drought	GRMZM5G807064	-3.64767
Severe Drought	GRMZM2G077316	1.32606
Severe Drought	GRMZM2G069260	-1.01225
Severe Drought	GRMZM2G112336	1.08606
Severe Drought	GRMZM5G833699	-2.2049
Severe Drought	GRMZM2G027726	3.15569
Severe Drought	GRMZM2G378106	-1.99756
Severe Drought	GRMZM2G168365	-3.0548
Severe Drought	GRMZM2G126732	2.3588
Severe Drought	GRMZM2G159854	2.26842
Severe Drought	GRMZM2G135091	-1.74872
Severe Drought	GRMZM2G007441	-1.0354
Severe Drought	GRMZM2G107984	-1.07005
Severe Drought	GRMZM2G181028	-2.42851
Severe Drought	GRMZM2G140667	-1.74894
Severe Drought	GRMZM2G094352	4.23897
Severe Drought	GRMZM2G156026	-1.95725
Severe Drought	GRMZM2G171707	-1.25891
Severe Drought	GRMZM2G126922	-4.21982
Severe Drought	GRMZM2G101287	-1.17848
Severe Drought	GRMZM5G899188	Inf
Severe Drought	GRMZM2G000818	-3.32716
Severe Drought	GRMZM2G156356	-2.01726
Severe Drought	AC210013.4_FG014	1.96314
Severe Drought	GRMZM2G127361	-1.16108
Severe Drought	GRMZM2G043162	2.05717
Severe Drought	GRMZM2G077711	1.36264
Severe Drought	GRMZM2G168364	1.2747
Severe Drought	GRMZM2G049349	-2.23079
Severe Drought	GRMZM2G141810	-Inf
Severe Drought	GRMZM2G061950	1.90994
Severe Drought	GRMZM2G155329	-1.00785
Severe Drought	GRMZM2G098290	-2.13089
Severe Drought	GRMZM5G812553	2.00732
Severe Drought	GRMZM5G804893	-1.4816
Severe Drought	GRMZM2G033846	3.46104
Severe Drought	AC203754.4_FG008	-1.85356
Severe Drought	GRMZM2G175549	-Inf
Severe Drought	GRMZM2G177937	-1.03294
Severe Drought	GRMZM2G089159	2.2916
Severe Drought	GRMZM2G173341	1.10424
Severe Drought	GRMZM2G068259	-1.52199
Severe Drought	GRMZM2G458208	-1.97198
Severe Drought	GRMZM2G073725	1.56393
Severe Drought	GRMZM2G070863	-1.83083
Severe Drought	GRMZM2G016084	-1.73484
Severe Drought	GRMZM2G102242	-2.00679
Severe Drought	GRMZM2G141624	-1.8022
Severe Drought	GRMZM2G360681	-1.84654
Severe Drought	GRMZM5G846196	-1.4306
Severe Drought	AC208897.3_FG004	1.10136
Severe Drought	GRMZM2G065585	2.1122
Severe Drought	GRMZM2G041415	2.03207
Severe Drought	GRMZM2G125943	2.31283
Severe Drought	GRMZM2G459811	1.33956
Severe Drought	GRMZM2G081666	3.35044
Severe Drought	GRMZM5G856738	3.38815
Severe Drought	GRMZM2G162200	-1.63965
Severe Drought	GRMZM2G063244	-1.9666
Severe Drought	GRMZM2G161643	-3.14642
Severe Drought	GRMZM2G147014	-1.08807
Severe Drought	GRMZM2G057408	-1.02469
Severe Drought	GRMZM2G399284	-1.22173
Severe Drought	GRMZM2G108766	-1.49296
Severe Drought	GRMZM2G025833	-1.74244
Severe Drought	GRMZM2G134747	-1.4588
Severe Drought	GRMZM2G171383	1.93887
Severe Drought	GRMZM5G872256	-1.57076
Severe Drought	GRMZM2G179976	-1.05532
Severe Drought	GRMZM2G053397	1.94686
Severe Drought	GRMZM2G373522	-3.06592
Severe Drought	GRMZM2G021706	1.00591
Severe Drought	GRMZM2G136042	3.7266
Severe Drought	GRMZM2G068665	-1.87866
Severe Drought	GRMZM2G466833	-1.2199
Severe Drought	GRMZM2G119186	-3.35258
Severe Drought	GRMZM2G002220	-1.60637
Severe Drought	GRMZM2G121715	2.02144
Severe Drought	GRMZM2G001887	-1.02629
Severe Drought	GRMZM2G329909	-1.36364
Severe Drought	GRMZM2G140811	-1.89582
Severe Drought	GRMZM2G043147	-2.05296
Severe Drought	GRMZM2G079440	-2.98892
Severe Drought	GRMZM2G126062	-4.893
Severe Drought	GRMZM2G102754	2.92264
Severe Drought	GRMZM2G127386	-2.77338
Severe Drought	GRMZM2G119300	-3.19653
Severe Drought	GRMZM2G057412	1.13096
Severe Drought	GRMZM5G816356	-2.3534
Severe Drought	GRMZM2G017792	2.40915
Severe Drought	GRMZM2G165919	-1.26315
Severe Drought	GRMZM2G152908	2.30702
Severe Drought	GRMZM2G060561	-1.76964
Severe Drought	GRMZM2G173413	1.52325
Severe Drought	GRMZM2G074317	-2.53235
Severe Drought	GRMZM2G005633	-2.70574
Severe Drought	GRMZM2G019317	1.1431
Severe Drought	GRMZM2G151425	-2.31223
Severe Drought	GRMZM2G079613	-1.39521
Severe Drought	GRMZM2G119258	-1.74083
Severe Drought	GRMZM2G064360	-3.49389
Severe Drought	GRMZM2G020801	-1.04276
Severe Drought	GRMZM2G059851	1.87643
Severe Drought	GRMZM2G073860	-2.63008
Severe Drought	GRMZM2G416632	-2.7282
Severe Drought	GRMZM2G054050	1.45688
Severe Drought	GRMZM2G421541	1.02049
Severe Drought	GRMZM2G403151	1.54878
Severe Drought	GRMZM2G126038	-1.02584
Severe Drought	GRMZM2G061088	-2.46034
Severe Drought	GRMZM2G133958	-1.26011
Severe Drought	GRMZM2G326707	1.8346
Severe Drought	GRMZM2G327659	1.08447
Severe Drought	GRMZM2G049767	-3.4101
Severe Drought	GRMZM2G328094	1.46668
Severe Drought	GRMZM2G177570	1.21563
Severe Drought	GRMZM2G043198	1.22059
Severe Drought	GRMZM2G176455	-1.42907
Severe Drought	GRMZM2G315902	2.12118
Severe Drought	GRMZM2G141922	1.51485
Severe Drought	GRMZM2G092910	-1.63591
Severe Drought	GRMZM2G085941	2.82559
Severe Drought	GRMZM2G143460	-2.26151
Severe Drought	GRMZM2G093101	-1.21034
Severe Drought	GRMZM2G047968	4.26362
Severe Drought	GRMZM2G408963	-2.58582
Severe Drought	GRMZM2G010235	2.01023
Severe Drought	GRMZM2G064967	-1.51699
Severe Drought	GRMZM2G018586	-1.25086
Severe Drought	GRMZM2G033829	-1.85161
Severe Drought	GRMZM2G013170	5.59206
Severe Drought	GRMZM2G181231	1.91223
Severe Drought	GRMZM2G316256	Inf
Severe Drought	GRMZM2G312997	8.19147
Severe Drought	GRMZM2G375517	-2.32747
Severe Drought	AC217358.3_FG005	1.4421
Severe Drought	AC208204.3_FG006	-2.48139
Severe Drought	GRMZM2G012479	-1.05535
Severe Drought	GRMZM2G021816	-1.96304
Severe Drought	GRMZM2G004036	2.80264
Severe Drought	GRMZM2G122126	-1.53011
Severe Drought	GRMZM2G103458	-1.7849
Severe Drought	GRMZM2G075145	2.37755
Severe Drought	GRMZM2G065073	-1.00004
Severe Drought	GRMZM2G144153	-1.19379
Severe Drought	GRMZM2G064657	1.73791
Severe Drought	GRMZM2G117707	1.4032
Severe Drought	GRMZM2G117706	-2.3652
Severe Drought	GRMZM2G180399	-1.49977
Severe Drought	GRMZM2G067299	1.54352
Severe Drought	GRMZM2G117388	-1.59432
Severe Drought	GRMZM2G455909	4.51561
Severe Drought	GRMZM2G149273	1.49018
Severe Drought	GRMZM2G129700	-1.07432
Severe Drought	GRMZM2G173124	-1.87786
Severe Drought	GRMZM2G038821	-1.42004
Severe Drought	GRMZM2G171060	1.10181
Severe Drought	GRMZM2G068244	-1.38858
Severe Drought	GRMZM2G011025	-4.94188
Severe Drought	GRMZM2G171045	1.35007
Severe Drought	AC233916.1_FG002	Inf
Severe Drought	GRMZM2G020187	1.27049
Severe Drought	GRMZM5G827286	-1.37054
Severe Drought	AC230011.2_FG002	2.98725
Severe Drought	GRMZM2G093272	-2.27813
Severe Drought	GRMZM2G061742	4.65911
Severe Drought	GRMZM2G589579	-1.70813
Severe Drought	GRMZM2G360021	-2.68939
Severe Drought	GRMZM2G148769	1.01417
Severe Drought	GRMZM2G452142	-2.45656
Severe Drought	GRMZM2G064613	-1.69574
Severe Drought	GRMZM2G341934	3.16356
Severe Drought	GRMZM2G003625	-3.88502
Severe Drought	GRMZM2G090172	1.22755
Severe Drought	GRMZM2G481605	-9.88366
Severe Drought	GRMZM2G037140	-2.96582
Severe Drought	GRMZM2G152477	-2.8239
Severe Drought	GRMZM2G135978	1.63278
Severe Drought	GRMZM2G167957	-1.23876
Severe Drought	GRMZM2G047152	-1.35214
Severe Drought	GRMZM2G143535	2.16015
Severe Drought	GRMZM2G009792	2.86559
Severe Drought	GRMZM5G870932	1.10378
Severe Drought	GRMZM2G428554	1.94299
Severe Drought	GRMZM2G103342	-1.87184
Severe Drought	GRMZM2G095302	1.34358
Severe Drought	GRMZM2G174671	-1.00166
Severe Drought	GRMZM2G007729	-2.00837
Severe Drought	GRMZM2G148962	1.79289
Severe Drought	GRMZM2G044132	7.47106
Severe Drought	GRMZM2G180244	1.89332
Severe Drought	GRMZM2G059799	-2.76117
Severe Drought	GRMZM5G879178	-1.70926
Severe Drought	GRMZM2G115162	1.07932
Severe Drought	GRMZM5G819919	6.9454
Severe Drought	GRMZM2G004412	1.66123
Severe Drought	GRMZM2G002656	4.36333
Severe Drought	GRMZM2G024482	-1.01738
Severe Drought	GRMZM2G031941	-1.17412
Severe Drought	GRMZM2G056075	1.58368
Severe Drought	GRMZM2G093175	-5.28538
Severe Drought	GRMZM2G164074	1.49029
Severe Drought	GRMZM2G376542	-2.37454
Severe Drought	GRMZM2G024808	6.28411
Severe Drought	GRMZM2G114801	2.06075
Severe Drought	GRMZM2G069651	-2.53741
Severe Drought	GRMZM2G002626	-2.05564
Severe Drought	GRMZM2G070603	-5.03495
Severe Drought	GRMZM2G027479	7.48999
Severe Drought	GRMZM2G005134	-4.44163
Severe Drought	GRMZM2G148194	1.71747
Severe Drought	GRMZM2G112488	7.02709
Severe Drought	GRMZM2G442008	-5.99277
Severe Drought	GRMZM2G143817	-2.10526
Severe Drought	GRMZM2G058872	-1.32469
Severe Drought	GRMZM2G015190	-1.24339
Severe Drought	GRMZM2G152447	-1.68676
Severe Drought	GRMZM2G064698	-3.63848
Severe Drought	GRMZM2G046163	3.2039
Severe Drought	GRMZM2G052336	1.43547
Severe Drought	GRMZM2G089365	2.43823
Severe Drought	AC152495.1_FG003	3.01544
Severe Drought	GRMZM2G361847	-1.45007
Severe Drought	GRMZM2G149952	1.63538
Severe Drought	GRMZM2G042789	4.987
Severe Drought	GRMZM2G138410	-1.21643
Severe Drought	GRMZM2G086964	-1.97556
Severe Drought	GRMZM2G009719	-1.72947
Severe Drought	GRMZM2G026802	-1.05435
Severe Drought	GRMZM2G105348	-2.58868
Severe Drought	GRMZM2G095931	-1.3904
Severe Drought	GRMZM2G091006	-1.58046
Severe Drought	GRMZM2G060257	-2.73568
Severe Drought	GRMZM2G126048	2.77781
Severe Drought	GRMZM2G107620	-1.81662
Severe Drought	GRMZM2G117153	1.80001
Severe Drought	GRMZM2G136522	-1.18267
Severe Drought	GRMZM2G095725	6.61872
Severe Drought	GRMZM2G051943	-5.00455
Severe Drought	GRMZM2G076450	1.31912
Severe Drought	GRMZM2G363789	-5.35463
Severe Drought	GRMZM2G143357	-1.28243
Severe Drought	GRMZM2G175269	-1.30984
Severe Drought	GRMZM2G031033	-3.77202
Severe Drought	AC234183.1_FG002	-2.88688
Severe Drought	GRMZM2G069382	-3.41789
Severe Drought	GRMZM2G103897	-1.00402
Severe Drought	GRMZM2G333659	-2.08805
Severe Drought	GRMZM2G043435	1.26932
Severe Drought	GRMZM2G391815	-1.66155
Severe Drought	GRMZM2G080178	5.46992
Severe Drought	GRMZM2G110044	-2.56063
Severe Drought	GRMZM2G349749	-1.93598
Severe Drought	GRMZM2G059083	1.11251
Severe Drought	GRMZM2G108153	-3.84288
Severe Drought	GRMZM2G476538	1.93937
Severe Drought	GRMZM2G450233	-2.99437
Severe Drought	GRMZM2G180620	1.4175
Severe Drought	GRMZM2G171139	2.53601
Severe Drought	GRMZM6G741210	-1.92988
Severe Drought	GRMZM2G023081	2.06572
Severe Drought	GRMZM2G038388	-7.94065
Severe Drought	GRMZM2G038108	-1.82456
Severe Drought	GRMZM2G437314	4.12749
Severe Drought	GRMZM2G148281	1.67768
Severe Drought	GRMZM2G005347	1.12315
Severe Drought	GRMZM2G028500	1.30997
Severe Drought	GRMZM2G040627	-3.33017
Severe Drought	GRMZM2G146004	-8.07321
Severe Drought	GRMZM2G032219	5.02641
Severe Drought	GRMZM2G164909	-1.52268
Severe Drought	GRMZM2G051502	1.60147
Severe Drought	GRMZM2G006791	-2.24425
Severe Drought	GRMZM2G102845	1.33513
Severe Drought	GRMZM2G072292	-4.32717
Severe Drought	GRMZM5G864847	5.38979
Severe Drought	GRMZM6G548844	1.16528
Severe Drought	GRMZM2G437460	1.6484
Severe Drought	GRMZM2G160005	1.61265
Severe Drought	GRMZM2G132568	1.14453
Severe Drought	GRMZM2G104176	2.36971
Severe Drought	GRMZM2G057067	-2.93518
Severe Drought	GRMZM2G390641	-1.18202
Severe Drought	GRMZM2G115612	-2.57697
Severe Drought	GRMZM2G099449	1.01455
Severe Drought	GRMZM2G113967	-3.4836
Severe Drought	GRMZM2G178645	1.67648
Severe Drought	GRMZM2G000158	-2.53721
Severe Drought	GRMZM2G181269	-1.82218
Severe Drought	GRMZM2G159399	2.33995
Severe Drought	GRMZM2G126566	-1.49085
Severe Drought	GRMZM2G126808	2.96946
Severe Drought	GRMZM2G130149	1.52402
Severe Drought	GRMZM2G410567	-1.78712
Severe Drought	GRMZM2G035502	2.70496
Severe Drought	GRMZM2G063931	2.81456
Severe Drought	GRMZM2G166767	1.01453
Severe Drought	GRMZM2G074427	2.61885
Severe Drought	GRMZM2G163154	-2.06006
Severe Drought	AC233850.1_FG005	2.54094
Severe Drought	GRMZM2G145242	2.21559
Severe Drought	GRMZM2G005710	-2.07428
Severe Drought	GRMZM2G102946	2.91826
Severe Drought	GRMZM2G004301	-3.38777
Severe Drought	GRMZM2G159034	1.05342
Severe Drought	GRMZM2G028736	3.34908
Severe Drought	GRMZM2G028980	-3.85723
Severe Drought	GRMZM2G079957	2.51844
Severe Drought	GRMZM2G138800	1.8694
Severe Drought	GRMZM2G035405	1.90218
Severe Drought	GRMZM2G028129	1.22316
Severe Drought	GRMZM2G074404	-1.17334
Severe Drought	GRMZM2G045404	-1.31042
Severe Drought	GRMZM2G144744	1.64398
Severe Drought	GRMZM2G338259	-1.16761
Severe Drought	GRMZM2G153233	-1.07342
Severe Drought	GRMZM2G031311	1.32556
Severe Drought	GRMZM2G121309	3.32536
Severe Drought	AC234201.1_FG003	-1.24079
Severe Drought	GRMZM2G390691	2.22018
Severe Drought	GRMZM2G173630	-1.33782
Severe Drought	GRMZM2G134396	-1.46318
Severe Drought	GRMZM2G138624	1.67684
Severe Drought	GRMZM2G117746	-1.27886
Severe Drought	GRMZM2G359924	5.78702
Severe Drought	GRMZM2G150024	1.60306
Severe Drought	GRMZM5G858094	-1.11934
Severe Drought	GRMZM2G142768	1.09003
Severe Drought	GRMZM2G082792	-3.44183
Severe Drought	GRMZM2G039246	1.32967
Severe Drought	GRMZM2G035465	-1.29452
Severe Drought	GRMZM5G886989	1.62857
Severe Drought	GRMZM2G064954	1.55469
Severe Drought	GRMZM2G128617	-4.61608
Severe Drought	GRMZM2G054936	1.4531
Severe Drought	GRMZM2G041694	-6.38088
Severe Drought	GRMZM2G064371	2.68994
Severe Drought	GRMZM2G441325	2.43419
Severe Drought	GRMZM2G007381	1.02523
Severe Drought	GRMZM2G078178	3.75188
Severe Drought	GRMZM2G166230	Inf
Moderate drought Control	GRMZM2G060886	-3.11485
Moderate drought Control	GRMZM2G144020	-Inf
Moderate drought Control	GRMZM2G126566	-2.3289
Moderate drought Control	GRMZM2G048324	-1.06434
Moderate drought Control	GRMZM2G136887	-1.50012
Moderate drought Control	GRMZM2G019317	1.54194
Moderate drought Control	GRMZM2G344634	-2.36341
Moderate drought Control	GRMZM2G079613	-1.29627
Moderate drought Control	GRMZM2G176455	-1.73478
Moderate drought Control	GRMZM2G108474	2.50318
Moderate drought Control	GRMZM2G460861	-4.33569
Moderate drought Control	GRMZM2G025854	-1.10505
Moderate drought Control	GRMZM2G080183	-3.04585
Moderate drought Control	GRMZM2G104176	1.36514
Moderate drought Control	GRMZM2G117942	-5.51131
Moderate drought Control	GRMZM2G087955	-2.27079
Moderate drought Control	GRMZM2G073860	-1.74429
Moderate drought Control	GRMZM2G392975	-3.41249
Moderate drought Control	GRMZM2G416632	-2.75249
Moderate drought Control	GRMZM2G081928	3.65904
Moderate drought Control	GRMZM2G106558	-5.73055
Moderate drought Control	GRMZM2G171373	2.64452
Moderate drought Control	GRMZM2G011404	1.28196
Moderate drought Control	GRMZM2G449779	1.74535
Moderate drought Control	GRMZM2G056772	-1.55151
Moderate drought Control	GRMZM2G079127	-1.26454
Moderate drought Control	GRMZM2G146280	1.19804
Moderate drought Control	GRMZM2G118821	1.10368
Moderate drought Control	GRMZM2G136042	1.50145
Moderate drought Control	GRMZM2G006042	1.08276
Moderate drought Control	GRMZM2G363229	1.21691
Moderate drought Control	GRMZM2G061088	-5.72258
Moderate drought Control	GRMZM2G067601	1.32458
Moderate drought Control	GRMZM2G101004	-1.27172
Moderate drought Control	GRMZM2G014392	-2.79538
Moderate drought Control	GRMZM2G123886	-1.03956
Moderate drought Control	GRMZM2G012728	3.62509
Moderate drought Control	GRMZM2G327659	2.01101
Moderate drought Control	GRMZM2G029323	1.70064
Moderate drought Control	GRMZM2G466743	6.64808
Moderate drought Control	GRMZM2G111537	3.27855
Moderate drought Control	GRMZM2G177386	-1.31137
Moderate drought Control	GRMZM2G041729	4.80096
Moderate drought Control	GRMZM2G171279	-3.99814
Moderate drought Control	GRMZM2G389301	-5.61346
Moderate drought Control	GRMZM2G047616	6.76187
Moderate drought Control	GRMZM2G036908	1.10968
Moderate drought Control	GRMZM2G381168	4.96045
Moderate drought Control	GRMZM2G177570	1.38158
Moderate drought Control	GRMZM2G138800	1.64114
Moderate drought Control	GRMZM2G170008	-1.24107
Moderate drought Control	GRMZM2G090087	-1.29026
Moderate drought Control	GRMZM2G065635	2.23151
Moderate drought Control	GRMZM2G412601	-1.64112
Moderate drought Control	GRMZM2G048363	-1.17423
Moderate drought Control	GRMZM2G043198	1.21984
Moderate drought Control	GRMZM2G074404	-1.22789
Moderate drought Control	GRMZM2G057955	1.52407
Moderate drought Control	GRMZM2G315902	4.89342
Moderate drought Control	GRMZM2G338131	-2.3817
Moderate drought Control	GRMZM2G010052	1.64772
Moderate drought Control	GRMZM2G116840	-1.68153
Moderate drought Control	GRMZM2G143469	-1.09004
Moderate drought Control	GRMZM2G092174	2.9078
Moderate drought Control	GRMZM2G173630	-2.45421
Moderate drought Control	GRMZM2G143460	-2.79311
Moderate drought Control	GRMZM2G153233	-1.24858
Moderate drought Control	GRMZM2G106560	-Inf
Moderate drought Control	GRMZM2G129288	1.3768
Moderate drought Control	GRMZM2G047968	3.73611
Moderate drought Control	GRMZM2G041275	1.13434
Moderate drought Control	GRMZM2G122871	1.05835
Moderate drought Control	GRMZM2G159854	4.22784
Moderate drought Control	GRMZM2G135091	-1.55123
Moderate drought Control	GRMZM2G408963	-4.76774
Moderate drought Control	GRMZM2G010235	1.95086
Moderate drought Control	GRMZM2G117746	-1.00328
Moderate drought Control	GRMZM2G420723	1.52877
Moderate drought Control	GRMZM2G018586	-1.36506
Moderate drought Control	GRMZM2G125193	-1.33363
Moderate drought Control	GRMZM5G850015	-4.22059
Moderate drought Control	AC233945.1_FG003	-2.11877
Moderate drought Control	GRMZM2G013170	5.81199
Moderate drought Control	GRMZM5G803981	2.0862
Moderate drought Control	GRMZM2G006765	-1.21581
Moderate drought Control	GRMZM2G309035	1.52967
Moderate drought Control	GRMZM2G308615	-3.04128
Moderate drought Control	GRMZM2G013773	1.22242
Moderate drought Control	GRMZM2G127948	-1.15779
Moderate drought Control	GRMZM2G140811	-3.79461
Moderate drought Control	GRMZM2G081666	2.07298
Moderate drought Control	GRMZM2G059453	-2.38922
Moderate drought Control	GRMZM2G108766	-1.28303
Moderate drought Control	GRMZM2G312997	6.89179
Moderate drought Control	GRMZM5G872256	-1.41708
Moderate drought Control	GRMZM2G005452	1.21521
Moderate drought Control	GRMZM2G179976	-1.24644
Moderate drought Control	GRMZM2G165747	-1.30869
Moderate drought Control	GRMZM2G095404	-5.00755
Moderate drought Control	GRMZM2G143780	-1.80425
Moderate drought Control	GRMZM2G041694	-6.52825
Moderate drought Control	GRMZM2G466833	-1.87862
Moderate drought Control	GRMZM5G853479	-1.81622
Moderate drought Control	GRMZM2G121715	1.73201
Moderate drought Control	GRMZM2G329909	-1.53321
Moderate drought Control	GRMZM2G054123	-2.17377
Moderate drought Control	GRMZM2G054332	-3.0547
Moderate drought Control	GRMZM2G126062	-3.39486
Moderate drought Control	GRMZM2G021674	-1.42453
Moderate drought Control	GRMZM2G127386	-2.43953
Moderate drought Control	GRMZM2G014914	-1.74154
Moderate drought Control	GRMZM2G316256	Inf
Moderate drought Control	GRMZM2G107739	3.23718
Moderate drought Control	GRMZM2G132169	-2.70937
Moderate drought Control	GRMZM2G143535	3.57556
Moderate drought Control	GRMZM2G005134	-6.08664
Moderate drought Control	GRMZM2G122126	-1.22723
Moderate drought Control	GRMZM2G472167	2.1904
Moderate drought Control	GRMZM2G325653	5.82057
Moderate drought Control	GRMZM2G519073	1.0782
Moderate drought Control	GRMZM2G073059	-1.6975
Moderate drought Control	GRMZM2G040736	-3.99225
Moderate drought Control	GRMZM2G010765	1.31771
Moderate drought Control	GRMZM2G124276	3.63802
Moderate drought Control	GRMZM2G423027	1.43632
Moderate drought Control	GRMZM2G174669	1.83143
Moderate drought Control	GRMZM2G156255	1.27735
Moderate drought Control	GRMZM2G055936	-1.63651
Moderate drought Control	GRMZM2G115612	-2.09014
Moderate drought Control	GRMZM2G099449	1.59928
Moderate drought Control	GRMZM2G075002	-3.07998
Moderate drought Control	GRMZM2G048313	-1.09552
Moderate drought Control	GRMZM2G180399	-1.20836
Moderate drought Control	GRMZM2G081843	-1.01636
Moderate drought Control	GRMZM2G180254	4.20937
Moderate drought Control	GRMZM2G102356	-5.23268
Moderate drought Control	GRMZM2G067299	1.06871
Moderate drought Control	GRMZM2G117956	4.3936
Moderate drought Control	GRMZM2G455909	5.21053
Moderate drought Control	GRMZM2G102601	-1.64284
Moderate drought Control	GRMZM2G102605	-1.602
Moderate drought Control	GRMZM2G134341	-1.3795
Moderate drought Control	GRMZM2G075562	1.34587
Moderate drought Control	GRMZM2G075563	-3.69405
Moderate drought Control	GRMZM2G390641	-2.41444
Moderate drought Control	GRMZM2G173124	-3.38491
Moderate drought Control	GRMZM2G098875	-3.95181
Moderate drought Control	GRMZM2G035620	6.9251
Moderate drought Control	GRMZM2G143817	-3.54176
Moderate drought Control	GRMZM2G352415	-1.57108
Moderate drought Control	GRMZM2G147500	1.81332
Moderate drought Control	GRMZM2G153823	-2.06528
Moderate drought Control	GRMZM2G171060	1.16825
Moderate drought Control	GRMZM2G427097	-1.52201
Moderate drought Control	GRMZM2G062210	-1.10251
Moderate drought Control	GRMZM2G119906	-1.17949
Moderate drought Control	GRMZM2G071970	-1.11494
Moderate drought Control	GRMZM5G818431	-1.73013
Moderate drought Control	GRMZM2G044851	2.87453
Moderate drought Control	GRMZM2G342856	-4.42673
Moderate drought Control	GRMZM2G363540	-3.22793
Moderate drought Control	GRMZM5G841619	-1.47378
Moderate drought Control	GRMZM2G180172	-1.47356
Moderate drought Control	GRMZM2G456471	-1.88174
Moderate drought Control	GRMZM2G156692	-1.68983
Moderate drought Control	GRMZM2G117989	-3.68854
Moderate drought Control	GRMZM2G030809	1.72678
Moderate drought Control	GRMZM2G154735	-4.91331
Moderate drought Control	GRMZM2G020187	2.23209
Moderate drought Control	GRMZM2G176307	1.44829
Moderate drought Control	GRMZM2G155253	-1.49364
Moderate drought Control	GRMZM2G082487	-4.23103
Moderate drought Control	AC230011.2_FG002	1.76439
Moderate drought Control	GRMZM2G138750	2.9112
Moderate drought Control	GRMZM2G054300	-1.25936
Moderate drought Control	GRMZM2G081158	-1.26379
Moderate drought Control	GRMZM2G117007	-1.10087
Moderate drought Control	GRMZM2G095851	2.71986
Moderate drought Control	GRMZM2G156356	-2.32311
Moderate drought Control	GRMZM2G061742	6.1293
Moderate drought Control	AC234515.1_FG003	-1.37091
Moderate drought Control	GRMZM2G025014	1.46781
Moderate drought Control	GRMZM2G589579	-1.99956
Moderate drought Control	GRMZM2G448282	1.95609
Moderate drought Control	GRMZM2G311182	2.59535
Moderate drought Control	GRMZM2G316889	-2.43964
Moderate drought Control	GRMZM2G170400	-3.02464
Moderate drought Control	GRMZM2G130230	3.6967
Moderate drought Control	GRMZM2G005061	-1.315
Moderate drought Control	GRMZM2G094352	4.86338
Moderate drought Control	GRMZM2G359322	-1.78524
Moderate drought Control	GRMZM2G018059	-1.15405
Moderate drought Control	GRMZM2G170128	2.40693
Moderate drought Control	GRMZM2G120047	-1.66231
Moderate drought Control	GRMZM2G148769	1.30573
Moderate drought Control	GRMZM2G155329	-1.65614
Moderate drought Control	GRMZM2G029974	-1.8752
Moderate drought Control	AC233865.1_FG001	-1.69841
Moderate drought Control	GRMZM2G077632	1.98822
Moderate drought Control	GRMZM2G129913	1.91054
Moderate drought Control	AC203754.4_FG008	-4.10771
Moderate drought Control	GRMZM2G078508	2.10394
Moderate drought Control	GRMZM2G007939	1.67623
Moderate drought Control	AC205376.4_FG003	1.58038
Moderate drought Control	GRMZM5G836182	1.57312
Moderate drought Control	GRMZM2G083655	-1.43634
Moderate drought Control	GRMZM2G004211	-1.34095
Moderate drought Control	GRMZM2G035465	-1.0797
Moderate drought Control	AC152495.1_FG017	-7.16685
Moderate drought Control	GRMZM2G041415	1.36657
Moderate drought Control	GRMZM5G856738	1.86485
Moderate drought Control	GRMZM2G166297	-2.37954
Moderate drought Control	GRMZM2G063244	-1.53381
Moderate drought Control	GRMZM2G052422	1.15966
Moderate drought Control	GRMZM2G155021	-1.41924
Moderate drought Control	GRMZM5G807064	-5.52992
Moderate drought Control	GRMZM2G025833	-5.39067
Moderate drought Control	GRMZM2G051355	-2.19321
Moderate drought Control	GRMZM2G087206	-1.11043
Moderate drought Control	GRMZM2G115658	-2.36504
Moderate drought Control	GRMZM2G108076	1.10016
Moderate drought Control	GRMZM2G063340	-1.05901
Moderate drought Control	GRMZM5G868664	-1.31435
Moderate drought Control	GRMZM2G099802	-2.92457
Moderate drought Control	GRMZM2G341934	2.01063
Moderate drought Control	GRMZM2G112149	-1.18088
Moderate drought Control	GRMZM2G396553	-1.11458
Moderate drought Control	GRMZM2G396550	1.03429
Moderate drought Control	GRMZM2G441325	4.95624
Moderate drought Control	GRMZM2G003625	-4.40975
Moderate drought Control	GRMZM2G123371	-Inf
Moderate drought Control	GRMZM2G181081	2.7169
Moderate drought Control	GRMZM2G056388	-4.65885
Moderate drought Control	GRMZM2G142011	-2.34256
Moderate drought Control	GRMZM2G119300	-2.55181
Moderate drought Control	GRMZM2G049839	1.32471
Moderate drought Control	GRMZM2G160417	-1.52134
Moderate drought Control	GRMZM2G024973	1.57559
Moderate drought Control	GRMZM2G098520	-1.47785
Moderate drought Control	GRMZM2G099984	1.89856
Moderate drought Control	GRMZM2G128605	4.8238
Moderate drought Control	GRMZM2G066867	1.34197
Moderate drought Control	GRMZM2G014975	1.13716
Moderate drought Control	GRMZM2G181227	-3.97368
Moderate drought Control	GRMZM2G079381	-1.07609
Moderate drought Control	GRMZM2G065928	-1.68992
Moderate drought Control	GRMZM2G089876	1.04685
Moderate drought Control	GRMZM5G877647	1.93204
Moderate drought Control	GRMZM2G167957	-1.15444
Moderate drought Control	GRMZM2G074158	-1.65487
Moderate drought Control	GRMZM2G047152	-1.56216
Moderate drought Control	GRMZM2G047486	1.17423
Moderate drought Control	GRMZM2G009792	3.06537
Moderate drought Control	GRMZM2G050607	-3.25544
Moderate drought Control	GRMZM2G474092	2.09126
Moderate drought Control	GRMZM2G140667	-2.07277
Moderate drought Control	GRMZM2G046070	-1.0327
Moderate drought Control	GRMZM2G428554	2.41369
Moderate drought Control	GRMZM2G003138	1.66702
Moderate drought Control	GRMZM2G049549	1.00938
Moderate drought Control	AC226235.2_FG001	-1.60537
Moderate drought Control	GRMZM2G000158	-3.39855
Moderate drought Control	GRMZM2G159399	1.06864
Moderate drought Control	GRMZM2G048494	-1.05392
Moderate drought Control	GRMZM5G833389	-1.97605
Moderate drought Control	GRMZM5G864335	-1.3363
Moderate drought Control	GRMZM2G475263	2.24439
Moderate drought Control	GRMZM2G032562	-1.22769
Moderate drought Control	GRMZM2G148962	2.03194
Moderate drought Control	GRMZM2G400470	1.27178
Moderate drought Control	GRMZM2G035749	1.63604
Moderate drought Control	GRMZM2G008166	1.98982
Moderate drought Control	GRMZM2G033962	1.57274
Moderate drought Control	GRMZM2G013430	-1.1538
Moderate drought Control	GRMZM2G046191	1.11555
Moderate drought Control	GRMZM2G088974	1.22956
Moderate drought Control	GRMZM2G068715	2.77992
Moderate drought Control	GRMZM2G063931	1.03826
Moderate drought Control	GRMZM2G180244	2.32076
Moderate drought Control	GRMZM2G171616	-1.28083
Moderate drought Control	GRMZM2G023163	-1.2431
Moderate drought Control	GRMZM2G134628	-1.40972
Moderate drought Control	GRMZM5G879178	-1.54727
Moderate drought Control	GRMZM2G140150	1.51113
Moderate drought Control	GRMZM2G169539	1.93057
Moderate drought Control	AC233850.1_FG005	1.98615
Moderate drought Control	GRMZM2G047028	-6.95873
Moderate drought Control	GRMZM2G102946	3.19923
Moderate drought Control	GRMZM2G002656	4.2446
Moderate drought Control	GRMZM2G153569	-1.04653
Moderate drought Control	GRMZM2G315088	-7.3644
Moderate drought Control	GRMZM2G028736	1.703
Moderate drought Control	GRMZM2G415007	-1.917
Moderate drought Control	GRMZM2G075145	2.24977
Moderate drought Control	GRMZM2G141679	-1.55415
Moderate drought Control	GRMZM2G108207	-3.52196
Moderate drought Control	GRMZM2G093175	-6.14726
Moderate drought Control	GRMZM2G043291	1.08199
Moderate drought Control	GRMZM2G062342	-1.31409
Moderate drought Control	GRMZM2G376542	-1.19939
Moderate drought Control	GRMZM2G119186	-4.12412
Moderate drought Control	GRMZM5G887068	2.531
Moderate drought Control	GRMZM2G056068	1.41184
Moderate drought Control	GRMZM2G108144	-2.29801
Moderate drought Control	GRMZM2G108147	2.43693
Moderate drought Control	GRMZM2G131756	1.66058
Moderate drought Control	GRMZM2G381709	1.66494
Moderate drought Control	GRMZM2G325131	1.74501
Moderate drought Control	GRMZM2G057616	-1.31027
Moderate drought Control	GRMZM2G070603	-4.87496
Moderate drought Control	GRMZM2G063717	7.73969
Moderate drought Control	GRMZM2G027479	7.99431
Moderate drought Control	GRMZM2G411159	-2.30545
Moderate drought Control	AC234201.1_FG003	-2.28514
Moderate drought Control	GRMZM2G042347	-2.64138
Moderate drought Control	GRMZM2G443939	-3.33536
Moderate drought Control	GRMZM2G102838	-1.63179
Moderate drought Control	GRMZM2G043955	-1.08682
Moderate drought Control	GRMZM5G819919	4.83413
Moderate drought Control	GRMZM2G042683	1.65966
Moderate drought Control	GRMZM2G138624	2.0949
Moderate drought Control	GRMZM2G359924	4.57101
Moderate drought Control	GRMZM2G155242	-2.89575
Moderate drought Control	GRMZM2G057535	-1.04689
Moderate drought Control	GRMZM2G047368	-1.87235
Moderate drought Control	GRMZM2G166459	-6.4609
Moderate drought Control	AC187157.4_FG005	-2.37572
Moderate drought Control	GRMZM2G049349	-3.63353
Moderate drought Control	GRMZM2G082792	-3.64335
Moderate drought Control	GRMZM2G157019	-1.22297
Moderate drought Control	GRMZM2G144153	-1.472
Moderate drought Control	GRMZM2G175549	-Inf
Moderate drought Control	GRMZM2G103721	1.06374
Moderate drought Control	GRMZM2G429113	1.21946
Moderate drought Control	GRMZM2G016084	-2.11673
Moderate drought Control	GRMZM2G062390	Inf
Moderate drought Control	GRMZM2G102242	-2.01452
Moderate drought Control	GRMZM2G366146	-1.31435
Moderate drought Control	GRMZM2G053720	1.62605
Moderate drought Control	GRMZM5G846196	-1.38456
Moderate drought Control	GRMZM2G046163	3.35223
Moderate drought Control	GRMZM2G140051	-1.01255
Moderate drought Control	GRMZM2G052336	2.97813
Moderate drought Control	GRMZM2G081268	-1.21427
Moderate drought Control	GRMZM5G808402	1.17814
Moderate drought Control	GRMZM2G088627	1.38171
Moderate drought Control	GRMZM2G001799	-Inf
Moderate drought Control	GRMZM2G089365	1.98805
Moderate drought Control	GRMZM2G068665	-3.06728
Moderate drought Control	AC152495.1_FG003	3.37245
Moderate drought Control	AC152495.1_FG002	3.83974
Moderate drought Control	GRMZM2G110277	-1.00988
Moderate drought Control	GRMZM2G126821	-1.50353
Moderate drought Control	GRMZM2G073351	1.129
Moderate drought Control	GRMZM2G149952	2.49665
Moderate drought Control	GRMZM2G470438	-7.57014
Moderate drought Control	GRMZM2G064371	4.86953
Moderate drought Control	GRMZM2G013471	-1.10689
Moderate drought Control	GRMZM2G007249	2.28012
Moderate drought Control	GRMZM2G351977	-3.61689
Moderate drought Control	GRMZM2G024668	-2.86265
Moderate drought Control	GRMZM2G078204	1.14264
Moderate drought Control	GRMZM5G864847	5.98511
Moderate drought Control	GRMZM2G040369	1.57081
Moderate drought Control	GRMZM6G548844	1.14881
Moderate drought Control	GRMZM2G153536	-3.83794
Moderate drought Control	GRMZM2G022837	1.19884
Moderate drought Control	GRMZM2G161643	-2.75663
Moderate drought Control	GRMZM2G075336	1.22832
Moderate drought Control	GRMZM5G891739	-1.07839
Moderate drought Control	GRMZM2G337768	-1.52417
Moderate drought Control	GRMZM2G121309	4.4249
Moderate drought Control	GRMZM2G062373	-1.71456
Moderate drought Control	GRMZM2G158462	2.09172
Moderate drought Control	GRMZM2G105348	-5.01439
Moderate drought Control	GRMZM5G884600	1.82797
Moderate drought Control	GRMZM2G160005	1.89104
Moderate drought Control	GRMZM2G125424	-1.6557
Moderate drought Control	GRMZM2G473001	1.87367
Moderate drought Control	GRMZM2G136139	-1.53411
Moderate drought Control	GRMZM2G129169	-2.07278
Moderate drought Control	GRMZM2G126808	1.29455
Moderate drought Control	GRMZM2G429940	-2.68155
Moderate drought Control	GRMZM2G054193	4.31249
Moderate drought Control	GRMZM2G038365	-1.05432
Moderate drought Control	GRMZM2G012324	-1.27551
Moderate drought Control	GRMZM2G012455	-4.57625
Moderate drought Control	GRMZM2G029135	1.90604
Moderate drought Control	GRMZM2G064993	-1.14746
Moderate drought Control	GRMZM2G082185	1.94224
Moderate drought Control	AC234152.1_FG002	1.83189
Moderate drought Control	GRMZM2G095725	5.91473
Moderate drought Control	GRMZM5G899188	4.91581
Moderate drought Control	GRMZM2G170291	-1.32608
Moderate drought Control	GRMZM2G064382	3.87857
Moderate drought Control	GRMZM2G085198	1.76913
Moderate drought Control	GRMZM5G878754	1.51788
Moderate drought Control	GRMZM2G174596	-1.14953
Moderate drought Control	GRMZM2G051943	-4.24763
Moderate drought Control	GRMZM2G065154	2.13308
Moderate drought Control	GRMZM2G405581	-2.53378
Moderate drought Control	GRMZM2G175265	-1.55022
Moderate drought Control	GRMZM2G143357	-1.25861
Moderate drought Control	GRMZM2G072855	-1.71718
Moderate drought Control	GRMZM2G175269	-2.31126
Moderate drought Control	GRMZM2G124532	1.32571
Moderate drought Control	GRMZM2G088689	2.11371
Moderate drought Control	GRMZM2G004301	-2.43321
Moderate drought Control	GRMZM2G009871	-1.04707
Moderate drought Control	GRMZM2G066059	-1.43039
Moderate drought Control	GRMZM2G069382	-5.26031
Moderate drought Control	GRMZM2G450125	-1.27375
Moderate drought Control	GRMZM2G171045	1.48377
Moderate drought Control	GRMZM2G475882	-1.73873
Moderate drought Control	GRMZM2G006468	1.71622
Moderate drought Control	GRMZM6G285883	-1.55388
Moderate drought Control	GRMZM2G391815	-2.27082
Moderate drought Control	GRMZM2G164948	-1.5521
Moderate drought Control	AC197150.3_FG003	3.29118
Moderate drought Control	GRMZM2G400694	4.0518
Moderate drought Control	GRMZM2G025387	-1.06331
Moderate drought Control	GRMZM2G149428	-1.18547
Moderate drought Control	GRMZM2G004161	-1.93177
Moderate drought Control	GRMZM2G035502	1.82576
Moderate drought Control	GRMZM2G138268	2.05059
Moderate drought Control	GRMZM2G110044	-2.53055
Moderate drought Control	GRMZM2G164062	-2.09228
Moderate drought Control	GRMZM2G000818	-4.99645
Moderate drought Control	GRMZM2G135132	2.46007
Moderate drought Control	GRMZM2G053531	1.04454
Moderate drought Control	GRMZM2G138125	-2.40064
Moderate drought Control	AC194914.3_FG002	-1.57586
Moderate drought Control	GRMZM2G450233	-1.45834
Moderate drought Control	GRMZM2G174807	1.55282
Moderate drought Control	GRMZM2G154090	-1.48051
Moderate drought Control	GRMZM5G841893	-2.58167
Moderate drought Control	GRMZM2G180620	1.42761
Moderate drought Control	GRMZM2G134396	-1.60763
Moderate drought Control	GRMZM2G456644	-4.46723
Moderate drought Control	GRMZM2G474658	1.19476
Moderate drought Control	AC234152.1_FG007	2.59246
Moderate drought Control	GRMZM2G348512	1.27007
Moderate drought Control	GRMZM2G101287	-1.60303
Moderate drought Control	GRMZM2G021517	2.46235
Moderate drought Control	AC210013.4_FG014	1.11968
Moderate drought Control	GRMZM2G130749	1.53262
Moderate drought Control	GRMZM2G312091	3.21006
Moderate drought Control	GRMZM2G133359	1.56987
Moderate drought Control	GRMZM2G038388	-Inf
Moderate drought Control	GRMZM2G045849	1.80605
Moderate drought Control	GRMZM2G413897	-1.30085
Moderate drought Control	GRMZM2G001457	1.17442
Moderate drought Control	GRMZM2G437314	3.69064
Moderate drought Control	GRMZM2G145213	-1.44204
Moderate drought Control	GRMZM2G099002	-1.26667
Moderate drought Control	GRMZM2G480850	1.74231
Moderate drought Control	GRMZM2G437460	2.0047
Moderate drought Control	GRMZM2G005347	1.458
Moderate drought Control	GRMZM2G028500	3.08662
Moderate drought Control	GRMZM2G081175	2.7511
Moderate drought Control	GRMZM2G399284	-1.20136
Moderate drought Control	GRMZM2G019177	-2.1872
Moderate drought Control	GRMZM5G803365	-2.70514
Moderate drought Control	GRMZM2G054936	2.34954
Moderate drought Control	GRMZM2G074427	3.77756
Moderate drought Control	GRMZM2G061969	-1.21883
Moderate drought Control	GRMZM2G040627	-2.53105
Moderate drought Control	GRMZM2G132995	-1.72721
Moderate drought Control	GRMZM2G169333	-1.05772
Moderate drought Control	GRMZM2G146004	-9.72398
Moderate drought Control	GRMZM2G121494	-1.81518
Moderate drought Control	GRMZM2G155348	-Inf
Moderate drought Control	GRMZM2G051974	-3.83638
Moderate drought Control	GRMZM2G164909	-2.66173
Moderate drought Control	GRMZM2G157760	Inf
Moderate drought Control	GRMZM2G092125	-1.08588
Moderate drought Control	GRMZM5G816356	-3.63262
Moderate drought Control	GRMZM2G166230	5.97201
Moderate drought Control	GRMZM2G006791	-1.33792
Moderate drought Control	GRMZM2G152908	1.22404
Severe drought Control	GRMZM2G060886	-5.25344
Severe drought Control	GRMZM2G025459	-6.25944
Severe drought Control	GRMZM2G074317	-1.11147
Severe drought Control	GRMZM2G088951	1.67792
Severe drought Control	GRMZM2G144020	-Inf
Severe drought Control	GRMZM2G062129	-1.04044
Severe drought Control	GRMZM2G118821	1.45436
Severe drought Control	GRMZM2G136887	-1.03026
Severe drought Control	GRMZM2G128605	5.74847
Severe drought Control	GRMZM2G112538	-4.60449
Severe drought Control	GRMZM2G344634	-2.42472
Severe drought Control	GRMZM2G036880	-1.00867
Severe drought Control	GRMZM2G119150	5.68641
Severe drought Control	GRMZM2G079613	-1.73294
Severe drought Control	GRMZM2G119258	-1.56421
Severe drought Control	GRMZM2G108474	2.29477
Severe drought Control	GRMZM2G460861	-2.07623
Severe drought Control	GRMZM2G064360	-7.54393
Severe drought Control	GRMZM2G025854	-1.85038
Severe drought Control	GRMZM2G066867	1.94749
Severe drought Control	GRMZM2G117942	-3.54928
Severe drought Control	GRMZM2G059851	4.9638
Severe drought Control	GRMZM2G010933	1.36836
Severe drought Control	GRMZM2G166297	-1.52535
Severe drought Control	GRMZM2G166718	1.51168
Severe drought Control	GRMZM2G113967	-3.48397
Severe drought Control	GRMZM2G023840	1.90797
Severe drought Control	GRMZM2G392975	-2.21127
Severe drought Control	GRMZM2G054050	1.62614
Severe drought Control	GRMZM2G001676	1.59992
Severe drought Control	GRMZM2G410812	-2.91593
Severe drought Control	GRMZM2G171373	2.5805
Severe drought Control	GRMZM2G042443	1.28307
Severe drought Control	GRMZM2G449779	1.10933
Severe drought Control	GRMZM2G157596	1.39356
Severe drought Control	GRMZM2G421541	1.89494
Severe drought Control	GRMZM2G108123	Inf
Severe drought Control	GRMZM2G093272	-2.00703
Severe drought Control	GRMZM2G377761	1.01163
Severe drought Control	GRMZM6G304724	-1.12359
Severe drought Control	GRMZM2G097457	-2.39338
Severe drought Control	GRMZM2G006042	1.01627
Severe drought Control	GRMZM2G059314	1.05315
Severe drought Control	GRMZM2G061088	-3.42345
Severe drought Control	GRMZM2G067601	1.867
Severe drought Control	GRMZM2G014397	1.04267
Severe drought Control	GRMZM2G160005	1.41431
Severe drought Control	GRMZM2G012728	4.02337
Severe drought Control	GRMZM2G319988	Inf
Severe drought Control	GRMZM2G466743	7.1873
Severe drought Control	GRMZM2G039588	-1.14177
Severe drought Control	GRMZM2G082886	-1.6278
Severe drought Control	GRMZM2G082792	-3.57954
Severe drought Control	GRMZM2G078839	-1.19998
Severe drought Control	GRMZM2G171279	-5.1462
Severe drought Control	GRMZM2G389301	-3.07007
Severe drought Control	GRMZM2G047616	7.44657
Severe drought Control	GRMZM2G396212	-Inf
Severe drought Control	GRMZM2G141081	5.01585
Severe drought Control	GRMZM2G036908	1.42419
Severe drought Control	GRMZM2G381168	4.30708
Severe drought Control	GRMZM2G107114	2.21177
Severe drought Control	GRMZM2G138800	1.47502
Severe drought Control	GRMZM2G170008	-1.79393
Severe drought Control	GRMZM2G090087	-1.9999
Severe drought Control	GRMZM2G151903	2.43919
Severe drought Control	GRMZM2G043198	1.85216
Severe drought Control	GRMZM2G176455	-1.48813
Severe drought Control	GRMZM2G057955	-1.47764
Severe drought Control	GRMZM2G315902	2.66313
Severe drought Control	GRMZM2G146206	2.96645
Severe drought Control	GRMZM2G338131	-1.76075
Severe drought Control	GRMZM2G010052	1.58796
Severe drought Control	GRMZM2G116840	-1.45012
Severe drought Control	GRMZM2G143469	-1.12836
Severe drought Control	GRMZM2G092174	1.45268
Severe drought Control	GRMZM2G085941	1.09623
Severe drought Control	GRMZM2G429113	2.3869
Severe drought Control	GRMZM2G153233	-1.18688
Severe drought Control	GRMZM2G129288	1.04829
Severe drought Control	GRMZM2G075368	1.79174
Severe drought Control	GRMZM2G047968	3.967
Severe drought Control	GRMZM2G041275	1.67407
Severe drought Control	GRMZM2G122871	1.22609
Severe drought Control	GRMZM2G159854	3.01516
Severe drought Control	GRMZM2G135091	-1.15625
Severe drought Control	GRMZM2G408963	-3.87359
Severe drought Control	GRMZM2G010235	1.80099
Severe drought Control	GRMZM2G117746	-1.24132
Severe drought Control	GRMZM2G063258	-1.36507
Severe drought Control	GRMZM2G128131	-1.13344
Severe drought Control	GRMZM2G420723	1.76985
Severe drought Control	GRMZM2G141818	1.12089
Severe drought Control	AC213521.3_FG005	2.06413
Severe drought Control	GRMZM2G077711	1.02455
Severe drought Control	GRMZM2G181028	-3.50698
Severe drought Control	GRMZM2G141810	-6.85245
Severe drought Control	GRMZM2G125193	-1.35288
Severe drought Control	GRMZM2G027378	-1.18357
Severe drought Control	GRMZM5G850015	-4.07747
Severe drought Control	GRMZM2G013170	5.85249
Severe drought Control	GRMZM5G803981	1.60989
Severe drought Control	GRMZM2G377609	-1.38294
Severe drought Control	GRMZM2G102754	5.37837
Severe drought Control	GRMZM2G006765	-1.43779
Severe drought Control	GRMZM2G051103	-1.27416
Severe drought Control	GRMZM2G013773	1.49223
Severe drought Control	GRMZM2G054123	-2.93452
Severe drought Control	GRMZM2G125943	2.14116
Severe drought Control	GRMZM2G316256	Inf
Severe drought Control	GRMZM2G059453	-1.95954
Severe drought Control	GRMZM2G108766	-2.12589
Severe drought Control	GRMZM2G144196	-1.05459
Severe drought Control	GRMZM2G447151	1.67248
Severe drought Control	GRMZM2G122296	-1.39993
Severe drought Control	GRMZM2G113396	1.14075
Severe drought Control	AC217358.3_FG005	2.55444
Severe drought Control	GRMZM2G110574	-1.46211
Severe drought Control	GRMZM2G466833	-1.43866
Severe drought Control	AC233916.1_FG002	Inf
Severe drought Control	GRMZM2G162282	-5.34044
Severe drought Control	GRMZM2G140811	-2.09362
Severe drought Control	GRMZM2G126062	-4.27769
Severe drought Control	GRMZM2G021674	-2.02835
Severe drought Control	GRMZM2G127386	-2.76078
Severe drought Control	GRMZM2G014914	-1.57904
Severe drought Control	GRMZM2G081666	1.53847
Severe drought Control	GRMZM2G085019	-1.38374
Severe drought Control	GRMZM2G107739	2.22257
Severe drought Control	GRMZM2G143535	2.04831
Severe drought Control	GRMZM2G004036	1.55719
Severe drought Control	GRMZM2G472167	2.80036
Severe drought Control	GRMZM2G325653	5.58916
Severe drought Control	GRMZM2G169329	2.70883
Severe drought Control	GRMZM2G133966	1.45741
Severe drought Control	GRMZM2G519073	1.81097
Severe drought Control	GRMZM5G851753	-1.17003
Severe drought Control	GRMZM5G830932	1.22777
Severe drought Control	GRMZM2G073059	-1.82791
Severe drought Control	GRMZM2G474468	5.48644
Severe drought Control	GRMZM2G040736	-3.00655
Severe drought Control	GRMZM2G010765	1.23952
Severe drought Control	GRMZM2G000158	-2.20523
Severe drought Control	GRMZM2G124276	3.64849
Severe drought Control	GRMZM2G174669	1.53642
Severe drought Control	GRMZM2G115612	-2.0307
Severe drought Control	GRMZM2G167794	-3.66118
Severe drought Control	GRMZM2G099449	1.67903
Severe drought Control	GRMZM2G090568	1.40192
Severe drought Control	GRMZM2G116658	1.28447
Severe drought Control	GRMZM2G075002	-2.376
Severe drought Control	GRMZM2G048313	-1.57836
Severe drought Control	GRMZM2G180399	-1.16391
Severe drought Control	GRMZM2G081843	-1.21919
Severe drought Control	GRMZM2G180254	4.45799
Severe drought Control	GRMZM2G102356	-2.97694
Severe drought Control	GRMZM2G067299	1.02154
Severe drought Control	GRMZM2G069208	1.25525
Severe drought Control	GRMZM2G331720	-1.2351
Severe drought Control	GRMZM2G117956	4.07642
Severe drought Control	GRMZM2G175562	-1.01633
Severe drought Control	GRMZM2G102605	-1.95951
Severe drought Control	GRMZM2G075563	-3.47439
Severe drought Control	GRMZM2G138248	-1.99344
Severe drought Control	GRMZM2G390641	-2.5023
Severe drought Control	GRMZM2G173124	-3.25399
Severe drought Control	GRMZM2G117412	-1.16671
Severe drought Control	GRMZM2G035620	7.37641
Severe drought Control	GRMZM2G147500	1.18254
Severe drought Control	GRMZM2G153823	-1.23542
Severe drought Control	GRMZM2G171060	1.07169
Severe drought Control	GRMZM2G041518	-2.14117
Severe drought Control	GRMZM2G059991	-1.11076
Severe drought Control	GRMZM2G165747	-1.59231
Severe drought Control	GRMZM2G005710	-2.98045
Severe drought Control	GRMZM2G002492	1.37089
Severe drought Control	GRMZM2G119906	-1.01939
Severe drought Control	GRMZM2G342856	-3.36685
Severe drought Control	GRMZM2G363540	-2.50239
Severe drought Control	GRMZM5G841619	-1.46858
Severe drought Control	GRMZM2G159034	1.02762
Severe drought Control	GRMZM2G041694	-7.12118
Severe drought Control	GRMZM6G741620	-1.45527
Severe drought Control	GRMZM2G158232	-8.00618
Severe drought Control	GRMZM2G156127	2.08983
Severe drought Control	GRMZM2G133434	-2.30224
Severe drought Control	GRMZM2G030809	1.46566
Severe drought Control	GRMZM2G154735	-4.25348
Severe drought Control	GRMZM2G020187	2.38845
Severe drought Control	GRMZM2G131516	1.60659
Severe drought Control	GRMZM2G154881	1.73746
Severe drought Control	GRMZM2G176307	3.24659
Severe drought Control	GRMZM2G155253	-3.03744
Severe drought Control	AC203966.5_FG005	-2.14378
Severe drought Control	AC230011.2_FG002	1.47445
Severe drought Control	GRMZM2G138750	-2.05662
Severe drought Control	GRMZM2G076370	-1.1469
Severe drought Control	GRMZM2G064136	-1.17335
Severe drought Control	GRMZM2G081158	-1.11264
Severe drought Control	GRMZM2G068947	-1.10302
Severe drought Control	GRMZM2G156356	-2.34954
Severe drought Control	GRMZM2G061742	5.29188
Severe drought Control	AC234515.1_FG003	-2.10617
Severe drought Control	GRMZM2G025014	1.11753
Severe drought Control	GRMZM2G589579	-1.58913
Severe drought Control	GRMZM2G448282	1.413
Severe drought Control	GRMZM2G311182	1.96007
Severe drought Control	GRMZM2G316889	-1.92415
Severe drought Control	GRMZM2G170400	-4.13668
Severe drought Control	GRMZM2G130230	3.04604
Severe drought Control	GRMZM2G038636	2.04322
Severe drought Control	GRMZM2G140667	-1.0417
Severe drought Control	GRMZM2G094352	4.39112
Severe drought Control	GRMZM2G033208	-1.22377
Severe drought Control	GRMZM2G107457	1.53484
Severe drought Control	GRMZM2G170128	2.90042
Severe drought Control	GRMZM2G120047	-1.17756
Severe drought Control	AC205012.3_FG002	-1.91136
Severe drought Control	GRMZM2G043291	2.01091
Severe drought Control	AC233865.1_FG001	-1.76894
Severe drought Control	GRMZM2G077632	1.31071
Severe drought Control	GRMZM2G365374	1.14316
Severe drought Control	GRMZM2G033846	3.00184
Severe drought Control	GRMZM2G112524	-4.08723
Severe drought Control	GRMZM2G078508	2.21846
Severe drought Control	AC205376.4_FG003	1.71928
Severe drought Control	GRMZM2G004211	-1.55709
Severe drought Control	GRMZM2G035465	-1.91132
Severe drought Control	GRMZM2G440208	1.92507
Severe drought Control	AC152495.1_FG017	-Inf
Severe drought Control	GRMZM2G448051	-3.84949
Severe drought Control	GRMZM5G856738	1.61093
Severe drought Control	GRMZM2G108255	3.34734
Severe drought Control	GRMZM2G063244	-1.19124
Severe drought Control	GRMZM2G161643	-3.68385
Severe drought Control	GRMZM2G158462	1.72725
Severe drought Control	GRMZM2G025833	-4.92171
Severe drought Control	GRMZM2G051355	-2.30157
Severe drought Control	GRMZM2G091511	3.70578
Severe drought Control	GRMZM2G074427	2.49619
Severe drought Control	GRMZM2G053397	1.0272
Severe drought Control	GRMZM2G373522	-4.13112
Severe drought Control	GRMZM2G136042	2.46133
Severe drought Control	GRMZM2G341934	1.52704
Severe drought Control	GRMZM2G092432	2.9724
Severe drought Control	GRMZM2G441325	2.53794
Severe drought Control	GRMZM2G003625	-4.94627
Severe drought Control	GRMZM2G123371	-5.02846
Severe drought Control	GRMZM2G119300	-1.85646
Severe drought Control	GRMZM2G160417	-1.29101
Severe drought Control	GRMZM5G879178	-2.4693
Severe drought Control	GRMZM2G098520	-1.90738
Severe drought Control	GRMZM2G099984	1.92669
Severe drought Control	GRMZM2G122324	-1.18039
Severe drought Control	GRMZM2G128971	1.0835
Severe drought Control	GRMZM2G464137	1.19688
Severe drought Control	GRMZM2G181227	-2.95825
Severe drought Control	GRMZM2G093313	-1.09377
Severe drought Control	GRMZM2G089876	1.01855
Severe drought Control	GRMZM2G080937	-1.08489
Severe drought Control	GRMZM5G877647	2.05455
Severe drought Control	GRMZM2G167957	-1.31937
Severe drought Control	GRMZM2G177050	-1.89731
Severe drought Control	GRMZM2G074158	-1.58517
Severe drought Control	GRMZM2G047152	-1.91761
Severe drought Control	GRMZM2G047486	1.02267
Severe drought Control	GRMZM2G009792	1.48231
Severe drought Control	GRMZM2G474092	1.40125
Severe drought Control	GRMZM2G330302	-1.25431
Severe drought Control	GRMZM2G150521	1.42408
Severe drought Control	GRMZM2G005134	-Inf
Severe drought Control	GRMZM2G003138	3.09212
Severe drought Control	GRMZM2G106928	-1.1711
Severe drought Control	GRMZM2G001221	2.03116
Severe drought Control	GRMZM5G819919	6.10454
Severe drought Control	GRMZM2G333635	-Inf
Severe drought Control	GRMZM2G012958	1.12158
Severe drought Control	GRMZM2G048085	-1.57496
Severe drought Control	GRMZM2G148962	1.77857
Severe drought Control	GRMZM2G400470	1.83225
Severe drought Control	GRMZM2G085854	1.62235
Severe drought Control	GRMZM2G008166	1.88742
Severe drought Control	GRMZM2G046191	1.38194
Severe drought Control	GRMZM2G068715	3.10104
Severe drought Control	GRMZM2G063931	2.18897
Severe drought Control	GRMZM2G180244	2.00448
Severe drought Control	GRMZM2G023163	-1.2195
Severe drought Control	GRMZM2G003225	2.62336
Severe drought Control	GRMZM2G151440	-1.14046
Severe drought Control	GRMZM2G115162	1.72704
Severe drought Control	GRMZM2G140150	1.60067
Severe drought Control	GRMZM2G073401	2.74521
Severe drought Control	GRMZM5G877500	-1.02987
Severe drought Control	GRMZM2G169539	1.44083
Severe drought Control	GRMZM2G046284	-1.01766
Severe drought Control	GRMZM2G047028	-5.02277
Severe drought Control	GRMZM2G102946	3.21741
Severe drought Control	GRMZM2G002656	3.30364
Severe drought Control	GRMZM2G146913	-2.84403
Severe drought Control	GRMZM2G075336	1.08259
Severe drought Control	GRMZM2G025171	-1.034
Severe drought Control	GRMZM2G315088	-6.34168
Severe drought Control	GRMZM2G028736	2.36363
Severe drought Control	GRMZM2G075145	2.0077
Severe drought Control	GRMZM2G141679	-1.18905
Severe drought Control	GRMZM2G028980	-3.9343
Severe drought Control	GRMZM2G108207	-5.65848
Severe drought Control	GRMZM2G093175	-2.45462
Severe drought Control	GRMZM2G062342	-1.17501
Severe drought Control	GRMZM2G119186	-3.17151
Severe drought Control	GRMZM2G039867	-Inf
Severe drought Control	GRMZM2G026371	1.23069
Severe drought Control	GRMZM2G114801	1.29475
Severe drought Control	GRMZM2G069713	1.23575
Severe drought Control	GRMZM2G131756	1.36007
Severe drought Control	AC233850.1_FG005	1.93458
Severe drought Control	GRMZM2G325131	1.14934
Severe drought Control	GRMZM2G459811	1.45866
Severe drought Control	GRMZM2G057616	-2.14975
Severe drought Control	GRMZM2G076723	3.03477
Severe drought Control	GRMZM2G063717	7.11766
Severe drought Control	GRMZM2G027479	5.85656
Severe drought Control	GRMZM2G476538	1.7939
Severe drought Control	AC234201.1_FG003	-1.11989
Severe drought Control	GRMZM2G443939	-4.17868
Severe drought Control	GRMZM2G098290	-2.08015
Severe drought Control	GRMZM2G102838	-1.78028
Severe drought Control	GRMZM2G113033	-1.8313
Severe drought Control	GRMZM2G042683	1.81446
Severe drought Control	GRMZM2G138624	2.11431
Severe drought Control	GRMZM2G359924	3.1656
Severe drought Control	GRMZM2G138744	-1.9842
Severe drought Control	GRMZM2G155242	-2.46433
Severe drought Control	GRMZM2G009282	1.56924
Severe drought Control	GRMZM5G844173	1.17233
Severe drought Control	GRMZM2G032648	1.99202
Severe drought Control	GRMZM2G166459	-3.40312
Severe drought Control	GRMZM2G146553	-1.13442
Severe drought Control	GRMZM2G049349	-3.18146
Severe drought Control	GRMZM2G112617	-4.35743
Severe drought Control	GRMZM2G015190	-1.08593
Severe drought Control	GRMZM2G058954	1.73836
Severe drought Control	GRMZM2G175549	-6.36715
Severe drought Control	GRMZM2G026024	-3.26314
Severe drought Control	GRMZM2G446253	-Inf
Severe drought Control	GRMZM2G016084	-2.10774
Severe drought Control	GRMZM2G104125	1.5172
Severe drought Control	GRMZM2G102242	-2.84834
Severe drought Control	GRMZM2G063875	1.04372
Severe drought Control	GRMZM2G053720	1.09681
Severe drought Control	GRMZM5G846196	-1.06998
Severe drought Control	GRMZM2G052336	1.67989
Severe drought Control	GRMZM2G081268	-1.38984
Severe drought Control	GRMZM5G877788	-1.69961
Severe drought Control	GRMZM2G088627	1.3019
Severe drought Control	GRMZM2G124353	3.43125
Severe drought Control	GRMZM2G035552	1.54817
Severe drought Control	GRMZM2G162529	-1.39419
Severe drought Control	GRMZM2G089365	2.46056
Severe drought Control	GRMZM2G068665	-2.6096
Severe drought Control	GRMZM2G095082	-1.01955
Severe drought Control	AC152495.1_FG003	2.96453
Severe drought Control	AC152495.1_FG002	3.47984
Severe drought Control	GRMZM2G178254	1.11221
Severe drought Control	GRMZM2G126795	1.44814
Severe drought Control	GRMZM2G470438	-2.90338
Severe drought Control	GRMZM2G078178	2.28454
Severe drought Control	GRMZM2G064371	4.15214
Severe drought Control	GRMZM5G864847	4.53271
Severe drought Control	GRMZM2G040369	1.27861
Severe drought Control	GRMZM5G831887	-2.02121
Severe drought Control	GRMZM2G026802	-1.76528
Severe drought Control	GRMZM2G031938	-1.07085
Severe drought Control	GRMZM2G026807	-1.14528
Severe drought Control	GRMZM2G126956	1.4304
Severe drought Control	GRMZM2G121309	2.66678
Severe drought Control	GRMZM2G131961	1.89863
Severe drought Control	GRMZM2G077356	-2.30601
Severe drought Control	AC187157.4_FG005	-2.44875
Severe drought Control	GRMZM2G105348	-3.00327
Severe drought Control	GRMZM5G884600	1.42204
Severe drought Control	GRMZM5G895313	1.37385
Severe drought Control	GRMZM2G095931	-1.35991
Severe drought Control	GRMZM2G090963	-1.30126
[truncated: 112 more rows]
