# Supplementary material for: Genome-wide identification of gene expression in contrasting maize inbred lines under field drought conditions reveals the significance of transcription factors in drought tolerance
Source: PLoS One. 2017 Jul 12;12(7):e0179477. doi: 10.1371/journal.pone.0179477 (PMC5507481; doi:10.1371/journal.pone.0179477)
Supplement: S9 Table — (XLSX) [file pone.0179477.s012.xlsx]

## Sheet: Sheet1
S9 Table. The 312 stress-related DEGs under both moderate drought and severe drought.
Gene ID	log2(H/L) under MD	log2(H/L) under SD	log2(H/L) under MC	log2(H/L) under SC	Swiss_prot annotation	TF family*
GRMZM2G441325	2.65269	2.43419	4.95624	2.53794	Auxin response factor 14 GN=P0022D06.14 OS=Oryza sativa subsp. japonica (Rice) PE=2 SV=2	ARF
GRMZM2G390641	-1.36546	-1.18202	-2.41444	-2.5023	Auxin response factor 18 OS=Oryza sativa subsp. japonica (Rice) PE=2 SV=1	ARF
GRMZM2G437460	2.60484	1.6484	2.0047	2.52511	Auxin response factor 2 GN=ARF2 OS=Oryza sativa subsp. japonica (Rice) PE=2 SV=1	ARF
GRMZM2G159399	1.30631	2.33995	1.06864	--	Auxin response factor 22 GN=OSJNBa0093B11.2 OS=Oryza sativa subsp. japonica (Rice) PE=2 SV=1	ARF
GRMZM2G028980	-5.13795	-3.85723	--	-3.9343	Auxin response factor 6 OS=Oryza sativa subsp. japonica (Rice) PE=1 SV=1	ARF
GRMZM2G064371	2.83332	2.68994	4.86953	4.15214	Auxin-binding protein 4 (Precursor) GN=ABP4 OS=Zea mays (Maize) PE=2 SV=1	ARF
GRMZM5G864847	Inf	5.38979	5.98511	4.53271	Auxin-responsive protein IAA16 GN=IAA16 OS=Oryza sativa subsp. japonica (Rice) PE=2 SV=1	ARF
GRMZM2G359924	Inf	5.78702	4.57101	3.1656	Auxin-responsive protein IAA16 GN=IAA16 OS=Oryza sativa subsp. japonica (Rice) PE=2 SV=1	ARF
GRMZM2G035465	-2.02778	-1.29452	-1.0797	-1.91132	Auxin-responsive protein IAA17 OS=Oryza sativa subsp. japonica (Rice) PE=2 SV=1	ARF
GRMZM2G104176	2.42811	2.36971	1.36514	--	Auxin-responsive protein IAA2 GN=P0710E05.18 OS=Oryza sativa subsp. japonica (Rice) PE=2 SV=1	ARF
GRMZM2G000158	-3.45589	-2.53721	-3.39855	-2.20523	Auxin-responsive protein IAA20 OS=Oryza sativa subsp. japonica (Rice) PE=2 SV=1	ARF
GRMZM2G079957	2.58207	2.51844	--	--	Auxin-responsive protein IAA31 GN=OsJ_36766 OS=Oryza sativa subsp. japonica (Rice) PE=2 SV=1	ARF
GRMZM2G057067	-2.26206	-2.93518	--	--	Auxin-responsive protein IAA6 GN=P0439E07.11 OS=Oryza sativa subsp. japonica (Rice) PE=2 SV=1	ARF
GRMZM2G029323	1.80546	1.88738	1.70064	--	Ethylene-responsive transcription factor RAP2-4 OS=Arabidopsis thaliana (Mouse-ear cress) PE=1 SV=1	ERF
GRMZM2G059851	3.57154	1.87643	--	4.9638	Heat stress transcription factor A-3 OS=Oryza sativa subsp. japonica (Rice) PE=2 SV=1	HSF
GRMZM2G105348	-2.03185	-2.58868	-5.01439	-3.00327	Heat stress transcription factor C-2a GN=OJ1705_E12.15 OS=Oryza sativa subsp. japonica (Rice) PE=2 SV=1	HSF
GRMZM2G126808	2.18549	2.96946	1.29455	1.01977	Homeobox-leucine zipper protein HOX19 OS=Oryza sativa subsp. japonica (Rice) PE=2 SV=1	HD-ZIP
GRMZM2G000818	-5.04846	-3.32716	-4.99645	-4.51066	Myb-related protein Hv1 GN=MYB1 OS=Hordeum vulgare (Barley) PE=2 SV=1	MYB
GRMZM2G126566	-1.54208	-1.49085	-2.3289	--	Protein ODORANT1 GN=ODO1 OS=Petunia hybrida (Petunia) PE=2 SV=1	MYB
GRMZM2G136887	-1.24225	-1.55881	-1.50012	-1.03026	Telomere repeat-binding factor 1 GN=TRB1 OS=Arabidopsis thaliana (Mouse-ear cress) PE=1 SV=1	MYB_related
AC233850.1_FG005	1.89752	2.54094	1.98615	1.93458	Transcription factor E2FA GN=F11F19.8 OS=Arabidopsis thaliana (Mouse-ear cress) PE=1 SV=1	E2F/DP
GRMZM2G094352	3.36289	4.23897	4.86338	4.39112	Transcription factor TGA7 GN=F28K19.13 OS=Arabidopsis thaliana (Mouse-ear cress) PE=1 SV=1	bZIP
GRMZM2G335242	-4.83723	-2.72615	--	--	16.0 kDa heat shock protein, peroxisomal OS=Oryza sativa subsp. japonica (Rice) PE=2 SV=1	--
GRMZM2G049767	-6.53738	-3.4101	--	--	16.6 kDa heat shock protein OS=Oryza sativa subsp. japonica (Rice) PE=2 SV=1	--
GRMZM2G333635	-7.42513	-5.60685	--	-Inf	16.9 kDa class I heat shock protein 1 GN=hsp16.9A OS=Triticum aestivum (Wheat) PE=2 SV=1	--
GRMZM2G158232	-2.24369	-3.15825	--	-8.00618	16.9 kDa class I heat shock protein 1 OS=Oryza sativa subsp. japonica (Rice) PE=1 SV=1	--
GRMZM2G404249	-5.8689	-5.53285	--	--	17.0 kDa class II heat shock protein GN=HSP18 OS=Zea mays (Maize) PE=2 SV=1	--
GRMZM5G899188	Inf	Inf	4.91581	Inf	17.0 kDa class II heat shock protein GN=HSP18 OS=Zea mays (Maize) PE=2 SV=1	--
GRMZM2G012455	-7.00593	-4.01413	-4.57625	-4.42642	17.0 kDa class II heat shock protein GN=HSP18 OS=Zea mays (Maize) PE=2 SV=1	--
GRMZM2G083810	-4.69528	-2.20658	--	--	17.5 kDa class II heat shock protein OS=Zea mays (Maize) PE=2 SV=1	--
GRMZM2G034157	-6.74808	-3.89855	--	--	17.8 kDa class II heat shock protein OS=Zea mays (Maize) PE=2 SV=1	--
GRMZM2G481605	-6.85682	-9.88366	--	--	17.8 kDa heat shock protein OS=Oryza sativa subsp. japonica (Rice) PE=2 SV=2	--
AC208204.3_FG006	-3.68351	-2.48139	--	--	17.9 kDa class I heat shock protein GN=OJ1364E02.6 OS=Oryza sativa subsp. japonica (Rice) PE=2 SV=1	--
GRMZM2G165865	-7.03318	-9.35468	--	--	18.6 kDa class III heat shock protein OS=Oryza sativa subsp. japonica (Rice) PE=2 SV=1	--
GRMZM2G375517	-6.82818	-2.32747	--	--	21.9 kDa heat shock protein (Precursor) GN=HSP21.9 OS=Oryza sativa subsp. japonica (Rice) PE=2 SV=1	--
GRMZM2G007729	-3.18599	-2.00837	--	--	24.1 kDa heat shock protein, mitochondrial (Precursor) OS=Oryza sativa subsp. japonica (Rice) PE=2 SV=1	--
GRMZM2G361605	-4.19629	-3.50968	--	--	Heat shock 70 kDa protein 14 OS=Arabidopsis thaliana (Mouse-ear cress) PE=2 SV=1	--
GRMZM2G153815	-2.17619	-1.44336	--	--	Heat shock 70 kDa protein, mitochondrial (Precursor) OS=Phaseolus vulgaris (Kidney bean) PE=1 SV=1	--
GRMZM2G106429	-1.7998	-1.61712	--	--	Heat shock cognate 70 kDa protein 2 GN=HSC-2 OS=Solanum lycopersicum (Tomato) PE=1 SV=1	--
GRMZM2G366532	-4.43279	-3.87843	--	--	Heat shock cognate 70 kDa protein GN=HSP70 OS=Petunia hybrida (Petunia) PE=2 SV=1	--
GRMZM2G069651	-2.9542	-2.53741	--	--	Heat shock protein 81-1 OS=Oryza sativa subsp. japonica (Rice) PE=2 SV=2	--
GRMZM2G024668	-3.04931	-3.47542	-2.86265	--	Heat shock protein 81-1 OS=Oryza sativa subsp. japonica (Rice) PE=2 SV=2	--
GRMZM5G833699	-5.05067	-2.2049	--	--	Heat shock protein 82 GN=HSP82 OS=Zea mays (Maize) PE=3 SV=1	--
GRMZM2G043147	-2.93607	-2.05296	--	--	--	--
GRMZM2G058872	-1.13507	-1.32469	--	--	--	--
GRMZM5G886989	1.13954	1.62857	--	--	--	--
GRMZM2G129700	-1.11283	-1.07432	--	--	--	--
GRMZM2G095931	-1.12553	-1.3904	--	-1.35991	--	--
GRMZM2G093272	-2.03624	-2.27813	--	-2.00703	--	--
GRMZM2G126048	5.00608	2.77781	--	Inf	--	--
GRMZM2G175269	-1.50626	-1.30984	-2.31126	--	--	--
GRMZM2G027479	5.22993	7.48999	7.99431	5.85656	--	--
GRMZM2G110044	-3.70641	-2.56063	-2.53055	-1.46743	--	--
GRMZM2G075145	2.03128	2.37755	2.24977	2.0077	--	--
GRMZM2G138800	1.50276	1.8694	1.64114	1.47502	--	--
GRMZM2G144020	-6.6265	-Inf	-Inf	-Inf	--	--
GRMZM2G010235	2.01449	2.01023	1.95086	1.80099	--	--
GRMZM2G138624	2.02999	1.67684	2.0949	2.11431	--	--
GRMZM2G176455	-1.27829	-1.42907	-1.73478	-1.48813	--	--
GRMZM2G073059	-1.04073	-1.24761	-1.6975	-1.82791	--	--
GRMZM2G028500	1.94785	1.30997	3.08662	3.51737	--	--
GRMZM2G035063	-1.75531	-1.60299	--	--	10 kDa chaperonin GN=CPN10 OS=Arabidopsis thaliana (Mouse-ear cress) PE=3 SV=1	--
GRMZM2G013652	-2.82313	-1.97796	--	--	10 kDa chaperonin GN=CPN10 OS=Arabidopsis thaliana (Mouse-ear cress) PE=3 SV=1	--
GRMZM2G126732	1.44149	2.3588	--	--	1-aminocyclopropane-1-carboxylate oxidase 1 OS=Oryza sativa subsp. japonica (Rice) PE=2 SV=1	--
GRMZM2G399284	-2.16154	-1.22173	-1.20136	-1.25241	20 kDa chaperonin, chloroplastic (Precursor) GN=T1M15.120 OS=Arabidopsis thaliana (Mouse-ear cress) PE=1 SV=2	--
GRMZM2G328094	1.19445	1.46668	--	--	2-alkenal reductase (NADP(+)-dependent) GN=DBR OS=Nicotiana tabacum (Common tobacco) PE=1 SV=1	--
GRMZM2G016084	-1.58957	-1.73484	-2.11673	-2.10774	30S ribosomal protein S1, chloroplastic (Precursor) GN=RPS1 OS=Spinacia oleracea (Spinach) PE=1 SV=1	--
GRMZM2G181227	-5.1118	-3.95311	-3.97368	-2.95825	3-hydroxyisobutyryl-CoA hydrolase 1 GN=CHY1 OS=Arabidopsis thaliana (Mouse-ear cress) PE=1 SV=1	--
GRMZM2G003138	2.5549	5.38082	1.66702	3.09212	3-ketoacyl-CoA synthase 12 (Precursor) GN=KCS12 OS=Arabidopsis thaliana (Mouse-ear cress) PE=2 SV=1	--
GRMZM2G393897	1.18633	2.34981	--	--	3-ketoacyl-CoA synthase 4 GN=KCS4 OS=Arabidopsis thaliana (Mouse-ear cress) PE=2 SV=1	--
AC233893.1_FG003	1.8829	2.72992	--	--	3-ketoacyl-CoA synthase 6 GN=T26J14.10 OS=Arabidopsis thaliana (Mouse-ear cress) PE=1 SV=1	--
GRMZM2G360021	-1.36363	-2.68939	--	--	50S ribosomal protein L12, chloroplastic (Precursor) GN=P0671D01.26 OS=Oryza sativa subsp. japonica (Rice) PE=2 SV=2	--
GRMZM2G124411	-1.00197	-1.3912	--	--	60S ribosomal protein L23a GN=RPL23A OS=Nicotiana tabacum (Common tobacco) PE=2 SV=1	--
GRMZM2G315088	-6.73672	-7.66057	-7.3644	-6.34168	60S ribosomal protein L26-1 GN=RPL26A OS=Arabidopsis thaliana (Mouse-ear cress) PE=2 SV=2	--
GRMZM2G014392	1.92579	2.38928	-2.79538	--	9-cis-epoxycarotenoid dioxygenase 1, chloroplastic (Precursor) GN=VP14 OS=Zea mays (Maize) PE=1 SV=2	--
GRMZM2G315375	-1.37037	1.50301	--	--	ABC transporter B family member 1 GN=T1J8.9 OS=Arabidopsis thaliana (Mouse-ear cress) PE=1 SV=1	--
GRMZM5G813886	1.30467	1.34584	--	--	ABC transporter G family member 22 GN=F15M7.6 OS=Arabidopsis thaliana (Mouse-ear cress) PE=1 SV=1	--
GRMZM2G009792	3.7967	2.86559	3.06537	1.48231	Abscisic stress-ripening protein 1 GN=ASR1 OS=Solanum lycopersicum (Tomato) PE=2 SV=1	--
GRMZM2G037140	-2.16593	-2.96582	--	--	Actin-depolymerizing factor 7 GN=ADF7 OS=Oryza sativa subsp. japonica (Rice) PE=2 SV=2	--
GRMZM2G344634	-2.40073	-3.65692	-2.36341	-2.42472	Acyl-CoA-binding protein OS=Ricinus communis (Castor bean) PE=3 SV=1	--
GRMZM2G171060	1.42558	1.10181	1.16825	1.07169	ADP-ribosylation factor 1 GN=ARF1 OS=Salix bakko (Japanese willow) PE=2 SV=3	--
GRMZM2G098346	1.70535	2.02677	--	--	Alcohol dehydrogenase 2 GN=ADH2 OS=Zea mays (Maize) PE=2 SV=1	--
GRMZM2G415793	2.04762	2.30825	--	--	Allene oxide cyclase 3, chloroplastic (Precursor) GN=AOC3 OS=Arabidopsis thaliana (Mouse-ear cress) PE=2 SV=1	--
GRMZM2G074158	-2.67147	-1.55424	-1.65487	-1.58517	Alpha-1,4 glucan phosphorylase L isozyme, chloroplastic/amyloplastic (Precursor) OS=Ipomoea batatas (Sweet potato) PE=2 SV=1	--
GRMZM2G312997	4.56711	8.19147	6.89179	--	Alpha-dioxygenase 1 (Precursor) GN=T13O15.6 OS=Arabidopsis thaliana (Mouse-ear cress) PE=1 SV=1	--
GRMZM2G412611	-1.49828	-1.16576	--	--	Alpha-glucan water dikinase, chloroplastic (Precursor) GN=R1 OS=Citrus reticulata (Tangerine) PE=2 SV=1	--
GRMZM2G028736	4.29949	3.34908	1.703	2.36363	Ammonium transporter 1 member 2 OS=Oryza sativa subsp. japonica (Rice) PE=2 SV=1	--
GRMZM2G338333	1.25599	1.11397	--	--	Ankyrin repeat-containing protein At3g12360 GN=At3g12360 OS=Arabidopsis thaliana (Mouse-ear cress) PE=2 SV=1	--
GRMZM2G064993	-1.74885	-1.3247	-1.14746	-1.52555	Annexin D7 OS=Arabidopsis thaliana (Mouse-ear cress) PE=2 SV=1	--
GRMZM2G171383	1.58006	1.93887	--	--	Anthranilate synthase component II GN=trpG OS=Cyanophora paradoxa PE=3 SV=1	--
GRMZM2G325131	2.846	2.61917	1.74501	1.14934	Anthranilate synthase component II GN=trpG OS=Cyanophora paradoxa PE=3 SV=1	--
GRMZM2G103458	-2.18373	-1.7849	--	--	Apurinic endonuclease-redox protein GN=T26J13.5 OS=Arabidopsis thaliana (Mouse-ear cress) PE=2 SV=2	--
GRMZM2G091006	-1.56441	-1.58046	--	--	Apurinic endonuclease-redox protein GN=T26J13.5 OS=Arabidopsis thaliana (Mouse-ear cress) PE=2 SV=2	--
GRMZM2G392975	-1.7616	-1.71887	-3.41249	-2.21127	Aquaporin PIP1-3/PIP1-4 GN=PIP1-4 OS=Zea mays (Maize) PE=1 SV=1	--
GRMZM2G174671	-1.08738	-1.00166	--	--	Arginase GN=At4g08900 OS=Arabidopsis thaliana (Mouse-ear cress) PE=2 SV=1	--
GRMZM2G054050	1.81245	1.45688	--	1.62614	Arginine/serine-rich protein 45 GN=F19K19.9 OS=Arabidopsis thaliana (Mouse-ear cress) PE=1 SV=1	--
GRMZM2G143460	-1.09324	-2.26151	-2.79311	--	Arginine/serine-rich protein 45 GN=F19K19.9 OS=Arabidopsis thaliana (Mouse-ear cress) PE=1 SV=1	--
GRMZM2G082792	-4.57926	-3.44183	-3.64335	-3.57954	Arginine/serine-rich protein 45 GN=F19K19.9 OS=Arabidopsis thaliana (Mouse-ear cress) PE=1 SV=1	--
GRMZM2G363789	-2.05479	-5.35463	--	-2.32811	Arogenate dehydratase/prephenate dehydratase 6, chloroplastic (Precursor) GN=T23G18.10 OS=Arabidopsis thaliana (Mouse-ear cress) PE=1 SV=1	--
GRMZM2G093175	-5.192	-5.28538	-6.14726	-2.45462	Asparagine synthetase [glutamine-hydrolyzing] OS=Asparagus officinalis (Garden asparagus) PE=2 SV=2	--
GRMZM2G149952	2.43244	1.63538	2.49665	--	ATP-sulfurylase 3, chloroplastic (Precursor) GN=APS3 OS=Arabidopsis thaliana (Mouse-ear cress) PE=1 SV=1	--
GRMZM2G027726	2.60865	3.15569	--	--	Bax inhibitor 1 OS=Oryza sativa subsp. japonica (Rice) PE=2 SV=1	--
GRMZM2G095725	6.36446	6.61872	5.91473	6.41679	Beta-fructofuranosidase, insoluble isoenzyme 2 (Precursor) GN=CIN2 OS=Oryza sativa subsp. indica (Rice) PE=2 SV=2	--
GRMZM2G132568	1.22459	1.14453	--	--	BI1-like protein GN=At4g15470 OS=Arabidopsis thaliana (Mouse-ear cress) PE=2 SV=1	--
GRMZM2G128617	-5.88418	-4.61608	--	--	BI1-like protein GN=At4g15470 OS=Arabidopsis thaliana (Mouse-ear cress) PE=2 SV=1	--
GRMZM2G099449	1.8145	1.01455	1.59928	1.67903	BI1-like protein GN=At4g15470 OS=Arabidopsis thaliana (Mouse-ear cress) PE=2 SV=1	--
GRMZM2G168365	-Inf	-3.0548	--	--	Bidirectional sugar transporter SWEET15 OS=Oryza sativa subsp. japonica (Rice) PE=2 SV=1	--
GRMZM5G858094	-1.4058	-1.11934	--	--	Biotin carboxylase GN=OsJ_17935 OS=Oryza sativa subsp. japonica (Rice) PE=3 SV=2	--
GRMZM5G807064	-2.79735	-3.64767	-5.52992	-5.41788	BTB/POZ and TAZ domain-containing protein 3 GN=BT3 OS=Arabidopsis thaliana (Mouse-ear cress) PE=1 SV=2	--
GRMZM2G041729	Inf	5.37527	4.80096	7.18697	Calcineurin B-like protein 5 GN=P0025A05.19 OS=Oryza sativa subsp. japonica (Rice) PE=2 SV=1	--
GRMZM2G025387	-2.24459	-2.81505	-1.06331	-3.43364	Calcium-dependent protein kinase 3 GN=F9D16.120 OS=Arabidopsis thaliana (Mouse-ear cress) PE=1 SV=1	--
GRMZM5G856738	2.57055	3.38815	1.86485	1.61093	Calcium-dependent protein kinase 3 GN=F9D16.120 OS=Arabidopsis thaliana (Mouse-ear cress) PE=1 SV=1	--
AC210013.4_FG014	1.82062	1.96314	1.11968	1.69041	Calcium-dependent protein kinase 8 GN=F7K24.200 OS=Arabidopsis thaliana (Mouse-ear cress) PE=1 SV=1	--
GRMZM2G358059	-1.31101	-1.45684	--	--	Calreticulin (Precursor) GN=CRT OS=Zea mays (Maize) PE=2 SV=1	--
GRMZM2G047616	7.68583	6.85315	6.76187	7.44657	Cation transporter HKT8 GN=HKT8 OS=Oryza sativa subsp. indica (Rice) PE=2 SV=2	--
GRMZM2G108153	-4.26432	-3.84288	--	--	Cationic peroxidase SPC4 (Precursor) GN=Sb03g046810 OS=Sorghum bicolor (Sorghum) PE=1 SV=2	--
GRMZM2G113967	-3.67516	-3.4836	--	-3.48397	CBL-interacting protein kinase 14 GN=OsJ_031406 OS=Oryza sativa subsp. japonica (Rice) PE=2 SV=1	--
GRMZM2G099002	-1.35894	-1.43281	-1.26667	-1.5751	CBL-interacting protein kinase 17 OS=Oryza sativa subsp. japonica (Rice) PE=2 SV=1	--
GRMZM2G055575	1.45882	1.63987	--	--	CBL-interacting protein kinase 9 OS=Oryza sativa subsp. japonica (Rice) PE=2 SV=1	--
GRMZM2G119186	-4.05719	-3.35258	-4.12412	-3.17151	Chalcone--flavonone isomerase GN=CHI OS=Zea mays (Maize) PE=2 SV=1	--
GRMZM2G360681	-3.57313	-1.84654	--	--	Chaperone protein ClpB1 OS=Oryza sativa subsp. japonica (Rice) PE=2 SV=1	--
GRMZM2G162968	-3.39487	-3.13848	--	--	Chaperone protein ClpB2, chloroplastic (Precursor) OS=Oryza sativa subsp. japonica (Rice) PE=2 SV=1	--
GRMZM2G060561	-2.39863	-1.76964	--	--	Chaperone protein ClpB3, mitochondrial (Precursor) OS=Oryza sativa subsp. japonica (Rice) PE=2 SV=3	--
GRMZM2G458208	-3.12183	-1.97198	--	--	Chaperonin CPN60-1, mitochondrial (Precursor) GN=CPN60I OS=Zea mays (Maize) PE=1 SV=2	--
GRMZM2G416120	-1.83971	-1.79373	--	--	Chaperonin CPN60-2, mitochondrial (Precursor) GN=CPN60II OS=Zea mays (Maize) PE=2 SV=1	--
GRMZM2G064360	-7.8213	-3.49389	--	-7.54393	Chitinase 9 (Precursor) OS=Oryza sativa subsp. japonica (Rice) PE=2 SV=1	--
GRMZM2G105400	1.81578	1.82213	--	--	Coleoptile phototropism protein 1 OS=Oryza sativa subsp. japonica (Rice) PE=2 SV=1	--
GRMZM2G175549	-Inf	-Inf	-Inf	-6.36715	COP9 signalosome complex subunit 8 GN=dl3095c OS=Arabidopsis thaliana (Mouse-ear cress) PE=1 SV=1	--
GRMZM2G134747	-1.57508	-1.4588	--	-1.23271	Cyanate hydratase GN=CYN OS=Zea mays (Maize) PE=2 SV=1	--
GRMZM2G053397	1.54659	1.94686	--	1.0272	Cycloeucalenol cycloisomerase GN=CPI1 OS=Arabidopsis thaliana (Mouse-ear cress) PE=2 SV=1	--
GRMZM2G171139	2.18276	2.53601	--	--	Cytochrome P450 94A2 GN=CYP94A2 OS=Vicia sativa (Spring vetch) PE=2 SV=1	--
GRMZM2G373522	-3.81638	-3.06592	--	-4.13112	Dehydrin COR410 GN=COR410 OS=Triticum aestivum (Wheat) PE=2 SV=1	--
GRMZM2G079440	-4.79932	-2.98892	--	--	Dehydrin DHN1 GN=DHN1 OS=Zea mays (Maize) PE=1 SV=2	--
GRMZM2G024973	1.91247	2.99487	1.57559	--	DELLA protein DWARF8 GN=D8 OS=Zea mays (Maize) PE=1 SV=1	--
GRMZM2G117388	-1.69099	-1.59432	--	--	Derlin-1.1 GN=DER1.1 OS=Zea mays (Maize) PE=2 SV=2	--
GRMZM2G143817	-4.29158	-2.10526	-3.54176	--	Derlin-1.2 GN=DER1.2 OS=Zea mays (Maize) PE=2 SV=1	--
GRMZM5G827286	-1.63189	-1.37054	--	--	Diacylglycerol kinase 2 GN=DGK2 OS=Arabidopsis thaliana (Mouse-ear cress) PE=1 SV=1	--
GRMZM2G171045	2.14591	1.35007	1.48377	--	Disease resistance protein RGA2 GN=RGA2 OS=Solanum bulbocastanum (Wild potato) PE=1 SV=1	--
GRMZM2G455909	6.85363	4.51561	5.21053	4.67425	Disease resistance RPP8-like protein 3 GN=RPP8L3 OS=Arabidopsis thaliana (Mouse-ear cress) PE=2 SV=1	--
GRMZM2G315902	4.08743	2.12118	4.89342	2.66313	DNA mismatch repair protein MLH3 GN=MLH3 OS=Arabidopsis thaliana (Mouse-ear cress) PE=2 SV=2	--
GRMZM2G143535	2.7682	2.16015	3.57556	2.04831	DNA-3-methyladenine glycosylase OS=Arabidopsis thaliana (Mouse-ear cress) PE=2 SV=1	--
GRMZM5G898471	-2.87051	-2.51119	--	--	DnaJ protein homolog (Precursor) GN=DNAJ1 OS=Cucumis sativus (Cucumber) PE=2 SV=1	--
GRMZM2G086964	-1.52242	-1.97556	--	--	DnaJ protein homolog 2 (Precursor) GN=LDJ2 OS=Allium porrum (Leek) PE=2 SV=1	--
GRMZM2G141922	1.68032	1.51485	--	--	E3 ubiquitin-protein ligase XB3 OS=Oryza sativa subsp. japonica (Rice) PE=1 SV=1	--
GRMZM2G092910	-1.19819	-1.63591	--	--	Early nodulin-like protein 2 (Precursor) GN=At4g27520 OS=Arabidopsis thaliana (Mouse-ear cress) PE=1 SV=1	--
GRMZM2G059799	-4.84914	-2.76117	--	--	Early nodulin-like protein 2 (Precursor) GN=At4g27520 OS=Arabidopsis thaliana (Mouse-ear cress) PE=1 SV=1	--
GRMZM2G040369	2.13714	1.32675	1.57081	1.27861	Elongation factor 2 OS=Beta vulgaris (Sugar beet) PE=2 SV=1	--
GRMZM2G161643	-4.13621	-3.14642	-2.75663	-3.68385	Endo-1,3;1,4-beta-D-glucanase (Precursor) OS=Zea mays (Maize) PE=1 SV=1	--
GRMZM2G051943	-6.87234	-5.00455	-4.24763	--	Endochitinase A (Precursor) OS=Zea mays (Maize) PE=1 SV=1	--
GRMZM2G399073	-1.47133	-1.49135	--	--	Endoplasmin homolog (Precursor) OS=Hordeum vulgare (Barley) PE=2 SV=1	--
GRMZM2G141931	-1.63615	-1.80496	--	--	Endoplasmin homolog (Precursor) OS=Hordeum vulgare (Barley) PE=2 SV=1	--
AC234201.1_FG003	-1.70676	-1.24079	-2.28514	-1.11989	Farnesylcysteine lyase (Precursor) GN=FLCY OS=Arabidopsis thaliana (Mouse-ear cress) PE=1 SV=1	--
GRMZM2G064954	1.98929	1.55469	--	--	F-box only protein 6 GN=FBX6 OS=Arabidopsis thaliana (Mouse-ear cress) PE=2 SV=1	--
GRMZM2G043162	1.60569	2.05717	--	--	Ferredoxin-5, chloroplastic (Precursor) GN=FDX5 OS=Zea mays (Maize) PE=2 SV=1	--
GRMZM2G031033	-6.09321	-3.77202	--	--	Formin-like protein 18 (Precursor) GN=B1160F02.7 OS=Oryza sativa subsp. japonica (Rice) PE=2 SV=1	--
GRMZM2G174669	1.93819	1.49556	1.83143	1.53642	Formin-like protein 2 (Precursor) OS=Oryza sativa subsp. japonica (Rice) PE=2 SV=2	--
GRMZM2G101287	-1.85748	-1.17848	-1.60303	-1.26438	Formin-like protein 3 (Precursor) OS=Arabidopsis thaliana (Mouse-ear cress) PE=2 SV=3	--
GRMZM2G180620	1.95847	1.4175	1.42761	1.30576	Formin-like protein 5 GN=P0453E05.107 OS=Oryza sativa subsp. japonica (Rice) PE=2 SV=2	--
AC233916.1_FG002	Inf	Inf	--	Inf	Galactolipase DONGLE, chloroplastic (Precursor) GN=T20M3.6 OS=Arabidopsis thaliana (Mouse-ear cress) PE=1 SV=1	--
GRMZM2G028535	1.64259	1.46726	--	--	Gamma-glutamyl phosphate reductase GN=OJ1651_D06.9 OS=Oryza sativa subsp. japonica (Rice) PE=2 SV=2	--
AC203754.4_FG008	-4.28586	-1.85356	-4.10771	--	Gamma-glutamyl phosphate reductase GN=OJ1651_D06.9 OS=Oryza sativa subsp. japonica (Rice) PE=2 SV=2	--
GRMZM2G065073	-1.17823	-1.00004	--	--	Gamma-glutamyltranspeptidase 1 (Precursor) GN=GGT1 OS=Arabidopsis thaliana (Mouse-ear cress) PE=2 SV=1	--
GRMZM2G049418	3.76878	4.70876	--	--	Gibberellin 20 oxidase 2 OS=Oryza sativa subsp. japonica (Rice) PE=1 SV=1	--
GRMZM2G051619	-5.3713	-6.05614	--	-6.80829	Gibberellin 2-beta-dioxygenase GN=GA2OX1 OS=Phaseolus coccineus (Scarlet runner bean) PE=2 SV=1	--
GRMZM2G065585	2.47459	2.1122	--	--	Glucan endo-1,3-beta-glucosidase, acidic isoform (Precursor) OS=Zea mays (Maize) PE=2 SV=1	--
GRMZM2G005710	-1.58318	-2.07428	--	-2.98045	Glutathione S-transferase DHAR2 GN=F22H5.1 OS=Arabidopsis thaliana (Mouse-ear cress) PE=1 SV=1	--
GRMZM2G035502	1.99969	2.70496	1.82576	2.25848	Glutathione S-transferase DHAR2 GN=F22H5.1 OS=Arabidopsis thaliana (Mouse-ear cress) PE=1 SV=1	--
GRMZM2G416632	-3.39553	-2.7282	-2.75249	--	Glutathione transferase GST 23 OS=Zea mays (Maize) PE=2 SV=1	--
GRMZM2G176307	2.37588	3.29739	1.44829	3.24659	Glyceraldehyde-3-phosphate dehydrogenase 3, cytosolic GN=GAPC3 OS=Zea mays (Maize) PE=2 SV=1	--
GRMZM2G044132	8.75746	7.47106	--	--	Glycine-rich cell wall structural protein 2 (Precursor) OS=Oryza sativa subsp. japonica (Rice) PE=2 SV=1	--
GRMZM2G117153	1.38709	1.80001	--	1.10943	Granule-bound starch synthase 1, chloroplastic/amyloplastic (Precursor) GN=WAXY OS=Zea mays (Maize) PE=3 SV=1	--
GRMZM2G466743	Inf	6.39577	6.64808	7.1873	High-light-induced protein, chloroplastic (Precursor) GN=T7H20.170 OS=Arabidopsis thaliana (Mouse-ear cress) PE=1 SV=1	--
GRMZM2G151223	1.33819	2.13585	--	--	Histidine kinase 4 GN=T23K3.2 OS=Arabidopsis thaliana (Mouse-ear cress) PE=1 SV=1	--
GRMZM2G039246	1.09439	1.32967	--	--	Histidine-containing phosphotransfer protein 4 GN=AHP4 OS=Arabidopsis thaliana (Mouse-ear cress) PE=1 SV=2	--
GRMZM2G072855	-2.08303	-1.62031	-1.71718	-1.50941	Histone H4 OS=Glycine max (Soybean) PE=3 SV=1	--
GRMZM2G099984	2.40804	1.88506	1.89856	1.92669	Hydrophobic protein LTI6B GN=OSJNBa0069I13.6 OS=Oryza sativa subsp. japonica (Rice) PE=2 SV=1	--
GRMZM2G476538	1.0814	1.93937	--	1.7939	IAA-amino acid hydrolase ILR1-like 6 (Precursor) GN=P0532H03.15 OS=Oryza sativa subsp. japonica (Rice) PE=2 SV=1	--
GRMZM2G046163	3.92111	3.2039	3.35223	--	Indole-3-glycerol phosphate lyase, chloroplastic (Precursor) GN=BX1 OS=Zea mays (Maize) PE=1 SV=2	--
GRMZM2G067299	1.59604	1.54352	1.06871	1.02154	Inositol-pentakisphosphate 2-kinase GN=IPK1 OS=Arabidopsis thaliana (Mouse-ear cress) PE=1 SV=1	--
GRMZM2G004036	2.67087	2.80264	--	1.55719	Isoflavone reductase homolog A622 OS=Nicotiana tabacum (Common tobacco) PE=2 SV=1	--
GRMZM2G077711	1.23305	1.36264	--	1.02455	J domain-containing protein required for chloroplast accumulation response 1 GN=JAC1 OS=Arabidopsis thaliana (Mouse-ear cress) PE=1 SV=1	--
GRMZM2G140667	-1.23067	-1.74894	-2.07277	-1.0417	L-ascorbate peroxidase 2, cytosolic OS=Oryza sativa subsp. japonica (Rice) PE=1 SV=1	--
GRMZM2G316256	Inf	Inf	Inf	Inf	L-ascorbate peroxidase 2, cytosolic OS=Oryza sativa subsp. japonica (Rice) PE=1 SV=1	--
GRMZM2G704277	2.13084	1.76342	--	--	Leucine-rich repeat extensin-like protein 5 (Precursor) GN=LRX5 OS=Arabidopsis thaliana (Mouse-ear cress) PE=2 SV=2	--
GRMZM2G411159	-2.08459	-2.97486	-2.30545	-1.53564	Leucine-rich repeat extensin-like protein 5 (Precursor) GN=LRX5 OS=Arabidopsis thaliana (Mouse-ear cress) PE=2 SV=2	--
GRMZM2G137535	-2.24705	-2.96648	--	--	Lichenase-2 (Precursor; Fragment) OS=Hordeum vulgare (Barley) PE=1 SV=1	--
GRMZM2G033644	-1.80193	-1.2015	--	--	Lipoamide acyltransferase component of branched-chain alpha-keto acid dehydrogenase complex, mitochondrial (Precursor) GN=F3E22.1 OS=Arabidopsis thaliana (Mouse-ear cress) PE=1 SV=1	--
GRMZM2G415007	-1.97692	-2.22146	-1.917	--	Luminal-binding protein 3 (Precursor) GN=BIPE3 OS=Zea mays (Maize) PE=2 SV=1	--
GRMZM2G085941	2.18073	2.82559	--	1.09623	MACPF domain-containing protein NSL1 GN=NSL1 OS=Arabidopsis thaliana (Mouse-ear cress) PE=1 SV=1	--
GRMZM2G466833	-1.7278	-1.2199	-1.87862	-1.43866	Malate dehydrogenase, mitochondrial (Precursor) GN=MMDH OS=Citrullus lanatus (Watermelon) PE=1 SV=1	--
GRMZM2G156356	-1.7991	-2.01726	-2.32311	-2.34954	Maltose excess protein 1-like, chloroplastic (Precursor) GN=OSJNBa0041A02.13 OS=Oryza sativa subsp. japonica (Rice) PE=2 SV=2	--
GRMZM2G163154	-2.05213	-2.06006	--	--	MATE efflux family protein 1 GN=F11M15.20 OS=Arabidopsis thaliana (Mouse-ear cress) PE=2 SV=2	--
GRMZM2G017792	2.17561	2.40915	--	--	Mitogen-activated protein kinase 5 GN=OSJNBa0013D02.9 OS=Oryza sativa subsp. japonica (Rice) PE=1 SV=1	--
GRMZM2G064613	-1.72462	-1.69574	--	--	Mitogen-activated protein kinase kinase kinase NPK1 GN=NPK1 OS=Nicotiana tabacum (Common tobacco) PE=1 SV=1	--
GRMZM2G051355	-3.03845	-2.09818	-2.19321	-2.30157	NAD(P)H-dependent 6&apos;-deoxychalcone synthase OS=Glycine max (Soybean) PE=1 SV=1	--
GRMZM2G052344	2.26687	1.31217	--	1.31453	NEP1-interacting protein 2 GN=T17A5.9 OS=Arabidopsis thaliana (Mouse-ear cress) PE=1 SV=1	--
GRMZM2G126062	-2.46321	-4.893	-3.39486	-4.27769	Non-functional NADPH-dependent codeinone reductase 2 GN=COR2 OS=Papaver somniferum (Opium poppy) PE=1 SV=1	--
GRMZM2G074401	2.11214	1.55315	--	--	Omega-3 fatty acid desaturase, chloroplastic (Precursor) GN=FAD7 OS=Glycine max (Soybean) PE=2 SV=1	--
GRMZM2G113349	1.68632	1.36013	--	--	Oxygen-evolving enhancer protein 1, chloroplastic (Precursor) GN=PSBO OS=Triticum aestivum (Wheat) PE=1 SV=1	--
GRMZM2G063244	-1.0966	-1.9666	-1.53381	-1.19124	Peptidyl-prolyl cis-trans isomerase CYP20-3, chloroplastic (Precursor) GN=F21F14.200 OS=Arabidopsis thaliana (Mouse-ear cress) PE=1 SV=1	--
GRMZM2G070603	-5.43607	-5.03495	-4.87496	-4.68733	Peroxidase 1 (Precursor) GN=OJ1057_B02.6 OS=Oryza sativa subsp. japonica (Rice) PE=2 SV=2	--
GRMZM2G061088	-3.93105	-2.46034	-5.72258	-3.42345	Peroxidase 1 (Precursor) GN=PER1 OS=Zea mays (Maize) PE=1 SV=1	--
GRMZM2G341934	2.53233	3.16356	2.01063	1.52704	Peroxidase 5 (Precursor) OS=Vitis vinifera (Grape) PE=1 SV=2	--
GRMZM2G450233	-4.61382	-2.99437	-1.45834	-2.70289	Peroxidase 5 (Precursor) OS=Vitis vinifera (Grape) PE=1 SV=2	--
GRMZM2G136042	1.92349	3.7266	1.50145	2.46133	Peroxidase 50 (Precursor) OS=Arabidopsis thaliana (Mouse-ear cress) PE=1 SV=1	--
GRMZM2G408963	-3.4809	-2.58582	-4.76774	-3.87359	Peroxidase 65 (Precursor) GN=MQD22.14 OS=Arabidopsis thaliana (Mouse-ear cress) PE=2 SV=2	--
GRMZM5G816356	-3.11373	-2.3534	-3.63262	-2.41648	Persulfide dioxygenase ETHE1 homolog, mitochondrial (Precursor) GN=GLY3 OS=Arabidopsis thaliana (Mouse-ear cress) PE=1 SV=3	--
GRMZM2G064657	1.37465	1.73791	--	--	Phosphate transporter PHO1-3 GN=B1423D04.17 OS=Oryza sativa subsp. japonica (Rice) PE=2 SV=1	--
GRMZM2G135091	-2.85559	-1.74872	-1.55123	-1.15625	Phosphoenolpyruvate carboxylase kinase 2 GN=PPCK2 OS=Arabidopsis thaliana (Mouse-ear cress) PE=1 SV=2	--
GRMZM2G025854	-1.88713	-1.54961	-1.10505	-1.85038	Phosphoglucomutase, chloroplastic (Precursor) GN=PGMP OS=Pisum sativum (Garden pea) PE=1 SV=1	--
GRMZM2G140811	-2.63861	-1.89582	-3.79461	-2.09362	Phospholipase D delta GN=PLDDELTA OS=Arabidopsis thaliana (Mouse-ear cress) PE=1 SV=2	--
AC192244.3_FG007	-1.68646	-1.42834	--	--	Phosphopantetheine adenylyltransferase GN=T30D6.24 OS=Arabidopsis thaliana (Mouse-ear cress) PE=1 SV=1	--
GRMZM2G092174	2.09996	1.98651	2.9078	1.45268	Phytochrome B GN=PHYB OS=Sorghum bicolor (Sorghum) PE=3 SV=2	--
GRMZM2G452142	-1.47792	-2.45656	--	--	Phytosulfokine receptor 1 (Precursor) GN=F5O4.1 OS=Arabidopsis thaliana (Mouse-ear cress) PE=2 SV=4	--
GRMZM2G391815	-3.05524	-1.66155	-2.27082	-2.4019	Pleiotropic drug resistance protein 5 GN=OJ1372_D12.114 OS=Oryza sativa subsp. japonica (Rice) PE=2 SV=2	--
GRMZM2G171279	-5.64507	-3.77317	-3.99814	-5.1462	Potassium channel AKT1 GN=AKT1 OS=Oryza sativa subsp. indica (Rice) PE=2 SV=1	--
GRMZM2G081666	2.5521	3.35044	2.07298	1.53847	Potassium channel KAT1 OS=Oryza sativa subsp. japonica (Rice) PE=2 SV=1	--
GRMZM2G122126	-1.32844	-1.53011	-1.22723	--	Probable 6-phosphogluconolactonase 3, chloroplastic (Precursor) OS=Oryza sativa subsp. japonica (Rice) PE=2 SV=1	--
GRMZM2G090087	-3.05931	-2.02377	-1.29026	-1.9999	Probable aldehyde dehydrogenase GN=FIS1 OS=Linum usitatissimum (Flax) PE=2 SV=1	--
GRMZM2G134396	-1.32018	-1.46318	-1.60763	--	Probable AMP deaminase GN=P0034A04.129 OS=Oryza sativa subsp. japonica (Rice) PE=2 SV=1	--
GRMZM2G033846	3.09552	3.46104	--	3.00184	Probable calcium-binding protein CML10 GN=B1147A04.18 OS=Oryza sativa subsp. japonica (Rice) PE=2 SV=1	--
GRMZM5G819919	4.80002	6.9454	4.83413	6.10454	Probable disease resistance RPP8-like protein 2 GN=RPP8L2 OS=Arabidopsis thaliana (Mouse-ear cress) PE=2 SV=1	--
GRMZM2G089365	1.75057	2.43823	1.98805	2.46056	Probable fructose-bisphosphate aldolase 3, chloroplastic (Precursor) GN=FBA3 OS=Arabidopsis thaliana (Mouse-ear cress) PE=1 SV=1	--
GRMZM2G091276	1.44823	1.57385	--	--	Probable indole-3-acetic acid-amido synthetase GH3.5 GN=OSJNBa0009C07.16 OS=Oryza sativa subsp. japonica (Rice) PE=2 SV=1	--
GRMZM2G119300	-2.59484	-3.19653	-2.55181	-1.85646	Probable mannose-1-phosphate guanylyltransferase 3 OS=Oryza sativa subsp. japonica (Rice) PE=2 SV=1	--
GRMZM2G063717	6.91033	6.68658	7.73969	7.11766	Probable peroxygenase 4 GN=F5A18.15 OS=Arabidopsis thaliana (Mouse-ear cress) PE=1 SV=1	--
GRMZM5G884600	2.13646	2.4391	1.82797	1.42204	Probable phospholipid hydroperoxide glutathione peroxidase 6, mitochondrial (Precursor) GN=T5C23.30 OS=Arabidopsis thaliana (Mouse-ear cress) PE=2 SV=2	--
GRMZM2G410812	-4.09541	-5.12588	--	-2.91593	Probable protein NAP1 GN=P0623F08.25 OS=Oryza sativa subsp. japonica (Rice) PE=2 SV=1	--
GRMZM2G108147	7.35412	4.8363	2.43693	--	Probable protein phosphatase 2C 27 OS=Oryza sativa subsp. japonica (Rice) PE=2 SV=1	--
GRMZM2G069713	1.60816	1.64843	--	1.23575	Probable protein phosphatase 2C 48 OS=Oryza sativa subsp. japonica (Rice) PE=2 SV=1	--
GRMZM5G850015	-3.20785	-3.75258	-4.22059	-4.07747	Probable pyridoxal biosynthesis protein PDX1.1 OS=Oryza sativa subsp. japonica (Rice) PE=2 SV=1	--
GRMZM2G181231	1.25363	1.91223	--	--	Probable receptor-like protein kinase At1g33260 GN=At1g33260 OS=Arabidopsis thaliana (Mouse-ear cress) PE=2 SV=1	--
GRMZM2G013430	2.18758	2.06845	-1.1538	--	Probable serine acetyltransferase 4 GN=SAT4 OS=Oryza sativa subsp. japonica (Rice) PE=2 SV=1	--
GRMZM2G089159	1.5004	2.2916	--	--	Probable serine/threonine-protein kinase WNK1 OS=Oryza sativa subsp. japonica (Rice) PE=2 SV=1	--
AC217358.3_FG005	1.56767	1.4421	--	2.55444	Prohibitin-1, mitochondrial GN=PHB1 OS=Arabidopsis thaliana (Mouse-ear cress) PE=1 SV=1	--
GRMZM2G049349	-2.54991	-2.23079	-3.63353	-3.18146	Proline-rich receptor-like protein kinase PERK8 GN=PERK8 OS=Arabidopsis thaliana (Mouse-ear cress) PE=1 SV=1	--
GRMZM2G039455	1.30161	1.67619	--	--	Protein argonaute 1B GN=OSJNBa0005N02.3 OS=Oryza sativa subsp. japonica (Rice) PE=2 SV=3	--
GRMZM2G589579	-2.07566	-1.70813	-1.99956	-1.58913	Protein argonaute 4A GN=P0038F12.13 OS=Oryza sativa subsp. japonica (Rice) PE=2 SV=1	--
GRMZM2G159854	2.13759	2.26842	4.22784	3.01516	Protein AUXIN RESPONSE 4 GN=AXR4 OS=Arabidopsis thaliana (Mouse-ear cress) PE=1 SV=1	--
GRMZM2G166230	Inf	Inf	5.97201	6.02103	Protein Barley B recombinant GN=BBR OS=Hordeum vulgare (Barley) PE=1 SV=1	--
GRMZM2G033829	-1.31831	-1.85161	--	--	Protein disulfide isomerase-like 1-4 (Precursor) OS=Oryza sativa subsp. japonica (Rice) PE=2 SV=1	--
GRMZM2G376542	-2.09735	-2.37454	-1.19939	--	Protein disulfide isomerase-like 2-3 (Precursor) OS=Oryza sativa subsp. japonica (Rice) PE=2 SV=1	--
GRMZM5G877647	3.06551	2.39115	1.93204	2.05455	Protein ELF4-LIKE 3 GN=F18P14 OS=Arabidopsis thaliana (Mouse-ear cress) PE=3 SV=1	--
GRMZM2G158809	4.86997	1.98508	--	--	Protein FLOWERING LOCUS T GN=FT OS=Arabidopsis thaliana (Mouse-ear cress) PE=1 SV=2	--
GRMZM2G440005	5.30046	2.32881	--	2.90919	Protein FLOWERING LOCUS T GN=FT OS=Arabidopsis thaliana (Mouse-ear cress) PE=1 SV=2	--
GRMZM2G012728	4.18922	4.61562	3.62509	4.02337	Protein PHYTOCHROME KINASE SUBSTRATE 4 GN=PKS4 OS=Arabidopsis thaliana (Mouse-ear cress) PE=1 SV=1	--
GRMZM2G127386	-3.68356	-2.77338	-2.43953	-2.76078	Protein SPIRAL1-like 3 OS=Oryza sativa subsp. japonica (Rice) PE=2 SV=1	--
GRMZM2G423027	1.45044	1.22727	1.43632	--	Protein-L-isoaspartate O-methyltransferase GN=PCM OS=Triticum aestivum (Wheat) PE=1 SV=1	--
GRMZM2G045404	-1.4348	-1.31042	--	-1.42656	Protein-tyrosine-phosphatase IBR5 GN=T1O3.4 OS=Arabidopsis thaliana (Mouse-ear cress) PE=1 SV=1	--
GRMZM2G093101	-1.065	-1.21034	--	--	Purple acid phosphatase 2 (Precursor) GN=PAP2 OS=Ipomoea batatas (Sweet potato) PE=1 SV=1	--
GRMZM2G073860	-1.68063	-2.63008	-1.74429	--	Purple acid phosphatase 2 (Precursor) GN=PAP2 OS=Ipomoea batatas (Sweet potato) PE=1 SV=1	--
GRMZM2G152447	-1.98389	-1.68676	--	--	Purple acid phosphatase 3 (Precursor) GN=PAP3 OS=Arabidopsis thaliana (Mouse-ear cress) PE=2 SV=1	--
GRMZM2G152477	-1.7191	-2.8239	--	--	Purple acid phosphatase 4 (Precursor) GN=PAP4 OS=Arabidopsis thaliana (Mouse-ear cress) PE=2 SV=1	--
GRMZM2G171707	-1.11376	-1.25891	--	--	Putative aconitate hydratase, cytoplasmic OS=Oryza sativa subsp. japonica (Rice) PE=1 SV=1	--
GRMZM2G020801	-1.31084	-1.04276	--	--	Putative aconitate hydratase, cytoplasmic OS=Oryza sativa subsp. japonica (Rice) PE=1 SV=1	--
GRMZM5G879178	-1.58075	-1.70926	-1.54727	-2.4693	Putative disease resistance protein At3g14460 GN=At3g14460 OS=Arabidopsis thaliana (Mouse-ear cress) PE=3 SV=1	--
GRMZM2G003625	-3.04815	-3.88502	-4.40975	-4.94627	Putative disease resistance protein At3g14460 GN=At3g14460 OS=Arabidopsis thaliana (Mouse-ear cress) PE=3 SV=1	--
AC152495.1_FG003	3.4115	3.01544	3.37245	2.96453	Putative disease resistance protein At3g14460 GN=At3g14460 OS=Arabidopsis thaliana (Mouse-ear cress) PE=3 SV=1	--
GRMZM2G327659	2.15733	1.08447	2.01101	--	Putative disease resistance protein RGA3 GN=RGA3 OS=Solanum bulbocastanum (Wild potato) PE=2 SV=2	--
AC230011.2_FG002	2.14062	2.98725	1.76439	1.47445	Putative disease resistance protein RGA3 GN=RGA3 OS=Solanum bulbocastanum (Wild potato) PE=2 SV=2	--
GRMZM2G069382	-3.25229	-3.41789	-5.26031	-4.62044	Putative disease resistance RPP13-like protein 1 GN=RPPL1 OS=Arabidopsis thaliana (Mouse-ear cress) PE=3 SV=1	--
GRMZM2G061742	6.00775	4.65911	6.1293	5.29188	Putative disease resistance RPP13-like protein 1 GN=RPPL1 OS=Arabidopsis thaliana (Mouse-ear cress) PE=3 SV=1	--
GRMZM2G038388	-Inf	-7.94065	-Inf	-9.08383	Putative disease resistance RPP13-like protein 1 GN=RPPL1 OS=Arabidopsis thaliana (Mouse-ear cress) PE=3 SV=1	--
GRMZM2G047152	-2.06949	-1.35214	-1.56216	-1.91761	Putative disease resistance RPP13-like protein 1 GN=RPPL1 OS=Arabidopsis thaliana (Mouse-ear cress) PE=3 SV=1	--
GRMZM2G437314	4.51512	4.12749	3.69064	2.39761	Putative disease resistance RPP13-like protein 2 GN=RPP13L2 OS=Arabidopsis thaliana (Mouse-ear cress) PE=3 SV=1	--
GRMZM2G333659	-1.75133	-2.08805	--	--	Putative disease resistance RPP13-like protein 3 GN=RPP13L3 OS=Arabidopsis thaliana (Mouse-ear cress) PE=3 SV=1	--
GRMZM2G002656	4.57251	4.36333	4.2446	3.30364	Putative disease resistance RPP13-like protein 3 GN=RPP13L3 OS=Arabidopsis thaliana (Mouse-ear cress) PE=3 SV=1	--
GRMZM2G013170	7.22911	5.59206	5.81199	5.85249	Putative disease resistance RPP13-like protein 3 GN=RPP13L3 OS=Arabidopsis thaliana (Mouse-ear cress) PE=3 SV=1	--
GRMZM2G180244	2.40886	1.89332	2.32076	2.00448	Putative disease resistance RPP13-like protein 3 GN=RPP13L3 OS=Arabidopsis thaliana (Mouse-ear cress) PE=3 SV=1	--
GRMZM2G047968	4.00105	4.26362	3.73611	3.967	Putative L-ascorbate peroxidase 6 GN=APX6 OS=Arabidopsis thaliana (Mouse-ear cress) PE=2 SV=1	--
GRMZM2G015190	-1.30427	-1.24339	--	-1.08593	Putative SWI/SNF-related matrix-associated actin-dependent regulator of chromatin subfamily A member 3-like 2 GN=At5g22750 OS=Arabidopsis thaliana (Mouse-ear cress) PE=2 SV=1	--
GRMZM2G068665	-2.58662	-1.87866	-3.06728	-2.6096	Pyrroline-5-carboxylate reductase OS=Actinidia chinensis (Kiwi) PE=2 SV=1	--
GRMZM2G140150	1.84297	1.69106	1.51113	1.60067	Pyruvate dehydrogenase E1 component subunit alpha-1, mitochondrial (Precursor) OS=Oryza sativa subsp. japonica (Rice) PE=2 SV=1	--
GRMZM2G043198	2.09185	1.22059	1.21984	1.85216	Pyruvate dehydrogenase E1 component subunit beta-1, mitochondrial (Precursor) OS=Oryza sativa subsp. japonica (Rice) PE=2 SV=1	--
GRMZM2G097457	-1.10705	-2.08873	--	-2.39338	Pyruvate, phosphate dikinase 1, chloroplastic (Precursor) GN=PPDK1 OS=Zea mays (Maize) PE=1 SV=2	--
GRMZM2G127361	-1.10308	-1.16108	--	--	Quinone oxidoreductase-like protein At1g23740, chloroplastic (Precursor) GN=At1g23740 OS=Arabidopsis thaliana (Mouse-ear cress) PE=1 SV=2	--
GRMZM2G102946	1.82371	2.91826	3.19923	3.21741	Rac-like GTP-binding protein 4 OS=Oryza sativa subsp. japonica (Rice) PE=2 SV=1	--
GRMZM2G148962	2.3975	1.79289	2.03194	1.77857	Receptor-like cytosolic serine/threonine-protein kinase RBK1 GN=RBK1 OS=Arabidopsis thaliana (Mouse-ear cress) PE=1 SV=1	--
GRMZM2G428554	2.36637	1.94299	2.41369	--	Receptor-like protein kinase (Precursor) GN=INRPK1 OS=Ipomoea nil (Japanese morning glory) PE=2 SV=2	--
GRMZM2G042173	1.20492	1.26738	--	--	Regulator of nonsense transcripts UPF2 GN=UPF2 OS=Arabidopsis thaliana (Mouse-ear cress) PE=2 SV=1	--
GRMZM2G068715	4.44173	1.29676	2.77992	3.10104	Ribonucleoprotein At2g37220, chloroplastic (Precursor) GN=At2g37220 OS=Arabidopsis thaliana (Mouse-ear cress) PE=1 SV=1	--
GRMZM2G080001	-1.22402	-1.38815	--	--	Serine/threonine-protein kinase AtPK2/AtPK19 GN=F17O14.19 OS=Arabidopsis thaliana (Mouse-ear cress) PE=1 SV=2	--
GRMZM2G114801	1.78738	2.06075	--	1.29475	Serine/threonine-protein kinase OS=Arabidopsis thaliana (Mouse-ear cress) PE=1 SV=2	--
GRMZM2G066867	1.55641	1.77817	1.34197	1.94749	Serine/threonine-protein kinase SAPK10 GN=OSJNBb0007E22.11 OS=Oryza sativa subsp. japonica (Rice) PE=2 SV=1	--
GRMZM2G150024	1.0609	1.60306	--	--	Somatic embryogenesis receptor kinase 1 (Precursor) OS=Arabidopsis thaliana (Mouse-ear cress) PE=1 SV=2	--
GRMZM2G124276	2.03209	3.88573	3.63802	3.64849	Sphinganine C(4)-monooxygenase 1 GN=SBH1 OS=Arabidopsis thaliana (Mouse-ear cress) PE=1 SV=1	--
GRMZM2G025014	2.02479	1.19365	1.46781	1.11753	Splicing factor U2af small subunit B OS=Oryza sativa subsp. japonica (Rice) PE=2 SV=1	--
GRMZM2G152908	1.48204	2.30702	1.22404	1.27876	Sucrose synthase 2 GN=SUS1 OS=Zea mays (Maize) PE=1 SV=1	--
AC208897.3_FG004	1.6992	1.10136	--	--	Sugar transport protein 13 GN=F9D12.17 OS=Arabidopsis thaliana (Mouse-ear cress) PE=1 SV=2	--
GRMZM2G080178	3.18668	5.46992	--	--	Sulfate transporter 1.3 GN=SULTR1;3 OS=Arabidopsis thaliana (Mouse-ear cress) PE=2 SV=1	--
GRMZM2G146004	-Inf	-8.07321	-9.72398	-7.18537	Sulfated surface glycoprotein 185 (Precursor) OS=Volvox carteri (Green alga) PE=1 SV=1	--
GRMZM2G115612	-2.48507	-2.57697	-2.09014	-2.0307	Sulfated surface glycoprotein 185 (Precursor) OS=Volvox carteri (Green alga) PE=1 SV=1	--
GRMZM2G063931	1.47454	2.81456	1.03826	2.18897	SUMO-conjugating enzyme SCE1 GN=T10K17.80 OS=Arabidopsis thaliana (Mouse-ear cress) PE=1 SV=1	--
GRMZM2G170008	-1.64309	-1.36721	-1.24107	-1.79393	Thioredoxin M1, chloroplastic (Precursor) OS=Oryza sativa subsp. japonica (Rice) PE=2 SV=1	--
GRMZM2G135978	1.17364	1.63278	--	--	Transport inhibitor response 1-like protein Os05g0150500 OS=Oryza sativa subsp. japonica (Rice) PE=2 SV=2	--
GRMZM2G041694	-3.39488	-6.38088	-6.52825	-7.12118	Tropinone reductase-like 3 OS=Erythroxylum coca (Coca plant) PE=2 SV=1	--
GRMZM2G108766	-1.75346	-1.49296	-1.28303	-2.12589	Tubulin beta-3 chain GN=TUBB3 OS=Zea mays (Maize) PE=2 SV=1	--
GRMZM2G392101	3.26086	4.06108	--	--	Two-component response regulator ARR4 GN=T10O24.8 OS=Arabidopsis thaliana (Mouse-ear cress) PE=1 SV=1	--
GRMZM2G329909	-1.24186	-1.36364	-1.53321	--	Type I inositol 1,4,5-trisphosphate 5-phosphatase 13 GN=F3F20.8 OS=Arabidopsis thaliana (Mouse-ear cress) PE=1 SV=1	--
GRMZM2G004301	-3.11615	-3.38777	-2.43321	-2.52157	Type I inositol 1,4,5-trisphosphate 5-phosphatase CVP2 GN=CVP2 OS=Arabidopsis thaliana (Mouse-ear cress) PE=1 SV=2	--
GRMZM2G052336	3.04782	1.43547	2.97813	1.67989	UDP-glucose 4-epimerase 3 OS=Oryza sativa subsp. japonica (Rice) PE=2 SV=1	--
GRMZM2G085854	1.25177	2.68806	--	1.62235	UDP-glycosyltransferase 72B3 GN=UGT72B3 OS=Arabidopsis thaliana (Mouse-ear cress) PE=2 SV=1	--
GRMZM2G012958	1.81599	1.81536	--	1.12158	Uncharacterized GTP-binding protein At5g64813 GN=At5g64813 OS=Arabidopsis thaliana (Mouse-ear cress) PE=1 SV=1	--
GRMZM2G068244	-1.01878	-1.38858	--	--	Uncharacterized protein At2g37660, chloroplastic (Precursor) GN=At2g37660 OS=Arabidopsis thaliana (Mouse-ear cress) PE=1 SV=2	--
GRMZM2G119258	-1.86822	-1.74083	--	-1.56421	Universal stress protein A-like protein GN=At3g01520 OS=Arabidopsis thaliana (Mouse-ear cress) PE=1 SV=2	--
GRMZM2G018586	-1.38362	-1.25086	-1.36506	--	Universal stress protein A-like protein GN=At3g01520 OS=Arabidopsis thaliana (Mouse-ear cress) PE=1 SV=2	--
GRMZM2G078178	2.16502	3.75188	--	2.28454	Vegetative cell wall protein gp1 (Precursor) GN=GP1 OS=Chlamydomonas reinhardtii (Chlamydomonas smithii) PE=2 SV=1	--
GRMZM2G027019	-3.71736	-2.67349	--	--	Vesicle-associated membrane protein 711 GN=F10N7.40 OS=Arabidopsis thaliana (Mouse-ear cress) PE=2 SV=2	--
GRMZM2G054193	4.88701	3.95471	4.31249	3.82411	Vesicle-associated membrane protein 725 GN=VAMP725 OS=Arabidopsis thaliana (Mouse-ear cress) PE=2 SV=2	--
GRMZM2G117989	-3.01244	-2.45406	-3.68854	--	Wheatwin-2 (Precursor) GN=PR4B OS=Triticum aestivum (Wheat) PE=1 SV=1	--
GRMZM2G117942	-5.87482	-7.19623	-5.51131	-3.54928	Wheatwin-2 (Precursor) GN=PR4B OS=Triticum aestivum (Wheat) PE=1 SV=1	--
GRMZM2G092474	-1.48456	-4.59353	--	--	Zeamatin (Precursor) GN=Zlp OS=Zea mays (Maize) PE=1 SV=2	--
* TF: transcription factor.
