# Supplementary material for: Genome-wide identification of gene expression in contrasting maize inbred lines under field drought conditions reveals the significance of transcription factors in drought tolerance
Source: PLoS One. 2017 Jul 12;12(7):e0179477. doi: 10.1371/journal.pone.0179477 (PMC5507481; doi:10.1371/journal.pone.0179477)
Supplement: S10 Table — (XLSX) [file pone.0179477.s013.xlsx]

## Sheet: Sheet1
S10 Table. Expression of the 20 enriched genotype-specific drought responsive transcription factors in H082183.
Genotype	Transcription Factor	Gene ID	MD_log2FC*	SD_log2FC*	regulated
H082192	bZIP	GRMZM2G479760	3.08475	--	up
H082198	bZIP	GRMZM2G478417	2.11857	--	up
H082199	bZIP	GRMZM2G160136	2.08093	--	up
H082200	bZIP	GRMZM2G103647	--	1.15426	up
H082201	bZIP	GRMZM2G445575	--	-1.88669	down
H082216	ERF	GRMZM2G421033	2.58881	--	up
H082217	ERF	GRMZM5G846057	2.4751	--	up
H082218	ERF	GRMZM2G003466	4.57123	--	up
H082219	ERF	GRMZM2G148333	1.13592	--	up
H082220	ERF	GRMZM2G002119	1.68637	--	up
H082221	ERF	GRMZM2G369472	--	6.8867	up
H082222	ERF	GRMZM2G434203	--	4.88494	up
H082229	HD-ZIP	GRMZM2G351330	2.77358	--	up
H082230	HD-ZIP	GRMZM2G396527	1.62041	--	up
H082235	HSF	GRMZM2G164909	2.70061	--	up
H082236	HSF	GRMZM2G301485	2.61859	--	up
H082237	HSF	GRMZM2G010871	1.60379	--	up
H082238	HSF	GRMZM2G098696	--	1.16928	up
H082271	WRKY	GRMZM2G125653	--	2.65667	up
H082183	ZF-HD	GRMZM2G425236	Inf	--	up
* FC: fold change.
* MD presents moderate drought.
* SD presents severe drought.
