# Supplementary material for: Genome-wide identification of gene expression in contrasting maize inbred lines under field drought conditions reveals the significance of transcription factors in drought tolerance
Source: PLoS One. 2017 Jul 12;12(7):e0179477. doi: 10.1371/journal.pone.0179477 (PMC5507481; doi:10.1371/journal.pone.0179477)
Supplement: S12 Table — (XLSX) [file pone.0179477.s015.xlsx]

## Sheet: Sheet1
S12 Table. Primers of the differentially expressed genes used for qRT-PCR.
Gene ID	Forward (5'-3')	Reverse (5'-3')
GAPDH	CCCTTCATCACCACGGACTAC	AACCTTCTTGGCACCACCCT
GRMZM2G477846	CGGCAAGTCGTACAGCTTCA	TAGCGGACGTCGGAGAACTT
GRMZM2G152258	ACGGCAAGCTCGATATCCTG	CCTCCTTTGGTGACGCTGTA
GRMZM2G162968	TTGCCCGCCGTATCTTTTCT	CGCTTATCTTCGGCAAAGCC
GRMZM5G844309	AGATGCAGAGATGTCCGTGC	GCTCCCTCTTCTGAAAGCAGT
AC205057.3_FG004	ACACCGTTCCCAGAACTACC	TGTCCTGGGAATTCCTCTGC
GRMZM2G149647	TAGTTGATCCGATGTCGCCG	CACCATCACCTTCACCTCGT
GRMZM2G025833	TCCAGTGCAACGACAGGTAC	CATCTGCGAGTACCACGACA
GRMZM2G154735	CTCAAGCTGCTGTTCATCGC	TGATCCTTCTTGGGCGTGAC
